# Supplementary material for: Arabidopsis Voltage-Dependent Anion Channels (VDACs): Overlapping and Specific Functions in Mitochondria
Source: Cells. 2020 Apr 21;9(4):1023. doi: 10.3390/cells9041023 (PMC7226135; doi:10.3390/cells9041023)
Supplement: Supplementary file 1 [file cells-09-01023-s001.zip]

Archive with 11 entries (8 files):
- HemonoSupInfo/
- HemonoSupInfo/.DS_Store
- __MACOSX/
- __MACOSX/HemonoSupInfo/
- __MACOSX/HemonoSupInfo/._.DS_Store
- HemonoSupInfo/Hemono2_SupTable1.xlsx
- __MACOSX/HemonoSupInfo/._Hemono2_SupTable1.xlsx
- HemonoSupInfo/Hemono_FigS1 to S3.pdf
- __MACOSX/HemonoSupInfo/._Hemono_FigS1 to S3.pdf
- HemonoSupInfo/Hemono_FigS4 raw data.pdf
- __MACOSX/HemonoSupInfo/._Hemono_FigS4 raw data.pdf
