# Supplementary material for: Arabidopsis Voltage-Dependent Anion Channels (VDACs): Overlapping and Specific Functions in Mitochondria
Source: Cells. 2020 Apr 21;9(4):1023. doi: 10.3390/cells9041023 (PMC7226135; doi:10.3390/cells9041023)
Supplement: Supplementary file 1 [file cells-09-01023-s001.zip › HemonoSupInfo/Hemono2_SupTable1.xlsx]

## Sheet: 1-Raw data
Basic Spectral Count
AGI	Col0-1	Col0-2	Col0-3	Col0-4	Col0-5	vdac1-1	vdac1-2	vdac1-3	vdac1-4	vdac1-5	vdac3-1	vdac3-2	vdac3-3	vdac3-4	vdac3-5	vdac3-6	vdac1_OEV3-1	vdac1_OEV3-2	vdac1_OEV3-3	vdac1_OEV3-4	vdac1_OEV3-5	vdac1_OEV3-6
AT2G07675.1-ATMG00980.1	2	1	2	0	2	0	0	0	0	0	1	1	1	0	0	0	1	1	1	0	0	0
AT2G07696.1-ATMG01270.1	2	5	4	0	0	0	2	2	0	0	3	2	4	1	1	1	4	3	4	2	2	2
AT2G07734.1-ATMG00290.1	4	3	1	0	3	1	1	0	0	0	3	3	3	1	1	1	3	2	4	4	3	4
ATMG00090.1	2	2	3	5	5	0	0	0	2	2	4	2	3	0	0	0	1	5	1	0	0	0
AT2G07725.1-ATMG00210.1	0	3	0	0	0	2	4	2	0	0	3	4	0	4	2	2	3	2	2	5	3	0
ATMG00560.1	6	3	10	7	7	1	1	1	5	3	9	5	8	1	1	1	4	5	8	6	5	5
ATMG00080.1	1	1	1	1	2	0	0	0	1	0	2	0	0	0	0	0	0	2	4	4	0	2
ATMG00070.1	14	17	21	17	16	12	12	14	11	11	13	17	17	13	15	15	16	9	10	21	21	16
ATMG00510.1	29	24	28	6	10	15	19	24	10	7	25	22	21	23	27	24	17	17	18	29	27	25
ATMG00270.1	0	0	0	0	0	0	1	1	0	0	0	0	0	0	0	0	0	1	1	0	0	0
ATMG00060.1-ATMG00513.1-ATMG00665.1	1	1	1	4	5	0	0	1	1	3	2	2	2	1	0	0	1	1	1	0	2	2
ATMG00580.1	0	0	0	0	1	0	0	0	0	0	0	0	0	0	0	0	0	0	0	0	0	0
ATMG00285.1-ATMG01320.1	1	3	4	6	6	3	2	4	4	5	5	5	5	4	3	3	2	1	2	7	7	4
ATMG01120.1-AT2G07785.1-ATMG00516.1-ATMG01275....	0	2	5	2	2	1	2	2	1	1	3	2	2	2	1	2	0	0	1	6	8	2
AT2G07687.1-ATMG00730.1	0	0	0	2	2	0	0	0	2	2	0	0	0	0	0	0	0	4	0	0	0	0
ATMG00160.1	6	7	5	8	5	6	9	8	4	5	6	6	6	8	8	9	6	7	7	4	5	6
ATMG01360.1	0	0	0	0	0	0	0	0	0	0	0	0	0	0	0	0	2	1	2	0	0	0
AT2G07727.1-ATMG00220.1	7	11	11	9	8	8	8	7	8	8	10	10	11	8	9	8	9	9	9	8	10	9
AT2G07707.1-ATMG00480.1	20	27	34	14	23	22	17	15	15	14	27	27	24	20	26	24	28	27	37	36	37	25
AT2G07741.1-ATMG00410.1	0	0	0	2	2	0	0	0	1	0	0	0	0	0	0	0	0	0	0	0	0	0
ATMG00640.1	9	11	19	16	19	7	11	13	13	15	18	13	12	16	15	14	18	19	16	22	24	16
AT2G07698.1	318	305	292	154	157	257	273	259	136	137	277	294	271	293	302	291	238	280	279	298	298	325
AT1G01080.2	0	0	0	0	0	0	0	0	0	0	0	0	0	0	1	0	0	0	0	0	0	0
AT1G01090.1	8	11	10	6	7	17	13	15	0	0	12	16	14	21	24	26	28	25	27	8	13	7
AT1G01170.1	6	7	8	10	10	10	10	11	9	10	8	10	6	8	8	8	9	7	8	7	10	6
AT1G01290.1	0	0	0	0	0	0	0	0	0	0	0	0	0	0	0	0	0	0	0	0	0	0
AT1G01710.1	10	8	9	4	4	4	1	3	5	4	6	6	5	2	3	2	9	8	8	8	6	7
AT1G01820.1	5	6	5	8	12	5	6	6	11	12	5	3	3	5	4	6	6	5	5	4	3	2
AT1G02160.2	0	0	0	0	0	2	0	0	0	0	0	0	0	0	0	0	0	0	0	0	0	0
AT1G02205.3	0	0	0	0	0	0	0	0	0	0	0	0	0	0	0	0	1	0	0	0	0	0
AT1G02280.1	0	0	1	0	0	3	3	1	0	0	0	0	0	1	2	2	0	0	0	0	0	0
AT1G02370.1	0	0	0	0	1	2	3	4	1	0	5	3	3	2	2	4	4	2	4	3	4	3
AT1G02410.1	0	1	3	0	1	4	4	4	3	0	3	2	2	3	3	5	3	0	1	0	0	2
AT1G02560.1	6	4	5	0	0	6	11	11	0	0	2	3	0	8	5	4	5	2	4	2	3	3
AT1G02700.1	0	0	0	0	0	0	0	0	0	0	0	0	0	0	0	0	0	0	0	0	0	0
AT1G02780.1	0	0	0	0	0	0	0	0	1	1	0	0	0	0	0	0	2	3	3	0	0	0
AT1G02920.1	0	0	0	0	0	0	0	0	0	0	0	0	0	0	0	0	0	0	0	0	0	0
AT1G02930.1	0	0	0	0	0	0	0	0	0	0	0	0	0	0	0	0	0	0	0	0	0	0
AT1G03030.1	0	0	0	0	0	0	0	0	0	0	0	0	0	0	0	0	0	1	1	0	0	0
AT1G03090.2	14	23	26	11	8	11	12	13	7	10	19	18	16	15	10	10	16	11	12	18	20	19
AT1G03220.1	0	0	0	0	0	0	0	0	0	0	0	0	0	0	0	0	0	0	0	0	0	0
AT1G03475.1	2	2	3	3	4	6	5	7	2	2	4	3	2	10	7	7	7	4	2	2	4	2
AT1G03600.1	0	0	0	0	0	2	3	2	0	0	0	0	0	0	1	1	0	0	1	0	0	0
AT1G03630.1	5	3	3	0	1	5	2	2	0	1	0	0	0	2	2	1	2	0	3	0	0	0
AT1G03680.1	1	1	1	0	1	2	3	2	0	0	1	1	2	2	2	2	1	1	2	0	1	1
AT1G03860.1	33	39	42	26	29	38	36	32	36	33	32	33	33	31	30	33	29	44	36	43	38	32
AT1G03870.1	0	0	0	0	0	0	0	0	0	0	0	0	0	0	0	0	0	0	0	0	0	0
AT1G03880.1	0	0	0	0	0	1	2	2	0	0	0	0	0	1	0	1	7	9	12	0	0	0
AT1G03890.1	0	0	0	0	0	0	0	0	0	0	0	0	0	0	0	0	0	0	0	0	0	0
AT1G04270.1	0	0	0	0	0	0	0	0	0	0	0	2	0	0	0	0	0	3	2	3	0	0
AT1G04280.1	0	2	1	0	2	1	3	0	3	3	0	0	2	0	0	0	1	0	0	0	0	0
AT1G04290.1	0	2	2	0	0	2	0	0	0	0	0	0	0	0	1	1	3	3	3	0	2	0
AT1G04410.1	0	1	2	1	1	2	1	2	1	1	2	1	2	1	1	2	2	2	2	0	0	0
AT1G04420.1	0	0	1	0	0	1	1	1	0	0	0	0	0	1	1	1	1	0	0	1	1	1
AT1G04430.1	2	1	0	0	0	2	4	4	2	3	2	2	2	0	0	0	8	6	7	0	0	0
AT1G04480.1-AT2G33370.1-AT3G04400.1	0	0	0	0	0	0	0	0	0	0	0	0	0	0	0	0	7	4	4	0	0	0
AT1G04590.2	0	0	0	0	0	0	1	1	0	1	0	0	0	0	0	0	0	0	0	0	0	0
AT1G04630.1	21	20	20	0	0	19	15	17	0	0	17	16	19	18	17	20	14	14	14	21	24	20
AT1G04640.1	6	7	10	7	9	6	7	5	5	4	5	5	5	5	5	5	5	2	5	5	7	5
AT1G04710.1	17	18	24	6	7	30	25	26	4	2	16	11	14	20	19	27	39	40	41	12	8	13
AT1G04750.1	0	0	0	0	0	0	0	0	0	0	0	0	0	0	0	0	0	0	0	0	0	0
AT1G04820.1-AT1G50010.1	0	0	0	0	0	1	0	0	0	0	0	0	0	0	0	0	0	1	1	0	0	0
AT1G04900.1	2	4	5	0	0	1	1	2	2	4	3	2	0	2	1	3	2	2	2	0	2	1
AT1G04910.1	0	0	0	0	0	0	0	0	0	0	0	0	0	0	0	0	1	1	0	0	0	0
AT1G04985.1	0	0	0	1	1	1	0	0	1	0	2	0	2	0	0	0	0	0	0	2	0	0
AT1G05060.1	0	0	0	0	0	0	0	0	0	0	0	0	0	0	0	0	0	0	0	0	0	0
AT1G05205.1	1	2	2	0	0	1	3	1	0	0	2	3	0	3	2	2	0	1	1	0	0	0
AT1G05270.1	0	0	0	0	1	0	0	0	0	0	0	0	0	0	0	0	0	0	0	0	0	0
AT1G05430.1	1	1	1	0	0	0	0	1	0	0	0	0	1	0	0	0	1	1	1	3	1	1
AT1G06010.1	0	0	0	0	0	1	0	0	0	0	0	0	0	0	0	0	0	0	0	0	0	0
AT1G06130.1	3	5	4	0	3	6	1	4	2	0	7	4	4	4	3	5	3	2	3	5	6	5
AT1G06190.1	0	0	0	0	0	0	0	0	0	0	0	0	0	0	0	0	0	0	0	0	0	0
AT1G06200.1	0	0	1	0	0	1	1	1	0	0	0	1	0	1	0	0	1	2	2	0	0	0
AT1G06290.1	42	59	69	33	36	52	48	49	34	28	49	49	44	42	48	50	84	87	90	37	40	35
AT1G06380.1	0	0	0	0	0	0	0	1	1	0	0	1	0	0	0	0	0	0	0	0	0	0
AT1G06400.1	0	0	0	1	1	0	0	0	2	3	0	0	0	0	0	0	0	0	0	0	0	0
AT1G06430.1	0	1	2	0	0	0	1	1	0	0	0	0	0	2	1	0	1	0	0	0	0	0
AT1G06460.1	0	0	0	2	2	1	2	3	0	0	5	5	3	2	1	0	8	6	5	0	0	1
AT1G06530.1	43	39	41	15	18	55	46	46	26	22	35	36	30	33	31	38	34	36	35	26	30	31
AT1G06680.1	1	0	1	0	1	16	6	7	3	3	0	0	0	5	4	5	9	9	7	1	2	1
AT1G06760.1	0	0	0	0	0	0	0	0	0	0	0	0	0	0	0	0	0	0	1	1	0	0
AT1G06820.1	0	0	0	0	0	0	0	1	0	0	0	0	0	1	1	0	0	1	0	0	0	0
AT1G06890.1	0	0	0	0	0	0	0	0	3	3	0	0	0	0	0	0	3	3	3	0	0	0
AT1G06950.1	17	15	21	11	19	24	19	19	16	11	15	12	10	23	19	19	26	22	23	7	5	7
AT1G07030.1	0	0	0	1	1	1	0	0	1	1	0	0	0	0	0	0	0	0	0	0	0	0
AT1G07040.1	3	4	5	0	3	3	0	3	4	3	7	4	5	2	4	6	3	0	0	2	1	2
AT1G07070.1	0	0	0	0	0	0	0	0	0	0	0	0	0	0	0	0	1	0	1	0	0	0
AT1G07210.1	1	0	1	1	1	2	0	3	0	0	2	0	1	1	2	0	1	2	3	1	1	0
AT1G07320.1	0	0	0	0	0	0	0	0	0	0	0	0	0	0	0	0	2	0	0	0	0	0
AT1G07510.1	8	10	14	7	5	14	13	14	8	6	14	12	12	9	11	13	8	5	6	9	13	10
AT1G07615.1	0	0	0	1	0	1	1	1	0	0	0	0	0	2	1	1	0	0	0	0	0	0
AT1G07660.1	0	0	0	0	0	0	0	0	0	0	0	0	0	0	0	0	0	0	0	0	0	0
AT1G07660.1-AT1G07820.1-AT2G28740.1-AT3G45930....	0	0	2	0	0	1	1	1	0	0	5	4	4	0	0	0	12	12	13	4	0	0
AT1G07670.1	0	0	0	0	0	1	0	0	1	2	0	0	0	1	0	0	1	2	2	0	0	0
AT1G07770.1-AT5G59850.1	0	0	0	0	0	0	0	0	0	0	0	0	0	0	0	0	0	0	0	0	0	0
AT1G07780.3	0	0	0	0	1	0	0	0	0	0	0	0	0	0	0	0	0	0	0	0	0	0
AT1G07830.1	2	4	4	0	0	6	6	11	1	1	7	7	4	10	5	9	7	6	6	5	4	1
AT1G07890.3	0	0	0	0	0	0	0	1	0	0	0	0	0	0	0	0	1	0	1	0	0	0
AT1G07910.1	0	0	0	0	0	0	1	0	0	0	0	0	0	1	0	0	0	1	1	0	0	0
AT1G07920.1	0	0	0	2	4	0	0	0	11	7	0	0	0	0	0	0	0	0	0	0	0	0
AT1G07920.1-AT1G07930.1-AT1G07940.1-AT5G60390....	14	14	13	0	0	8	9	9	0	0	8	13	8	7	4	7	11	19	16	16	12	11
AT1G08110.4	0	0	1	0	0	0	0	0	0	0	0	0	0	0	1	0	0	0	0	0	0	0
AT1G08220.1	0	2	2	3	5	0	1	0	3	3	1	0	0	0	0	0	1	1	1	0	0	0
AT1G08450.1	0	0	0	0	0	0	0	0	2	2	0	0	0	0	0	0	0	0	0	0	0	0
AT1G08470.1	0	0	0	0	0	0	0	0	2	1	0	0	0	0	0	0	0	0	0	0	0	0
AT1G08480.1	12	14	20	8	15	18	15	14	11	11	21	19	19	11	12	13	17	13	15	21	20	23
AT1G08490.1	0	0	0	0	0	0	0	0	0	0	0	0	0	0	0	0	0	0	0	0	0	0
AT1G08530.1	0	0	0	0	0	0	0	0	0	0	0	0	0	0	0	0	0	0	0	0	0	0
AT1G08640.1	0	0	1	1	1	0	1	2	1	1	0	0	0	1	1	1	1	1	0	1	0	0
AT1G08880.1	0	0	0	0	0	0	0	0	0	0	1	1	2	0	0	0	3	1	2	0	0	0
AT1G08930.1	0	0	0	0	0	0	0	0	0	0	0	0	0	0	0	0	1	0	0	0	0	0
AT1G09130.3	3	2	3	0	0	2	3	3	0	0	2	2	2	4	3	5	2	4	3	1	2	1
AT1G09180.1	0	0	0	0	0	0	0	0	0	0	0	0	0	0	0	0	1	0	0	0	0	0
AT1G09200.1	0	0	0	0	0	0	0	0	0	0	0	0	0	0	0	0	0	0	0	0	0	0
AT1G09200.1-AT3G27360.1-AT5G10390.1-AT5G10400....	0	0	0	0	0	0	0	0	0	0	4	2	4	0	0	0	3	6	2	0	0	0
AT1G09210.1	0	0	2	0	0	7	5	5	5	4	5	6	2	2	2	2	7	7	12	0	1	0
AT1G09300.1	10	11	11	5	4	12	11	14	3	5	11	12	11	7	10	12	10	12	9	7	14	11
AT1G09310.1	0	0	0	0	0	0	0	0	0	0	0	0	0	0	0	0	0	0	1	0	0	0
AT1G09330.1	0	0	0	0	0	0	0	0	0	0	0	0	0	0	0	0	0	0	0	0	0	0
AT1G09340.1	1	2	2	0	0	2	2	1	0	0	2	2	2	3	5	5	2	2	1	0	0	1
AT1G09620.1	2	5	4	0	3	3	3	4	1	0	4	2	0	3	3	5	2	4	4	3	2	3
AT1G09630.1	0	1	1	1	1	1	1	1	5	5	1	0	0	0	0	0	2	2	3	0	0	0
AT1G09640.1	1	1	0	0	0	2	4	2	5	5	0	1	0	1	1	2	1	1	2	1	0	0
AT1G09780.1	0	0	0	0	0	0	1	1	0	0	0	0	0	1	1	1	0	1	1	0	0	0
AT1G09794.1	0	0	0	0	0	1	0	0	0	0	0	0	0	0	1	1	0	0	0	0	0	0
AT1G09795.1	0	0	0	0	0	1	0	1	0	0	2	0	2	2	2	2	1	1	1	0	1	2
AT1G09830.1	2	2	2	2	3	3	2	2	1	1	4	1	1	3	3	5	8	3	2	3	1	2
AT1G09870.1	0	0	0	0	0	1	0	0	0	0	0	0	0	0	0	0	0	0	0	0	0	0
AT1G10130.1	0	0	0	0	0	0	0	0	0	0	0	0	0	0	0	0	2	0	0	0	0	0
AT1G10270.1	2	0	4	2	1	11	14	9	1	1	4	5	2	6	4	4	8	6	8	3	4	6
AT1G10290.1	0	0	0	0	0	0	0	0	0	0	0	0	0	0	0	0	0	0	0	0	0	0
AT1G10310.1	1	0	0	1	0	1	2	0	0	0	0	0	1	1	1	1	0	2	1	1	1	0
AT1G10510.1	0	1	1	0	0	1	3	1	0	1	2	0	0	4	2	1	2	1	0	1	0	0
AT1G10630.1	0	0	0	0	0	0	0	0	0	0	0	0	0	0	0	0	0	0	1	0	0	0
AT1G10700.1	0	0	0	0	0	0	0	0	0	0	2	0	0	0	0	0	0	1	0	0	0	0
AT1G10760.1	1	0	1	0	0	1	0	2	0	0	1	1	1	0	1	0	1	0	0	0	0	0
AT1G10950.1	0	0	0	0	0	2	6	5	8	7	0	0	0	0	1	2	8	13	8	0	0	0
AT1G10960.1	0	0	1	0	0	0	0	0	0	0	0	1	0	0	1	0	1	0	0	0	0	0
AT1G11100.2	0	0	0	0	0	0	1	0	0	0	0	0	0	0	0	0	0	0	0	0	0	0
AT1G11390.1	0	0	0	0	0	0	0	0	0	0	1	0	0	0	0	0	1	0	0	0	0	0
AT1G11430.1	0	0	0	0	0	0	2	2	0	0	0	0	0	1	2	1	1	0	0	0	0	0
AT1G11580.1	0	1	0	0	0	0	1	0	4	3	3	2	2	2	1	1	1	3	4	0	0	2
AT1G11630.1	0	0	0	0	0	1	4	4	0	0	1	1	1	1	0	1	1	2	1	2	1	0
AT1G11650.2	0	0	0	0	0	0	0	0	0	0	0	0	0	0	0	0	0	0	0	0	0	0
AT1G11680.1	0	0	0	0	0	0	0	0	0	0	0	0	0	0	0	0	0	0	0	0	0	0
AT1G11750.2	1	0	0	0	0	1	2	1	1	0	0	2	0	4	3	3	5	4	4	2	2	2
AT1G11790.1	0	0	0	0	0	0	1	0	0	2	0	0	0	2	3	2	1	0	0	3	3	3
AT1G11840.6	0	0	0	0	0	0	0	0	0	0	0	0	0	0	0	0	1	0	0	0	0	0
AT1G11860.1	217	213	236	132	168	177	172	181	106	93	237	230	221	186	179	181	156	237	205	303	239	284
AT1G11870.2	4	4	4	1	1	5	3	3	0	1	5	4	4	1	2	2	2	4	5	2	1	1
AT1G11910.1	0	0	0	0	0	0	0	0	0	0	0	0	0	0	0	0	0	0	0	0	0	0
AT1G12000.1	0	0	0	0	0	0	0	0	0	0	0	0	0	0	0	0	0	0	0	0	0	0
AT1G12230.2	5	8	6	10	8	9	4	5	2	2	13	13	12	11	15	11	18	10	10	11	14	15
AT1G12310.1	0	0	0	0	0	0	0	0	0	0	0	0	0	0	0	0	0	1	0	0	0	0
AT1G12360.1	1	1	2	0	0	1	0	0	0	0	1	0	0	0	0	0	0	0	0	0	0	1
AT1G12410.1	7	4	4	0	0	4	3	7	0	0	2	2	2	5	8	8	1	3	7	4	2	3
AT1G12520.1	0	0	0	0	0	0	0	0	0	0	0	0	0	0	0	0	1	0	0	0	0	0
AT1G12740.2	0	0	0	0	0	0	1	0	0	0	0	0	0	0	0	1	1	0	0	0	0	0
AT1G12775.1	0	0	0	0	0	0	0	1	0	0	0	1	0	0	0	0	1	0	0	0	0	0
AT1G12840.1	0	2	0	0	0	4	2	1	8	9	2	0	0	1	0	0	5	3	1	0	0	0
AT1G12900.1	17	21	23	10	11	26	29	28	6	9	19	19	17	31	29	31	17	16	15	17	19	21
AT1G13090.1	0	0	0	0	0	0	0	0	2	1	0	0	0	0	0	0	0	0	0	0	0	0
AT1G13270.1	0	0	0	0	0	0	1	1	0	0	0	0	0	0	1	2	0	0	0	0	0	0
AT1G13280.1	8	8	9	3	4	13	10	12	2	0	11	13	11	13	16	20	7	4	10	10	14	10
AT1G13330.1	0	0	0	0	0	0	0	0	0	0	0	0	0	0	0	0	0	1	1	0	0	0
AT1G13440.1	0	0	0	7	6	0	0	0	4	5	0	0	0	0	0	0	0	0	0	0	0	0
AT1G13930.1	0	0	0	0	0	0	0	0	0	0	0	0	0	0	0	0	0	0	0	0	0	0
AT1G14060.1	1	2	1	0	0	5	4	5	0	0	5	1	3	1	3	1	0	3	3	4	3	3
AT1G14140.1	3	3	4	0	0	4	2	1	0	1	3	2	3	2	1	1	0	3	1	3	3	3
AT1G14310.1	0	0	0	0	0	0	1	1	0	0	0	0	0	0	0	0	0	0	0	0	0	0
AT1G14320.1	0	0	0	0	0	0	0	0	0	0	0	0	0	0	0	0	0	0	2	1	0	0
AT1G14410.1	0	0	0	0	0	1	1	0	0	0	0	1	0	2	1	1	1	0	0	0	0	0
AT1G14450.1	16	21	22	10	12	11	7	10	7	6	15	13	15	10	7	9	12	14	7	21	10	7
AT1G14610.1	2	2	2	0	0	1	1	1	0	0	0	1	1	1	1	1	0	1	0	2	1	2
AT1G14620.1	2	4	6	2	2	1	2	3	0	1	5	3	2	1	1	3	4	0	1	3	4	2
AT1G14670.1	3	2	2	1	1	4	6	6	14	13	5	3	3	1	1	1	10	10	11	4	1	0
AT1G14810.1	12	19	19	8	10	15	20	20	6	4	17	9	17	24	24	27	20	29	27	11	17	20
AT1G14980.1	39	35	30	27	27	57	53	32	25	23	36	34	41	44	36	44	32	55	48	38	34	44
AT1G14990.2	0	0	0	0	0	0	0	0	0	0	0	0	0	0	0	0	0	0	1	0	0	0
AT1G15020.2	0	0	0	0	0	0	0	0	1	0	0	0	0	0	0	0	0	0	0	0	0	0
AT1G15060.1	1	1	0	0	0	0	0	0	0	0	1	1	0	0	1	1	1	1	0	0	0	0
AT1G15120.2	12	12	17	0	2	18	11	11	0	0	8	12	9	7	11	12	1	2	2	6	4	4
AT1G15140.1	1	0	1	1	1	4	1	2	1	0	1	1	1	6	6	5	4	4	3	2	2	2
AT1G15210.1	0	0	0	0	0	0	0	0	0	0	0	0	0	0	0	0	1	0	0	0	0	0
AT1G15220.1	0	0	0	0	0	0	0	0	0	0	0	0	0	0	0	0	0	0	0	0	0	0
AT1G15390.1	7	7	7	6	4	5	5	7	3	4	5	7	6	5	3	7	8	2	4	6	6	5
AT1G15480.1	0	0	4	0	0	3	2	2	0	0	2	4	1	2	2	1	4	2	4	4	3	3
AT1G15500.1	3	3	8	4	5	4	6	10	2	3	4	3	3	8	9	7	8	7	9	4	3	3
AT1G15690.1	3	7	7	2	2	8	5	6	10	9	5	3	6	7	2	4	6	5	5	0	0	0
AT1G15710.1	0	0	0	0	0	1	0	1	0	0	0	1	0	0	0	0	1	2	0	0	0	0
AT1G15750.1	0	0	0	0	0	0	0	0	0	0	0	0	0	0	0	0	0	0	0	0	0	0
AT1G15810.1	4	6	6	3	5	2	3	0	3	2	7	5	4	3	3	2	6	6	5	10	5	4
AT1G15820.1	4	4	6	3	7	13	20	24	16	12	3	5	4	13	14	9	13	7	5	3	7	6
AT1G15870.1	0	0	0	0	0	0	0	0	0	0	0	0	0	0	0	0	0	0	0	0	0	0
AT1G16000.1	2	2	4	2	2	2	0	0	1	1	1	2	2	0	2	2	1	2	2	1	1	1
AT1G16030.1	3	4	3	0	0	8	8	6	0	0	4	5	3	5	9	5	9	13	12	3	2	3
AT1G16080.1	0	0	1	0	0	0	2	0	0	0	0	0	0	1	0	0	1	0	0	0	0	0
AT1G16300.1	24	21	19	0	0	16	16	15	0	0	21	21	22	22	22	22	36	25	25	20	21	23
AT1G16610.3	0	0	0	0	0	0	0	0	0	0	0	0	0	0	0	0	0	0	1	0	0	0
AT1G16700.1	11	13	13	11	12	13	19	14	8	9	18	16	22	29	28	26	9	10	13	20	18	19
AT1G16730.1	0	0	0	0	0	0	0	0	0	0	0	0	0	0	0	0	0	0	0	0	0	0
AT1G16740.1	0	0	0	0	0	0	0	1	0	0	0	1	0	1	0	1	3	2	2	1	0	0
AT1G16790.1	0	0	0	0	0	0	0	0	0	0	0	0	0	0	0	0	0	0	0	0	0	0
AT1G16820.1	0	0	0	0	0	0	0	0	0	0	0	0	0	0	0	0	0	0	0	0	0	0
AT1G16870.1	3	5	4	3	4	7	1	2	2	2	5	4	6	3	4	4	8	2	2	7	5	6
AT1G16880.1	0	0	0	0	0	3	3	4	0	0	0	0	0	3	3	2	1	0	0	0	0	0
AT1G17160.1	3	0	1	0	0	1	1	1	0	0	4	5	2	1	0	2	8	4	2	0	0	2
AT1G17170.1	0	0	0	0	0	0	0	0	0	0	0	0	0	0	0	0	0	0	0	0	0	0
AT1G17220.1	0	0	0	0	0	0	0	0	0	0	0	0	0	0	0	0	0	1	0	0	0	0
AT1G17290.1	47	57	59	39	41	63	56	54	41	38	74	68	67	63	63	59	57	62	50	63	56	59
AT1G17350.2	0	0	1	0	0	4	5	4	0	0	0	0	0	1	2	3	0	0	0	1	0	0
AT1G17650.1	5	2	4	0	2	0	2	1	0	0	0	0	0	3	1	0	3	0	0	0	1	1
AT1G17745.2	7	8	12	15	18	15	7	6	13	11	20	17	15	24	22	21	31	23	17	17	18	13
AT1G17810.1	0	0	0	0	0	0	0	0	0	0	0	0	0	0	0	0	0	0	0	0	0	0
AT1G18080.1	0	0	0	0	0	0	0	0	0	0	0	0	0	0	0	0	0	0	0	0	0	0
AT1G18190.1	0	0	0	0	0	0	0	0	0	0	0	0	0	0	0	0	1	1	1	0	0	0
AT1G18260.1	0	0	0	0	0	0	0	0	0	1	0	0	0	0	0	0	0	0	0	0	0	0
AT1G18320.1	0	0	0	1	2	0	0	0	2	2	0	0	0	0	0	0	0	0	0	0	0	0
AT1G18440.1	0	0	0	0	0	1	0	0	0	0	0	0	0	0	0	0	0	0	0	0	0	0
AT1G18480.1	0	0	3	0	0	1	3	1	0	0	1	0	2	1	1	1	4	1	0	2	3	2
AT1G18490.1	0	0	0	0	0	0	2	0	0	0	0	1	2	1	2	0	1	0	0	0	0	0
AT1G18500.1	9	11	12	6	11	12	11	12	2	3	21	18	15	19	21	24	26	29	32	13	14	13
AT1G18540.1	0	0	0	0	0	0	0	1	0	0	0	0	0	1	0	1	2	1	2	3	0	0
AT1G18580.1	0	0	0	0	0	0	0	1	4	3	1	0	0	0	0	0	1	0	1	0	0	0
AT1G18630.1	2	1	6	2	3	2	1	2	2	2	1	1	1	1	1	1	2	1	1	2	2	1
AT1G18640.2	0	1	1	0	0	1	0	0	0	0	0	0	0	0	1	1	4	1	1	0	0	0
AT1G18680.1	1	1	1	0	0	2	2	2	0	0	1	2	1	1	2	1	1	0	1	0	1	2
AT1G18690.1	0	0	0	0	0	1	0	0	0	0	0	0	0	0	0	0	1	0	0	0	0	0
AT1G18910.1	0	0	0	0	0	0	0	0	0	0	0	0	0	0	1	0	0	0	0	0	0	0
AT1G19140.2	13	13	14	10	15	10	13	12	10	8	18	15	12	18	18	20	12	11	11	16	16	15
AT1G19240.1	2	2	2	0	0	0	0	0	0	0	1	2	1	0	1	1	1	0	0	0	0	0
AT1G19360.1	1	0	0	0	0	1	3	4	3	6	1	1	1	0	0	1	4	6	5	1	0	1
AT1G19520.1	11	11	14	5	8	14	6	10	5	4	15	12	11	6	7	8	12	14	8	13	12	9
AT1G19570.1	0	0	0	0	0	0	0	0	0	0	0	0	0	0	0	0	0	0	0	0	0	0
AT1G19580.1	13	15	18	12	15	16	13	15	12	13	17	19	12	18	16	20	19	21	22	18	17	19
AT1G19910.1	0	0	0	0	0	0	0	0	0	0	0	0	0	0	0	0	0	0	0	0	0	0
AT1G19920.1	2	3	4	1	2	4	7	8	1	0	0	0	0	9	4	6	4	10	8	3	3	2
AT1G20010.1	0	0	0	0	0	0	0	0	0	0	0	0	0	0	0	0	1	2	2	0	0	0
AT1G20020.1	1	1	2	0	0	5	6	4	2	0	0	0	0	3	3	4	3	3	3	0	0	0
AT1G20050.1	0	0	0	0	0	0	0	0	0	0	0	0	0	0	0	0	0	2	1	0	0	0
AT1G20260.1	2	3	3	0	2	7	6	4	15	11	8	7	3	3	5	6	7	9	4	2	0	3
AT1G20270.1	0	0	0	0	0	0	0	0	0	0	0	0	0	0	0	0	0	1	1	0	0	0
AT1G20330.1	0	0	0	0	0	0	0	0	0	0	0	0	0	0	0	0	1	2	0	0	0	0
AT1G20340.1	0	1	0	0	0	7	7	6	1	0	0	1	0	3	3	2	3	4	5	0	0	0
AT1G20430.1	2	5	4	3	3	7	5	6	2	2	7	8	5	3	6	4	3	3	3	2	2	2
AT1G20450.1	0	0	0	0	0	0	0	0	0	0	0	0	0	0	0	0	0	0	0	0	0	0
AT1G20480.1	0	0	0	0	1	0	0	0	0	0	0	0	0	0	0	0	1	0	2	0	0	0
AT1G20510.1	17	18	23	7	11	19	13	13	11	10	17	16	15	19	21	17	24	23	22	13	14	12
AT1G20560.1	3	0	5	6	7	4	6	4	0	0	3	3	2	3	5	5	10	11	14	2	6	1
AT1G20620.1	287	289	268	190	198	279	319	302	209	196	251	233	240	261	258	257	261	343	338	243	233	262
AT1G20630.1	102	108	110	50	64	113	125	107	50	45	90	81	72	86	101	91	98	148	148	69	74	71
AT1G20970.1	0	0	0	0	0	0	0	0	0	0	0	0	0	0	0	0	0	0	0	0	0	0
AT1G21400.1	0	0	0	0	0	0	1	0	3	2	0	0	0	0	0	0	0	0	0	0	0	0
AT1G21440.1	6	6	7	3	5	4	2	5	2	2	6	6	6	7	5	7	4	7	8	4	6	6
AT1G21600.1	0	0	0	0	0	0	0	1	0	0	0	0	0	0	0	0	0	0	0	0	0	0
AT1G21640.2	0	0	0	0	0	0	0	0	0	0	0	0	0	0	0	0	0	0	0	0	0	0
AT1G21750.1	7	10	9	0	1	20	17	23	37	32	11	12	9	13	14	8	21	22	22	6	4	6
AT1G21770.1	0	0	0	0	0	0	0	0	0	0	0	0	0	0	0	0	0	0	0	0	0	0
AT1G22170.1	0	1	0	0	0	0	0	0	0	0	2	1	2	0	0	0	3	1	1	0	1	0
AT1G22410.1	18	21	20	20	22	19	25	24	15	14	30	24	26	29	30	31	31	31	33	28	26	26
AT1G22450.1	41	37	46	33	34	49	51	50	29	31	54	52	51	62	59	68	36	45	50	41	49	45
AT1G22520.2	6	6	4	1	3	3	1	3	0	1	4	5	7	4	4	6	3	1	1	5	3	4
AT1G22700.1	0	0	0	0	0	0	1	0	0	0	0	0	0	1	0	0	0	0	0	0	0	0
AT1G22780.1-AT1G34030.1-AT4G09800.1	0	0	0	0	0	0	0	0	0	0	0	1	0	0	0	0	3	1	2	2	0	0
AT1G22800.1	8	8	7	2	4	5	4	2	2	3	7	8	6	4	2	1	7	5	2	3	6	5
AT1G22840.1	17	23	16	8	11	21	19	17	4	4	16	16	16	24	20	26	15	9	14	24	18	20
AT1G23100.1	6	5	7	0	0	13	9	8	3	2	6	6	6	7	7	7	5	6	5	8	5	5
AT1G23180.1	0	0	0	0	0	0	0	0	0	0	0	0	0	0	0	0	0	0	0	0	0	0
AT1G23310.1	134	146	145	94	104	161	159	164	91	90	119	107	111	126	139	130	132	163	165	90	104	104
AT1G23410.1	0	0	0	0	0	0	0	0	4	1	0	0	0	0	0	0	0	1	1	0	0	0
AT1G23740.1	2	2	1	1	2	3	2	2	0	0	0	0	0	4	4	3	2	1	2	0	0	0
AT1G23800.1	12	14	18	18	18	19	19	19	23	25	24	20	18	20	21	21	21	17	17	17	16	14
AT1G24020.1	0	0	1	0	0	0	0	0	0	0	0	0	0	0	0	0	2	1	0	0	0	0
AT1G24180.1	74	70	72	32	35	90	74	77	35	32	93	80	83	87	82	85	70	65	78	62	65	66
AT1G24240.1	0	0	0	0	0	2	1	1	0	0	2	0	0	0	0	0	2	0	0	4	3	1
AT1G24267.2	1	1	2	0	0	0	1	2	0	0	0	1	2	1	0	0	2	1	3	2	2	2
AT1G24280.1	7	9	9	5	3	5	6	9	1	1	8	5	5	16	16	14	15	25	22	12	8	8
AT1G24340.1	6	6	4	5	4	3	3	2	5	4	7	8	5	6	6	4	4	1	2	3	5	4
AT1G24360.1	8	10	11	13	14	14	16	12	6	6	14	16	13	18	17	15	21	22	21	10	12	10
AT1G24460.1	0	0	0	0	0	0	0	0	0	0	0	0	0	0	0	0	1	0	0	0	0	0
AT1G24490.1	0	0	0	0	0	0	0	0	0	0	0	0	0	0	1	0	0	0	1	0	0	0
AT1G24510.1	0	0	0	0	0	0	0	0	0	0	0	0	0	0	0	0	0	0	0	0	0	0
AT1G24560.1	0	0	0	0	0	0	0	0	0	0	0	0	0	0	1	0	0	0	0	0	0	0
AT1G24610.1	2	2	3	0	3	0	1	0	0	0	2	2	2	0	1	0	2	1	2	3	3	2
AT1G25220.2	0	0	0	0	0	0	0	0	0	0	0	0	0	0	0	0	0	0	0	0	0	0
AT1G25375.1	0	0	0	0	0	0	0	0	0	0	0	0	0	0	0	0	0	1	0	1	0	0
AT1G25380.1	4	5	8	3	6	4	4	5	5	5	8	6	7	3	3	3	5	1	3	6	8	6
AT1G26160.1	0	0	0	0	0	0	0	0	0	0	0	0	0	0	0	1	0	0	0	0	0	0
AT1G26230.1	2	2	5	0	0	4	4	4	0	0	2	2	3	5	4	4	3	5	5	3	3	1
AT1G26340.1	2	2	2	0	1	0	2	2	0	0	2	0	1	1	0	0	3	1	1	0	1	0
AT1G26380.1	0	0	0	0	0	0	0	0	0	2	0	0	0	0	0	0	0	0	0	0	0	0
AT1G26460.1	16	18	21	9	7	27	25	19	9	6	22	19	23	21	22	20	29	21	17	23	27	18
AT1G26630.1	0	0	0	0	0	0	0	0	0	0	0	0	0	1	0	0	0	1	1	0	0	0
AT1G26740.1	1	1	1	0	0	0	0	0	0	0	1	2	0	0	0	0	0	0	0	0	0	0
AT1G26750.1	3	6	5	0	0	0	1	0	0	0	4	4	3	1	0	1	2	2	3	5	2	2
AT1G26850.1	0	0	0	0	0	2	1	2	4	3	2	0	0	0	0	0	3	4	3	0	0	0
AT1G26880.1	0	0	0	0	0	0	0	0	0	0	0	0	0	0	0	0	0	0	1	0	0	0
AT1G26900.1	0	0	0	0	0	0	0	0	1	0	0	0	0	0	0	0	0	0	0	0	0	0
AT1G27000.1	1	1	0	0	0	0	0	0	0	0	0	0	0	0	0	0	0	0	0	0	0	0
AT1G27090.1	0	0	0	0	0	0	0	0	0	0	0	0	0	0	0	0	1	0	1	0	0	0
AT1G27300.1	0	0	0	0	0	0	0	0	0	0	0	0	0	0	0	0	1	0	0	0	0	0
AT1G27310.1	0	0	0	0	1	0	0	0	0	0	0	0	0	0	0	0	0	0	0	0	0	0
AT1G27385.4	1	0	0	0	0	0	0	1	0	0	0	0	0	0	0	0	0	0	0	0	0	0
AT1G27390.1	9	14	15	8	7	14	8	9	10	5	10	12	10	8	6	6	8	7	10	9	9	9
AT1G27400.1	0	0	0	0	0	0	0	0	0	0	0	0	0	0	0	0	0	0	0	0	0	0
AT1G27435.1	4	5	4	3	4	2	3	4	3	1	5	5	5	4	4	4	3	4	6	8	2	7
AT1G27450.3	1	0	0	0	0	0	1	1	0	0	0	0	0	1	1	1	2	1	2	0	0	0
AT1G27680.1	0	0	1	0	0	0	1	0	0	0	0	0	0	0	1	1	1	1	0	0	0	0
AT1G27970.2	0	0	0	0	0	0	0	0	0	0	0	0	0	0	0	0	0	0	0	0	0	0
AT1G27980.1	0	0	0	0	0	0	1	1	0	3	0	0	0	0	0	0	0	0	0	0	0	0
AT1G28210.2	0	0	0	0	0	0	0	0	0	0	1	1	1	1	0	1	1	0	1	1	0	0
AT1G28320.1	0	0	0	0	0	0	1	0	0	0	0	0	0	0	0	0	2	1	0	1	0	0
AT1G28510.1	1	3	4	3	6	2	2	1	2	0	5	4	3	2	1	2	2	2	2	6	5	4
AT1G28540.1	7	9	10	3	4	6	15	16	4	3	8	9	8	14	10	9	5	11	9	7	9	10
AT1G29260.1	0	0	0	0	0	0	0	0	0	0	0	0	0	0	0	0	1	0	1	0	0	0
AT1G29310.1	0	0	0	0	0	1	0	0	1	1	0	0	0	0	0	0	1	1	0	0	0	0
AT1G29350.1	0	0	0	0	0	0	0	0	0	0	0	0	0	0	0	0	0	0	0	0	0	0
AT1G29470.1	0	0	1	0	0	3	1	0	5	6	0	0	0	0	0	0	8	2	2	0	0	0
AT1G29670.1	0	0	0	0	0	0	0	0	0	0	0	0	0	0	0	0	0	0	1	0	0	0
AT1G29810.1	1	2	1	0	0	1	1	1	0	0	0	0	1	0	0	0	0	1	2	0	0	0
AT1G29880.1	1	1	2	0	0	1	1	2	0	0	1	0	1	2	1	2	0	3	2	0	0	0
AT1G29900.1	14	16	16	8	13	18	22	16	6	5	12	16	10	22	22	23	41	23	32	12	7	7
AT1G29910.1	0	0	0	10	15	0	0	0	32	28	0	0	0	0	0	0	0	0	0	0	0	0
AT1G29930.1	17	16	19	0	0	35	33	37	0	0	8	10	11	23	25	23	25	24	25	20	22	21
AT1G30000.1	0	0	0	0	0	0	0	0	0	0	0	0	0	0	0	0	1	0	0	0	0	0
AT1G30360.1	0	0	0	0	0	0	0	0	0	0	0	0	0	0	0	0	0	0	0	0	0	0
AT1G30380.1	0	0	0	0	0	0	0	0	0	0	0	0	0	0	0	0	0	0	0	0	0	0
AT1G30510.2	13	15	23	16	18	19	21	29	3	0	21	20	18	34	40	38	39	46	50	13	17	16
AT1G30520.1	0	0	0	0	0	0	0	0	0	0	0	0	0	0	0	0	0	0	0	0	0	0
AT1G30630.1	0	0	0	0	0	0	0	0	0	0	0	0	0	0	0	0	0	1	0	0	0	0
AT1G30680.1	0	0	4	0	0	1	0	0	0	0	0	1	0	0	0	0	4	1	1	1	2	1
AT1G30870.1	0	0	0	0	0	0	0	0	0	0	0	0	0	0	0	0	1	0	0	0	0	0
AT1G30960.1	0	1	1	0	0	2	2	1	0	0	0	0	0	0	0	0	1	2	0	0	0	0
AT1G31160.1	0	0	0	1	2	0	0	1	1	1	0	0	0	0	0	0	0	0	0	0	1	0
AT1G31180.1	12	11	12	3	2	13	13	16	1	2	11	11	10	15	15	15	15	17	15	7	10	8
AT1G31190.1	0	0	0	0	0	1	0	0	0	0	0	0	0	0	0	0	0	0	0	0	0	0
AT1G31230.1	4	6	5	4	4	3	8	6	0	0	5	3	4	6	7	7	15	19	9	4	4	3
AT1G31330.1	1	1	4	0	0	6	11	10	4	4	2	2	1	7	7	6	4	5	10	5	5	3
AT1G31817.1	5	8	6	4	3	4	4	6	2	4	10	8	9	6	6	3	7	7	7	13	6	7
AT1G31850.1	0	0	0	0	0	0	0	0	0	0	0	0	0	0	0	0	2	2	2	0	0	0
AT1G31860.1	1	0	2	3	2	2	3	4	0	0	3	2	0	4	4	3	5	1	1	2	2	1
AT1G32060.1	9	11	12	6	5	10	10	16	1	4	4	3	4	16	17	19	3	4	4	4	6	3
AT1G32200.1	0	2	2	0	0	2	0	1	0	0	0	0	0	2	2	0	3	2	1	0	0	1
AT1G32260.1	0	0	0	0	0	1	1	0	0	0	0	0	0	0	0	0	1	0	0	0	0	0
AT1G32380.1	0	0	0	0	0	1	0	0	0	0	0	0	0	1	1	1	2	0	1	0	0	0
AT1G32440.1	4	4	3	3	3	5	4	5	1	1	5	4	3	3	3	3	5	4	4	3	4	2
AT1G32470.1	67	70	72	38	34	87	79	81	30	29	62	70	63	70	71	73	42	67	66	66	57	61
AT1G32500.1	2	2	0	0	0	2	0	1	0	0	1	2	2	2	2	3	1	1	2	2	1	0
AT1G32580.1	4	4	6	4	4	12	9	11	5	4	7	7	7	9	9	12	10	13	10	10	6	6
AT1G32780.1	0	0	3	0	0	0	0	0	0	0	1	0	0	0	0	0	0	1	0	1	0	0
AT1G32990.1	0	0	2	0	0	2	2	3	0	0	0	0	0	0	1	1	1	0	0	0	0	0
AT1G33120.1-AT1G33140.1	0	0	0	0	0	0	0	1	0	0	2	2	2	0	0	0	10	8	4	0	0	0
AT1G33170.1	0	0	0	0	0	0	0	0	0	0	0	0	0	0	0	0	0	1	1	0	0	0
AT1G33330.1	1	1	1	0	0	1	1	1	0	0	1	0	1	1	1	1	1	0	0	1	0	1
AT1G33360.1	5	6	5	3	5	3	6	5	2	2	3	4	3	8	4	5	3	3	4	3	5	2
AT1G33800.1	0	0	0	0	0	0	0	0	0	0	0	0	0	0	0	0	1	0	0	0	0	0
AT1G33810.1	0	0	0	0	1	2	1	0	0	1	0	0	0	1	1	1	3	0	0	0	0	0
AT1G34020.1	0	0	0	0	0	1	1	1	0	0	0	0	0	0	0	0	1	1	1	0	0	0
AT1G34360.1	4	3	3	3	5	2	3	3	2	2	4	4	4	1	1	1	0	1	1	2	1	1
AT1G34430.1	17	24	20	10	16	24	17	24	4	3	28	19	23	32	33	28	30	34	31	28	31	27
AT1G35160.2	0	0	0	0	0	0	0	0	0	0	0	0	0	0	0	0	1	0	1	0	0	0
AT1G35365.1	0	0	0	0	0	1	0	1	0	0	0	0	0	0	0	0	0	0	0	0	0	0
AT1G35420.2	0	0	0	0	0	0	0	0	0	0	0	0	0	0	1	0	0	0	0	0	0	0
AT1G35620.1	0	0	0	0	0	0	0	0	0	0	0	0	0	0	0	0	1	0	0	0	0	0
AT1G35680.1	0	0	0	0	0	2	0	1	0	0	0	0	0	0	0	0	2	0	1	0	0	0
AT1G35720.1	2	2	3	0	4	2	0	0	0	0	4	3	3	2	3	2	11	7	5	2	1	3
AT1G36240.1	0	0	0	0	0	0	0	0	0	0	0	0	0	0	1	0	2	0	1	0	0	0
AT1G36280.1	0	0	1	1	3	2	1	0	2	1	3	2	1	1	2	2	5	5	6	1	0	0
AT1G36390.1	0	0	0	0	0	0	0	0	0	0	0	0	0	0	0	0	0	0	0	0	0	0
AT1G42960.1	5	4	6	4	3	4	3	3	4	4	6	9	5	3	4	5	4	8	8	3	5	4
AT1G42970.1	21	24	30	10	13	35	33	36	8	11	18	17	19	39	43	44	22	23	18	19	21	19
AT1G43170.1	0	0	0	0	0	0	0	0	0	0	0	0	0	0	0	0	2	5	3	0	0	0
AT1G43560.1	0	0	0	0	0	0	0	0	0	0	0	0	0	1	1	0	0	0	0	0	0	0
AT1G43800.1	1	2	3	3	3	5	8	3	1	1	5	5	6	9	17	12	8	13	13	2	2	2
AT1G43890.1	0	0	0	0	0	0	0	0	0	0	0	0	0	0	0	0	0	1	0	0	0	0
AT1G44170.1	0	0	0	0	0	0	0	0	1	0	0	0	0	0	0	0	0	0	0	0	0	0
AT1G44318.1	0	0	0	0	0	0	1	1	0	0	0	0	0	0	0	1	1	1	1	0	0	0
AT1G44575.1	2	3	5	0	0	13	14	13	4	2	2	2	1	7	7	5	8	2	4	0	2	0
AT1G44835.2	0	0	0	0	0	0	0	0	0	0	0	0	0	0	0	0	0	0	0	0	0	0
AT1G45201.1	0	0	1	0	0	0	0	0	0	0	0	0	0	0	0	0	1	2	2	0	0	0
AT1G45332.1	11	12	20	0	0	30	30	20	0	0	21	17	14	20	17	22	14	21	14	14	19	11
AT1G47128.1	0	0	0	0	0	0	0	0	0	0	0	0	0	0	0	0	0	0	0	0	0	0
AT1G47260.1	63	67	69	40	48	67	79	64	39	35	55	66	55	76	81	77	50	82	68	62	67	66
AT1G47278.2	0	0	0	0	0	0	0	0	0	0	0	0	0	0	0	0	0	0	0	0	0	0
AT1G47420.1	55	54	56	21	22	59	58	53	19	18	61	59	56	55	59	62	30	33	37	43	40	45
AT1G47640.1	0	0	0	0	0	0	0	0	1	0	0	0	0	0	0	0	0	0	0	0	0	0
AT1G47750.1	3	3	4	2	2	2	2	0	2	2	2	1	1	0	0	0	3	4	2	0	0	0
AT1G47840.1	0	0	2	2	1	1	1	1	1	1	0	0	0	3	1	2	3	4	5	4	2	1
AT1G48030.1	215	217	228	114	111	155	166	163	95	95	197	187	191	173	168	167	139	187	160	220	222	211
AT1G48200.1	2	0	3	4	6	5	2	4	5	2	2	2	3	3	3	1	1	0	0	0	2	1
AT1G48320.1	3	4	6	3	4	1	1	1	3	3	4	5	3	1	2	3	6	8	5	1	3	4
AT1G48350.1	0	0	0	0	0	1	0	0	0	0	0	0	0	0	0	0	1	0	0	0	0	0
AT1G48420.1	1	0	0	1	1	3	3	5	1	1	2	1	1	2	2	3	1	2	2	2	2	1
AT1G48440.1	0	0	1	0	0	1	0	0	1	1	0	0	1	0	0	0	1	1	0	0	0	0
AT1G48520.1	6	10	14	7	11	4	4	3	4	2	4	4	2	5	5	5	4	6	7	0	2	1
AT1G48570.1	0	0	1	1	0	2	2	0	1	1	0	0	0	0	0	0	1	1	1	0	0	0
AT1G48760.1	0	0	0	0	0	0	0	0	1	0	0	0	0	0	0	0	0	0	0	0	0	0
AT1G48850.1	15	23	22	6	8	15	12	12	3	4	20	18	16	17	19	20	21	16	23	16	15	19
AT1G48860.1	5	8	12	16	18	11	8	7	10	9	12	10	11	21	23	22	28	21	14	6	6	5
AT1G48920.1	0	0	0	0	0	0	0	0	0	0	0	0	0	0	0	0	0	0	0	0	0	0
AT1G49140.1	0	3	6	0	0	0	0	1	0	0	5	3	4	1	2	3	3	2	1	4	1	3
AT1G49240.1	3	1	0	0	0	1	3	2	0	0	3	1	3	2	3	2	1	2	3	1	2	2
AT1G49350.1	0	0	0	0	0	0	0	0	0	0	0	0	0	0	0	0	0	0	0	0	0	0
AT1G49400.1	1	1	3	0	0	1	2	3	0	0	1	0	0	1	2	0	0	0	0	7	2	0
AT1G49410.1	0	0	0	2	0	0	0	0	1	2	0	1	0	0	0	0	1	1	1	0	0	0
AT1G49630.1	7	4	8	0	0	7	5	8	0	0	6	4	5	7	6	7	6	12	8	4	7	4
AT1G49650.1	0	0	0	0	0	0	0	1	0	0	0	1	0	1	1	0	0	0	0	0	0	0
AT1G49670.2	16	20	25	28	36	17	16	18	18	22	12	13	7	13	11	9	35	30	37	20	18	8
AT1G49970.1	0	0	3	1	1	2	3	1	1	1	1	0	1	1	0	0	2	2	2	1	2	0
AT1G50140.1	7	7	10	4	3	7	6	6	3	3	8	6	5	6	12	9	4	4	5	7	7	5
AT1G50200.1	1	3	4	1	1	1	0	0	0	0	2	0	1	0	0	0	1	0	1	1	2	1
AT1G50250.1	0	0	0	0	0	3	2	1	0	0	0	0	0	2	1	1	2	1	1	0	0	0
AT1G50380.1	1	1	4	0	1	0	1	1	0	0	0	1	1	0	0	1	0	1	1	1	0	0
AT1G50430.1	0	0	0	0	0	0	0	0	0	0	0	0	0	0	0	0	0	0	0	0	0	0
AT1G50460.1	2	1	3	1	2	1	1	2	1	0	3	1	2	1	0	1	1	1	2	3	2	4
AT1G50480.1	0	0	0	0	0	0	0	0	0	0	0	0	0	0	0	0	0	1	0	0	0	0
AT1G50510.1	4	4	4	1	3	3	4	4	4	4	4	2	4	3	1	3	8	9	9	2	2	3
AT1G50900.1	0	0	0	0	0	0	0	0	0	0	0	0	0	0	0	0	0	0	0	0	0	0
AT1G50940.1	11	10	10	9	7	12	16	16	7	8	14	11	12	15	14	15	12	8	10	11	13	13
AT1G51110.1	0	0	0	0	0	0	1	0	0	0	0	0	0	0	0	0	0	0	0	0	0	0
AT1G51390.1	4	3	5	2	3	9	7	8	1	3	8	9	7	9	9	9	9	6	5	5	7	6
AT1G51590.1	0	0	0	0	0	0	0	0	0	2	0	0	0	0	0	0	0	1	0	0	0	0
AT1G51610.1	0	0	1	0	1	0	0	0	0	0	0	0	0	0	0	0	0	0	0	0	0	0
AT1G51630.1	0	0	0	0	0	0	0	0	0	0	0	0	0	0	0	0	1	0	1	0	0	0
AT1G51650.1	23	32	33	7	20	21	15	15	9	8	24	19	24	26	25	21	17	12	12	29	15	13
AT1G51760.1	0	0	0	0	0	0	0	0	2	3	0	0	0	0	0	0	0	0	0	0	0	0
AT1G51980.1	123	123	140	70	73	128	154	146	78	75	147	142	138	154	154	149	111	107	105	134	146	140
AT1G52060.1	0	0	0	0	0	0	0	0	0	0	0	0	0	0	0	0	1	0	1	0	0	0
AT1G52070.1	0	0	0	0	0	0	0	0	0	0	0	0	0	0	0	0	4	3	5	0	0	0
AT1G52100.1	0	0	0	0	0	0	0	0	0	0	0	0	0	0	0	0	0	0	0	0	0	0
AT1G52230.1	0	0	0	0	0	3	2	1	0	0	0	0	0	1	0	0	0	3	1	0	0	0
AT1G52300.1	0	0	0	0	0	0	0	0	0	0	0	0	0	0	0	0	0	0	0	0	0	0
AT1G52370.1	1	1	1	0	0	0	0	0	0	0	0	1	0	0	0	0	2	3	3	1	0	1
AT1G52400.1	0	2	2	0	0	1	2	1	0	0	1	0	0	1	2	1	2	3	4	0	0	0
AT1G52600.1	0	0	0	0	0	0	0	0	0	0	0	0	0	0	0	0	1	0	0	0	0	0
AT1G52670.1	6	4	2	1	1	3	3	3	0	0	3	3	3	6	3	5	3	5	3	2	1	3
AT1G52740.1	0	0	0	0	0	0	0	0	0	0	1	1	2	0	0	0	2	1	1	0	0	0
AT1G52760.1	4	7	9	3	1	2	3	4	8	6	9	5	10	2	3	1	3	4	5	5	4	6
AT1G52780.1	0	0	0	0	0	0	0	0	0	1	0	0	0	0	0	0	0	0	0	0	0	0
AT1G53000.1	4	8	9	5	8	14	13	10	6	4	11	10	7	5	8	9	7	9	6	12	14	12
AT1G53120.1	0	0	0	0	0	0	0	0	0	0	0	0	0	0	0	0	0	1	0	0	0	0
AT1G53210.1	0	0	0	0	0	0	0	0	1	0	0	0	0	0	0	0	0	0	0	0	0	0
AT1G53240.1	132	123	128	82	83	140	142	120	75	78	122	120	118	113	109	111	96	142	135	102	111	121
AT1G53265.1	0	0	0	0	0	0	0	0	0	0	0	0	0	0	1	1	0	0	0	0	0	0
AT1G53280.1	0	0	0	0	0	0	0	0	0	0	0	0	0	0	0	0	0	0	0	0	1	0
AT1G53290.1	0	0	0	0	0	0	0	0	0	0	0	0	0	0	0	0	1	0	0	0	0	0
AT1G53310.1	0	0	0	0	0	0	0	0	0	0	0	0	0	0	0	0	0	1	0	0	0	0
AT1G53460.1	0	0	0	0	0	1	0	0	0	0	0	0	0	0	0	0	0	0	0	0	0	0
AT1G53520.1	0	0	0	0	0	0	0	0	0	0	0	0	0	0	0	0	0	0	0	0	0	0
AT1G53580.1	1	4	3	1	1	0	0	1	1	1	2	4	4	1	1	0	0	0	0	0	0	0
AT1G53645.1	1	5	13	12	12	1	1	2	10	10	3	3	5	1	2	2	4	4	6	30	10	9
AT1G53760.1	4	7	4	4	8	6	6	3	4	2	8	7	5	4	3	4	4	3	4	6	6	7
AT1G54000.1	0	0	0	0	0	0	0	0	0	0	0	0	0	1	1	0	0	0	0	0	0	0
AT1G54010.1	0	0	0	0	0	0	0	0	0	0	0	0	0	2	1	3	0	0	0	0	0	0
AT1G54100.1	0	0	0	0	0	0	1	0	0	0	0	0	0	0	0	0	0	0	0	0	0	0
AT1G54150.1	0	0	0	0	0	0	0	1	0	0	0	0	0	0	0	1	0	0	0	0	0	0
AT1G54220.1	57	61	63	71	68	53	68	74	67	57	65	59	57	78	73	82	37	50	42	61	62	69
AT1G54270.1	0	0	0	0	1	0	0	0	1	0	0	0	0	0	0	0	0	0	0	0	0	0
AT1G54340.1	9	12	22	7	8	13	5	4	15	14	7	9	7	6	3	3	22	20	18	6	8	5
AT1G54410.1	0	0	0	0	0	0	0	0	0	0	0	0	0	0	0	0	0	0	0	0	0	0
AT1G54520.1	0	0	0	0	0	0	0	0	0	0	0	0	0	1	0	0	0	1	0	0	0	0
AT1G54580.1	0	2	2	0	0	2	2	2	0	0	2	2	0	3	3	3	5	2	2	1	2	1
AT1G54630.1	0	2	2	3	2	2	3	3	1	1	2	2	0	4	5	5	6	2	4	1	2	1
AT1G54780.1	0	0	0	0	0	2	2	0	3	4	0	0	0	0	0	0	1	0	0	0	0	0
AT1G55020.1	0	0	0	0	0	0	0	0	0	0	0	0	0	0	0	0	0	1	0	0	0	0
AT1G55160.3	20	15	16	7	8	14	9	9	4	5	12	14	13	5	4	4	9	8	8	19	14	14
AT1G55320.1	2	0	2	0	0	1	2	0	0	0	0	0	0	0	0	0	2	3	4	0	0	0
AT1G55450.2	0	0	2	0	0	1	0	0	2	5	3	0	0	0	0	2	1	1	0	0	0	0
AT1G55490.1	53	57	68	31	36	65	77	82	24	19	52	50	46	96	97	90	66	65	64	34	39	38
AT1G55510.1	0	0	1	0	0	1	1	3	0	0	0	0	0	3	2	1	1	2	1	0	0	0
AT1G55670.1	0	0	0	0	0	1	3	2	2	2	0	0	0	0	1	0	0	1	1	0	0	0
AT1G55805.1	3	2	2	1	1	3	2	2	1	1	1	1	0	1	0	2	1	1	0	2	1	2
AT1G55850.1	0	0	0	0	0	0	0	0	1	1	0	0	0	0	0	0	0	0	0	0	0	0
AT1G55880.1	0	0	0	0	0	0	0	0	0	0	0	0	0	0	0	0	0	0	0	0	0	0
AT1G55890.1	2	7	11	3	5	9	4	4	4	4	8	5	5	8	9	9	17	8	7	5	6	6
AT1G55900.1	6	4	7	3	5	4	6	5	5	4	4	6	3	4	5	3	10	6	9	9	7	7
AT1G55930.1	0	0	0	0	0	0	0	0	0	0	0	0	0	0	0	0	0	0	0	0	0	0
AT1G55980.1	0	0	0	0	0	0	0	0	0	0	0	0	0	0	0	0	0	0	0	0	0	0
AT1G56050.1	4	5	5	4	2	2	2	4	2	1	3	4	3	3	3	5	7	4	3	5	2	4
AT1G56070.1	3	1	4	0	0	5	3	3	0	0	0	1	0	0	1	1	3	1	2	1	0	1
AT1G56110.1	0	0	0	0	0	0	0	0	0	0	0	0	0	0	0	0	2	1	1	0	0	0
AT1G56190.1	12	15	27	18	25	27	27	23	19	20	21	23	16	29	31	29	32	32	24	14	19	14
AT1G56200.1	1	2	1	1	1	1	1	0	1	1	2	1	1	0	1	0	1	0	0	1	1	1
AT1G56340.1	0	1	1	0	0	14	9	8	9	6	4	6	4	5	4	5	13	10	16	0	2	1
AT1G56500.1	0	0	0	0	0	0	0	0	0	0	0	0	0	0	0	0	0	1	0	0	0	0
AT1G56560.1	5	8	4	3	4	5	7	6	4	4	5	4	3	4	4	2	6	5	6	6	8	8
AT1G57540.1	0	0	0	0	1	0	0	0	1	0	0	0	0	1	0	0	0	0	0	2	0	0
AT1G57610.1	0	0	0	0	1	0	0	0	0	0	0	0	0	0	0	0	0	0	0	0	0	0
AT1G57720.1	2	1	0	0	0	3	4	2	4	5	0	1	0	1	1	2	1	1	2	1	0	0
AT1G58080.1	1	2	4	1	2	2	1	1	0	0	5	2	5	3	3	2	4	3	2	2	3	4
AT1G58180.2	0	1	0	0	0	0	0	0	0	0	0	0	0	0	1	0	0	0	0	0	0	0
AT1G58270.1	0	0	0	0	0	0	0	0	0	0	0	0	0	0	0	0	1	0	1	0	0	0
AT1G58290.1	0	0	0	0	0	0	0	0	0	0	0	0	0	0	0	0	0	0	1	0	0	0
AT1G58380.1	0	0	0	0	0	0	0	0	0	0	0	0	0	0	0	0	0	0	0	0	0	0
AT1G59610.1	0	0	0	0	0	0	0	1	0	0	0	0	0	0	0	0	0	0	0	0	0	0
AT1G59650.1	0	0	0	0	0	0	0	0	0	0	0	0	0	2	0	0	0	0	0	0	0	0
AT1G59900.1	87	88	86	21	25	81	75	88	29	27	90	87	76	89	90	90	63	60	75	75	82	82
AT1G59990.1	0	0	0	0	0	1	0	1	0	0	0	0	0	0	1	0	1	0	0	0	0	0
AT1G60550.1	15	13	15	7	9	20	14	13	3	2	13	10	9	7	8	8	15	9	10	9	11	10
AT1G60660.1	0	0	0	0	0	0	0	0	0	0	0	0	0	0	0	0	0	0	0	0	0	0
AT1G60770.1	3	2	8	3	3	2	3	4	1	0	4	5	3	2	2	2	4	6	8	16	6	2
AT1G61520.1	3	3	2	2	2	10	9	11	3	4	2	1	1	4	5	4	6	8	4	6	3	3
AT1G61570.1	0	0	0	0	0	1	0	1	0	0	0	0	1	1	2	0	0	0	1	0	0	0
AT1G61730.1	0	0	0	0	0	0	0	0	0	0	0	0	0	0	0	0	1	0	0	0	0	0
AT1G61790.1	0	0	0	0	0	0	0	0	0	0	0	0	0	0	0	0	0	1	0	0	0	0
AT1G61870.1	6	4	4	7	5	10	13	10	5	4	5	4	5	5	5	7	8	14	10	5	11	6
AT1G61960.1	0	0	0	0	0	0	0	0	0	0	0	0	0	0	0	0	1	0	0	0	0	0
AT1G61980.1	2	0	1	0	0	0	0	0	0	0	0	0	0	0	0	0	2	0	0	0	0	0
AT1G61990.1	0	0	0	0	0	0	0	0	0	0	0	0	0	0	0	0	1	0	1	1	0	0
AT1G62180.1	0	1	0	1	0	1	0	0	1	0	0	0	0	2	4	2	0	0	2	0	0	0
AT1G62330.1	0	0	0	0	0	0	0	0	0	0	0	0	0	0	0	0	0	0	1	0	0	0
AT1G62380.1	0	0	0	0	0	0	0	0	0	0	0	0	0	0	0	0	0	0	0	0	0	0
AT1G62640.1	2	4	4	3	2	3	2	5	0	1	6	6	4	4	5	5	6	5	8	7	6	6
AT1G62730.1	0	0	0	0	0	1	1	1	0	0	3	0	0	0	0	0	0	1	0	0	0	0
AT1G62750.1	3	3	5	2	3	10	14	7	1	1	3	1	2	8	10	9	10	6	3	2	2	0
AT1G62780.1	0	0	0	0	0	0	0	1	0	0	0	0	0	1	0	0	0	0	0	0	0	0
AT1G63110.1	0	0	0	0	0	0	0	0	0	1	0	0	0	0	0	0	0	0	0	0	0	0
AT1G63610.2	0	0	0	0	0	0	1	1	0	0	0	0	0	0	2	0	0	0	0	0	0	0
AT1G63680.1	0	0	0	0	0	0	1	0	0	0	0	0	0	0	0	0	0	0	0	0	0	0
AT1G63770.5	3	4	4	0	2	1	3	2	0	1	3	3	4	3	1	2	4	3	0	2	2	1
AT1G63940.2	74	74	72	51	57	59	67	63	44	42	69	64	64	75	78	78	71	75	74	55	55	61
AT1G63970.1	0	0	0	0	0	0	0	1	0	0	0	0	0	2	2	2	0	1	1	0	0	0
AT1G64090.2	0	0	0	0	0	0	1	1	0	0	0	0	0	1	1	1	1	0	0	0	0	0
AT1G64100.1	0	0	0	0	0	2	0	2	0	0	0	0	0	0	1	1	0	0	0	0	0	0
AT1G64190.1	41	48	53	33	42	41	46	41	19	18	54	45	50	62	59	58	75	81	77	43	48	46
AT1G64430.1	0	0	0	0	0	0	0	0	0	0	0	0	0	0	0	0	0	0	0	0	0	0
AT1G64510.1	0	0	0	0	0	1	0	0	0	0	0	0	0	0	0	0	0	0	0	0	0	0
AT1G64650.1	0	0	0	0	0	0	0	0	1	0	0	0	0	0	0	0	0	3	0	0	0	0
AT1G64850.1	2	0	2	0	0	3	2	4	1	0	2	3	0	3	1	2	1	2	2	2	0	0
AT1G64880.1	5	5	8	4	5	7	9	9	4	6	8	8	7	4	6	4	6	8	9	11	8	8
AT1G64900.1	0	0	0	0	0	0	0	0	1	1	0	0	0	0	0	0	0	0	0	0	0	0
AT1G64990.1	0	0	0	0	0	0	0	0	0	0	0	0	0	0	0	0	0	0	0	0	0	0
AT1G65032.1	0	0	0	0	0	1	0	0	0	0	0	0	0	0	0	0	1	0	0	0	0	0
AT1G65260.1	1	2	1	0	0	3	1	1	0	0	2	1	2	3	1	2	6	1	2	0	1	1
AT1G65270.2	0	0	0	0	0	0	0	0	0	1	0	0	0	0	0	0	1	0	0	0	0	0
AT1G65290.1	30	29	20	7	8	26	26	19	9	8	23	23	25	22	28	28	15	29	26	17	18	21
AT1G65520.1	0	0	0	0	0	0	0	0	0	0	0	1	0	0	0	0	1	2	2	0	0	0
AT1G65540.1	21	22	28	10	16	24	25	28	17	19	21	20	20	19	16	20	14	13	14	19	17	21
AT1G65820.3	0	0	0	0	0	0	0	0	3	3	0	0	0	0	0	0	2	0	0	0	0	0
AT1G65840.1	0	0	0	0	1	0	1	0	0	0	0	0	0	1	0	1	2	1	1	0	0	0
AT1G65930.1	8	10	17	7	8	16	10	6	13	9	8	10	5	9	3	5	16	25	20	6	9	7
AT1G65960.2	0	0	0	0	0	0	0	0	0	0	0	0	0	0	0	0	1	0	0	0	0	0
AT1G66200.3	0	0	0	0	0	0	0	0	0	0	0	0	0	0	0	1	0	0	0	0	0	0
AT1G66240.1	2	3	2	3	1	6	4	4	2	2	2	3	4	3	4	4	3	2	3	2	1	2
AT1G66270.1	1	2	4	0	0	1	2	1	0	1	6	4	5	3	2	2	5	3	7	2	3	2
AT1G66280.1	0	2	2	0	0	1	2	0	0	0	5	1	1	4	4	2	3	3	4	0	1	0
AT1G66430.1	2	0	1	0	1	1	2	3	0	0	0	0	0	3	1	3	1	0	1	0	0	0
AT1G66520.1	0	0	2	0	0	1	1	1	0	0	0	0	0	0	0	0	0	1	0	0	0	0
AT1G66670.1	1	0	2	0	0	2	1	1	0	0	1	0	0	2	1	1	4	0	0	0	0	0
AT1G67090.1	19	25	36	36	54	42	53	55	33	30	26	28	23	49	51	56	20	35	33	29	31	24
AT1G67280.1	1	1	1	0	0	2	3	4	0	0	3	0	1	5	3	3	5	3	3	2	0	0
AT1G67330.1	0	0	0	0	0	0	0	0	1	0	0	0	0	0	0	0	0	0	0	0	0	0
AT1G67350.1	21	18	31	7	7	14	14	9	8	5	21	21	20	15	16	17	9	10	9	16	16	18
AT1G67430.1	0	0	0	0	0	0	0	0	0	0	0	0	0	0	0	0	1	1	2	2	0	0
AT1G67560.1	1	2	2	0	0	1	2	1	0	0	2	2	2	2	2	3	3	6	7	0	0	0
AT1G67700.2	0	0	0	0	0	0	0	0	0	0	0	0	0	0	1	0	1	0	0	0	0	0
AT1G67785.1	3	0	4	0	0	3	0	1	0	0	0	7	5	4	1	6	1	0	1	0	0	5
AT1G67930.1	0	0	0	0	0	0	0	0	0	0	0	0	0	0	0	0	0	0	0	0	0	0
AT1G68010.2	79	82	107	56	61	86	76	73	30	28	63	65	62	76	67	66	61	89	72	71	74	71
AT1G68100.1	0	0	0	0	0	0	0	0	1	0	0	0	0	0	0	0	0	0	0	0	0	0
AT1G68560.1	0	0	0	0	0	1	1	1	0	0	1	0	1	1	0	0	1	0	0	0	0	0
AT1G68680.1	6	7	7	1	1	3	3	4	1	0	8	6	7	4	6	7	3	2	4	9	7	6
AT1G69190.1	0	0	0	0	0	0	1	0	0	0	0	0	0	1	0	0	0	0	0	0	0	0
AT1G69200.1	0	0	0	0	0	0	0	0	0	0	0	0	0	0	0	0	1	0	0	0	0	0
AT1G69210.1	0	0	0	0	1	2	0	1	0	0	0	0	0	1	2	3	0	0	0	0	0	0
AT1G69370.1	0	0	0	0	0	0	0	0	0	0	0	0	0	0	0	0	0	0	0	0	0	0
AT1G69740.1	2	3	7	1	3	6	9	5	1	1	6	5	6	9	8	6	11	11	9	8	4	7
AT1G69750.1	0	0	0	0	0	0	0	0	0	0	0	0	0	0	0	0	0	0	0	0	0	0
AT1G69790.1	0	0	0	0	0	0	0	0	0	0	0	0	0	0	0	0	1	0	0	0	0	0
AT1G69830.1	2	2	3	0	0	0	3	4	0	0	2	1	1	3	3	3	3	4	2	0	2	1
AT1G70190.1	2	0	2	0	1	1	0	0	1	1	0	1	0	1	0	0	3	2	0	1	0	0
AT1G70570.2	0	0	1	0	0	0	1	0	0	0	0	0	0	0	0	0	2	0	0	0	0	0
AT1G70580.1	79	84	89	68	78	86	83	79	68	61	68	62	60	66	69	64	89	113	114	50	60	64
AT1G70610.1	0	0	1	0	0	0	0	0	0	0	0	0	0	1	1	0	0	0	1	0	0	0
AT1G70670.1	0	0	0	0	0	0	0	0	0	0	0	0	0	0	0	0	1	0	0	0	0	0
AT1G70770.1	0	0	1	0	0	0	0	0	1	3	1	0	1	0	0	0	2	1	0	1	0	1
AT1G71220.2	0	0	0	0	0	0	0	0	0	1	0	0	0	0	0	0	1	0	0	0	0	0
AT1G71260.1	0	1	1	0	1	2	2	2	0	0	3	3	5	0	0	0	4	9	11	5	3	3
AT1G71310.2	2	4	5	3	4	2	8	6	2	3	3	2	3	7	8	6	5	1	3	2	4	2
AT1G71500.1	0	0	1	0	0	2	1	1	2	2	0	0	0	0	0	0	1	0	1	0	0	0
AT1G71695.1	0	0	0	0	0	0	0	0	0	0	0	0	0	0	0	0	0	0	0	1	0	0
AT1G71730.1	4	2	2	2	4	2	5	5	3	4	1	2	3	4	3	4	2	2	3	1	0	0
AT1G71920.2	0	0	0	0	0	0	0	0	0	0	0	0	0	0	0	0	0	0	0	0	0	0
AT1G71920.2-AT5G10330.1	1	0	1	0	0	0	0	0	0	0	1	1	1	0	1	1	5	2	0	1	0	0
AT1G72020.1	3	0	5	0	0	4	6	3	0	0	8	6	6	4	3	2	3	0	0	0	6	0
AT1G72170.1	5	4	5	5	5	4	4	4	6	5	4	3	4	5	4	4	4	5	4	5	3	4
AT1G72330.3	14	19	19	9	6	14	14	13	9	9	17	18	14	10	12	11	19	21	19	16	19	19
AT1G72370.1	0	0	0	0	0	1	2	3	0	0	0	0	0	1	3	2	0	0	0	0	0	0
AT1G72480.1	0	0	0	0	0	0	0	0	0	0	0	0	0	0	0	0	1	0	0	0	0	0
AT1G72750.1	3	2	3	4	4	5	5	4	4	4	5	4	6	3	3	3	5	7	2	3	5	3
AT1G72810.1	1	2	2	1	1	3	3	1	1	0	3	1	2	3	4	4	5	5	5	1	3	3
AT1G73060.1	0	0	0	0	0	1	0	0	0	0	0	0	0	0	0	0	0	0	0	0	0	0
AT1G73120.1	2	1	2	0	0	0	0	1	0	0	0	0	0	0	0	0	0	1	2	0	1	0
AT1G73460.1	0	0	0	0	0	0	0	0	0	0	0	0	0	0	0	0	0	0	0	0	0	0
AT1G73885.1	0	0	0	0	0	2	0	0	0	0	0	0	0	0	0	0	0	0	0	0	0	0
AT1G73940.1	1	1	1	3	1	0	0	0	1	0	0	1	1	0	1	0	1	1	1	6	1	0
AT1G73970.1	0	0	0	0	0	0	0	0	0	0	0	0	0	0	0	0	0	0	0	0	0	0
AT1G73980.1	0	0	0	0	0	1	0	0	0	0	0	0	0	0	0	0	0	1	1	0	0	0
AT1G73990.1	0	0	0	0	0	0	0	0	0	0	0	0	0	0	0	0	1	0	1	0	0	0
AT1G74020.1	0	0	0	0	0	0	0	0	0	0	0	0	0	0	0	0	1	1	0	0	0	0
AT1G74030.1	15	14	17	9	13	6	7	11	6	3	18	15	16	16	19	14	31	29	34	12	18	14
AT1G74040.1	6	6	8	3	4	11	7	7	0	1	15	13	12	14	11	15	17	20	19	7	8	7
AT1G74050.1	0	0	0	0	0	0	0	1	0	0	0	0	0	1	0	1	3	1	2	2	0	0
AT1G74230.1	2	4	5	1	1	8	5	4	3	3	3	4	6	5	6	6	1	6	5	5	2	6
AT1G74260.1	4	3	4	2	3	2	3	6	0	0	4	5	6	5	10	8	22	13	16	5	5	4
AT1G74310.1	1	1	0	0	0	2	0	1	0	0	2	1	1	0	2	4	2	1	1	1	1	0
AT1G74470.1	0	1	1	0	0	9	10	7	0	1	0	1	1	2	3	5	8	7	6	1	0	0
AT1G74730.1	0	0	0	0	0	0	0	1	0	0	0	0	0	0	0	0	0	0	0	0	0	0
AT1G74960.2	0	0	0	1	2	0	0	1	0	0	0	2	0	0	2	1	4	5	2	2	3	3
AT1G74970.1	0	0	0	0	0	0	0	0	0	0	0	0	0	0	0	0	0	1	0	0	0	0
AT1G75200.1	4	4	8	0	2	3	4	1	2	2	5	2	3	0	1	4	4	2	2	2	2	0
AT1G75210.1	3	2	2	0	0	1	1	1	0	0	2	0	0	0	0	1	0	0	0	1	2	0
AT1G75330.1	5	7	10	0	1	9	5	4	0	0	13	11	11	7	6	6	17	25	20	4	4	4
AT1G75350.1	0	0	0	0	0	0	1	0	0	0	0	0	0	0	0	0	0	0	0	0	0	0
AT1G76060.1	0	1	1	0	0	2	3	4	0	0	2	1	1	3	3	2	1	0	1	1	0	1
AT1G76080.1	0	0	0	0	0	2	1	1	0	0	0	0	0	0	2	1	0	0	0	0	0	0
AT1G76090.1	0	0	0	0	0	0	0	0	0	0	0	0	0	0	0	0	0	1	0	0	0	0
AT1G76100.1	0	0	0	0	0	0	0	0	0	0	0	0	0	0	0	0	0	0	0	0	0	0
AT1G76150.1	11	16	16	11	12	11	9	8	21	16	12	10	11	7	11	7	22	20	20	6	9	6
AT1G76160.1	0	0	0	0	0	0	0	0	0	0	0	0	0	0	0	0	0	1	0	0	0	0
AT1G76180.1	0	1	0	1	1	2	1	1	1	1	0	0	0	1	0	0	1	0	1	0	0	0
AT1G76200.1	0	2	3	5	6	0	4	5	3	2	7	9	9	9	8	5	3	14	12	11	7	8
AT1G76400.1	0	0	0	0	0	0	0	0	0	1	0	0	0	0	0	0	1	0	0	0	0	0
AT1G76405.2	0	0	0	0	0	0	0	0	0	0	0	0	0	1	0	0	0	1	1	0	0	0
AT1G77090.1	0	0	0	0	0	0	0	1	0	0	0	0	0	0	0	0	0	0	0	0	0	0
AT1G77490.1	0	0	0	2	2	0	0	0	1	1	0	0	0	0	0	0	0	0	0	0	0	0
AT1G77510.1	2	2	3	0	0	3	3	4	14	12	2	2	0	5	2	2	5	7	7	0	0	0
AT1G77590.1	3	6	7	0	1	2	0	1	2	1	4	5	5	1	1	1	7	5	5	5	5	5
AT1G77670.1	0	0	0	1	1	0	1	1	0	0	2	0	0	0	1	1	1	0	1	1	0	1
AT1G77750.1	1	0	2	0	1	0	0	0	0	0	0	0	1	0	0	0	1	0	1	2	2	0
AT1G78010.1	0	0	0	0	0	1	0	0	0	0	0	0	0	0	0	0	0	0	0	0	0	0
AT1G78240.1	0	0	0	0	0	0	0	0	1	1	0	0	0	0	0	0	0	1	2	0	0	0
AT1G78300.1	0	0	0	0	0	0	0	0	0	0	0	0	0	0	0	0	1	0	1	0	0	0
AT1G78370.1	0	0	1	0	1	2	2	0	0	0	0	0	0	0	0	0	1	0	0	0	0	0
AT1G78590.1	0	0	0	0	0	0	0	0	0	0	0	0	0	0	0	0	2	0	1	0	0	0
AT1G78620.2	0	0	0	0	0	0	0	0	0	0	0	0	0	0	0	0	0	0	0	0	0	0
AT1G78630.1	0	0	0	0	0	1	0	0	0	0	0	0	0	0	0	0	0	0	0	0	0	0
AT1G78680.1	0	0	0	0	0	0	0	0	0	0	0	0	0	0	0	0	0	0	0	0	0	0
AT1G78690.1	0	0	0	0	0	0	0	0	0	0	0	0	0	0	0	0	0	1	0	0	0	0
AT1G78820.1	0	0	0	0	0	0	0	0	0	0	0	0	0	0	0	0	0	0	0	0	0	0
AT1G78830.1	0	0	0	0	0	0	0	0	0	0	0	0	0	0	0	0	1	0	0	0	0	0
AT1G78850.1	1	1	1	0	1	0	0	0	2	1	1	1	1	0	0	1	1	1	0	1	0	2
AT1G78900.1	6	7	10	2	2	8	11	9	21	27	8	7	6	7	9	7	9	16	15	3	3	5
AT1G78920.1	0	0	0	0	0	1	2	2	2	5	2	2	1	0	1	0	4	5	5	0	0	0
AT1G79010.1	12	15	19	18	15	14	19	18	14	15	18	15	23	29	26	25	11	12	13	23	22	18
AT1G79040.1	0	0	0	0	0	0	1	1	0	0	0	0	0	0	0	0	0	0	0	0	0	0
AT1G79050.1	0	0	0	0	0	0	0	0	0	0	0	0	0	0	0	0	0	0	0	0	0	0
AT1G79230.1	32	39	35	20	30	29	29	25	23	23	34	38	31	39	36	29	33	29	26	30	29	34
AT1G79390.1	5	9	4	0	1	4	5	6	0	0	6	6	3	4	5	2	2	1	2	5	5	5
AT1G79440.1	46	53	68	32	36	70	52	51	35	31	48	52	50	49	52	53	42	29	31	47	49	49
AT1G79530.1	32	30	28	21	24	24	25	25	13	13	33	37	35	37	40	36	51	55	56	38	39	37
AT1G79550.1	1	1	3	2	4	3	3	5	3	2	3	2	2	5	4	4	5	3	4	0	0	1
AT1G79750.1	16	17	23	7	8	14	19	21	4	3	18	20	17	22	18	25	18	18	15	17	19	21
AT1G79810.1	0	0	0	0	0	1	1	1	0	0	0	0	0	0	0	0	1	1	0	0	0	0
AT1G79850.1	1	0	0	0	0	1	2	1	0	0	0	0	0	2	2	1	1	2	1	0	0	0
AT1G79940.1	0	0	0	0	0	0	0	0	0	0	0	0	0	0	0	0	1	0	0	0	0	0
AT1G80230.1	16	15	19	11	14	18	17	15	10	11	24	21	18	24	21	25	16	24	24	14	16	14
AT1G80270.1	3	5	8	3	4	13	7	9	3	4	7	5	3	6	4	5	15	16	14	9	5	4
AT1G80300.1	1	2	5	1	2	3	4	5	2	1	3	3	2	6	8	9	6	3	5	2	2	2
AT1G80360.1	1	1	0	0	0	1	0	0	0	0	0	0	3	0	0	1	0	1	0	2	2	3
AT1G80380.2	0	1	0	0	0	0	1	2	0	0	0	0	0	3	3	3	0	0	1	0	0	0
AT1G80410.2	0	0	0	0	0	0	0	0	0	0	0	0	0	0	0	0	0	0	0	0	0	0
AT1G80480.1	1	0	1	0	0	0	0	0	0	0	1	0	0	0	0	0	1	0	0	0	0	0
AT1G80560.1	10	7	10	0	0	6	10	10	0	0	8	7	7	12	13	10	10	16	15	6	9	5
AT1G80600.1	2	3	5	3	6	3	6	6	4	2	7	5	6	6	7	9	11	11	13	6	2	3
AT1G80620.1	0	3	4	1	4	0	0	0	2	2	4	4	4	0	0	0	3	1	0	7	4	3
AT1G80670.1	0	0	0	0	0	0	0	0	0	0	0	0	0	0	0	0	1	0	0	0	0	0
AT1G80700.1	0	0	0	0	0	0	0	0	0	0	0	0	0	0	0	0	0	0	0	0	0	0
AT1G80720.1	0	0	0	0	0	0	0	0	0	0	0	0	0	0	0	0	0	0	0	0	0	0
AT1G80880.1	0	0	0	0	1	0	0	0	0	0	0	0	0	0	1	1	0	0	0	0	0	0
AT1G80890.1	1	1	1	1	1	0	0	0	2	1	4	0	4	0	1	1	2	0	0	5	5	5
AT2G01140.1	37	45	43	40	38	37	42	44	27	25	46	46	47	60	60	58	56	67	75	45	43	43
AT2G01210.1	0	0	0	0	0	0	0	0	0	0	0	0	0	0	0	1	0	0	0	0	0	0
AT2G01250.1	0	0	0	0	0	0	0	0	0	0	0	0	0	0	0	0	0	0	1	0	0	0
AT2G01350.1	1	1	1	0	0	0	0	0	0	0	0	0	2	0	0	0	1	1	0	0	0	0
AT2G01470.1	0	0	0	0	0	0	0	0	1	0	0	0	0	0	0	0	1	1	0	0	0	0
AT2G01720.1	0	0	0	0	0	0	0	1	1	1	0	0	0	0	0	0	0	1	0	0	0	0
AT2G01970.1	3	2	3	1	1	4	3	6	10	11	6	3	3	1	1	1	10	8	9	3	1	0
AT2G02050.1	14	14	12	0	0	7	8	9	0	0	6	6	9	8	9	9	3	3	3	2	2	2
AT2G02500.1	0	0	0	0	0	0	0	0	0	0	0	0	0	0	1	1	0	0	0	0	0	0
AT2G02510.1	16	22	24	9	11	11	7	11	4	5	20	17	18	14	11	12	13	20	11	28	16	12
AT2G02740.1	2	1	1	0	1	2	2	3	1	1	1	1	2	2	0	2	1	3	3	1	1	1
AT2G03230.1	0	0	0	0	0	0	1	2	0	0	0	0	0	0	0	0	2	1	1	0	0	0
AT2G03440.1	0	0	0	0	0	0	0	0	0	0	0	0	0	0	0	0	0	0	0	0	0	0
AT2G03510.1	0	0	0	0	0	0	0	0	1	1	0	0	0	0	0	0	0	0	0	0	0	0
AT2G03690.1	6	3	4	2	2	2	1	2	2	0	8	7	5	1	1	1	3	1	2	6	4	5
AT2G04030.1	22	16	20	11	24	32	44	34	19	18	23	18	22	42	37	37	42	34	34	20	19	20
AT2G04340.1	0	0	0	0	0	0	0	0	0	0	0	0	0	0	0	0	0	0	0	0	0	0
AT2G04390.1	0	0	0	0	0	0	0	0	0	0	0	0	0	0	0	0	1	0	0	0	0	0
AT2G04400.1	5	5	9	4	5	3	1	2	4	3	7	9	6	8	8	7	17	13	15	5	10	3
AT2G04530.1	0	0	0	0	0	0	0	0	0	0	0	0	0	0	0	0	0	0	0	0	0	0
AT2G04540.1	1	2	4	1	1	0	4	2	1	0	0	0	0	1	1	0	0	0	0	1	0	1
AT2G04700.1	0	0	0	0	0	0	0	0	0	0	0	0	0	0	0	0	1	0	1	0	0	0
AT2G04842.1	0	0	0	0	0	0	0	0	0	0	0	0	0	0	0	1	0	0	0	0	0	0
AT2G04940.1	2	2	3	3	0	0	2	2	2	3	3	4	3	2	2	1	2	1	2	2	2	0
AT2G05070.1	15	14	18	10	14	28	25	32	27	21	11	8	10	21	20	18	23	24	22	20	21	18
AT2G05380.1	0	0	0	0	0	0	0	0	0	0	0	0	0	0	0	0	0	0	1	0	0	0
AT2G05710.1	165	158	169	90	95	141	139	140	87	83	181	182	169	192	190	188	152	170	175	176	171	193
AT2G05920.1	0	0	0	0	0	0	0	0	0	0	0	0	0	0	0	0	0	0	0	0	0	0
AT2G05990.1	14	12	16	10	12	12	12	16	7	7	20	20	16	24	25	21	26	31	29	18	16	21
AT2G06050.2	23	21	19	10	11	17	19	17	27	21	20	20	19	21	24	22	33	33	35	14	18	16
AT2G07050.1	0	0	1	0	0	0	0	1	0	0	0	0	0	0	0	0	0	0	0	0	0	0
AT2G09990.1	0	0	0	0	0	0	0	0	0	0	0	0	0	0	0	0	0	0	0	0	0	0
AT2G13360.1	26	30	36	51	54	30	42	39	26	19	35	34	29	39	34	31	44	46	51	24	21	20
AT2G13440.1	0	0	0	0	1	1	1	1	0	1	0	0	0	0	1	1	0	0	0	0	0	0
AT2G13560.1	58	64	65	14	15	62	49	45	17	22	62	57	56	41	52	47	37	31	29	51	58	55
AT2G14120.3	0	0	0	0	0	0	0	0	0	0	0	0	0	0	1	1	0	0	0	0	0	0
AT2G14170.1	33	29	37	18	22	35	36	28	18	21	36	34	33	36	38	32	28	40	32	25	32	32
AT2G14750.1	1	0	0	2	3	0	1	2	0	0	0	1	0	4	4	5	9	7	8	0	2	0
AT2G14835.1	0	0	0	0	0	0	0	0	0	0	0	0	0	0	0	0	2	1	1	0	0	0
AT2G14880.1	0	0	1	1	1	3	2	2	0	0	0	0	0	3	3	2	0	0	2	0	0	0
AT2G15240.1	0	0	0	0	0	0	0	0	0	1	0	0	0	0	0	0	0	0	0	0	0	0
AT2G15290.1	0	0	0	0	0	0	0	0	0	0	0	0	0	0	0	0	0	0	0	0	0	0
AT2G15570.2	0	0	0	0	0	0	0	0	0	0	0	0	0	0	0	0	2	1	0	0	0	0
AT2G15620.1	27	39	32	18	18	29	24	23	5	2	28	29	28	32	28	33	57	48	45	17	20	23
AT2G15690.1	3	2	3	2	1	3	4	4	0	1	3	3	0	4	4	4	4	5	3	0	0	0
AT2G16060.1	0	0	0	0	0	0	0	0	0	0	0	0	0	0	0	0	0	0	0	0	0	0
AT2G16360.1	0	0	0	0	0	0	0	0	0	0	0	0	0	0	0	0	2	0	0	0	0	0
AT2G16440.1	0	0	0	0	0	0	0	0	0	0	0	0	0	0	0	0	0	0	1	0	0	0
AT2G16460.1	5	7	8	6	7	10	7	8	7	6	9	7	9	7	9	6	8	3	6	8	9	7
AT2G16570.1	0	0	0	0	0	1	1	1	0	0	1	1	1	0	1	0	3	1	2	2	0	0
AT2G16600.1	4	3	3	1	4	2	1	3	1	2	3	0	4	1	4	2	6	4	6	2	2	0
AT2G16640.1	0	0	0	0	0	0	0	0	0	0	0	0	0	0	0	0	0	1	0	0	0	0
AT2G16710.3	0	0	2	0	1	2	1	2	1	1	4	2	3	2	3	4	3	0	1	2	2	0
AT2G16930.2	1	0	2	0	0	0	0	1	0	0	0	0	0	0	1	0	1	0	0	6	0	1
AT2G17130.1	16	20	28	22	28	18	24	26	28	23	31	31	26	34	35	33	22	24	17	23	27	24
AT2G17265.1	0	3	3	4	2	1	1	2	0	0	1	0	0	3	3	4	9	11	4	2	0	0
AT2G17360.1	0	0	0	0	0	0	0	0	0	0	0	0	0	0	0	0	0	0	1	0	0	0
AT2G17390.1	0	0	0	0	0	0	0	0	0	0	0	0	0	0	0	0	0	0	0	0	0	0
AT2G17420.1	6	7	8	2	5	6	8	9	4	1	8	9	8	7	7	6	6	6	3	3	4	3
AT2G17630.1	16	22	22	9	15	14	13	15	7	5	32	29	26	28	28	32	39	39	31	26	25	23
AT2G17650.1	0	1	1	0	0	0	0	0	0	0	0	0	0	0	0	0	0	0	0	0	0	0
AT2G17720.1	0	0	0	0	0	0	0	0	0	0	0	0	0	0	0	0	2	3	3	0	0	0
AT2G17980.1	0	0	0	0	0	0	0	0	0	0	0	0	0	0	0	0	1	0	0	0	0	0
AT2G18020.1	0	0	0	0	0	1	2	1	1	2	0	0	0	0	0	1	4	1	3	0	0	0
AT2G18030.1	0	0	0	0	0	0	0	0	0	0	0	0	0	0	0	0	1	0	0	0	0	0
AT2G18080.1	0	0	0	0	0	1	0	0	0	0	0	0	0	0	0	0	0	0	0	0	0	0
AT2G18330.1	3	6	4	11	9	4	8	8	6	5	8	7	9	5	1	3	8	11	12	15	9	7
AT2G18400.1	0	0	0	0	0	0	0	0	0	0	1	0	0	0	0	0	1	1	1	2	0	0
AT2G18450.1	40	47	44	0	0	35	33	33	0	0	46	39	44	45	44	44	36	42	42	40	53	45
AT2G18520.1	0	0	0	0	0	0	0	0	1	0	0	0	0	1	0	1	2	1	0	0	0	0
AT2G18620.1	0	0	0	0	0	0	0	0	0	0	0	0	0	0	0	0	1	0	0	0	0	0
AT2G18960.1	0	0	1	0	0	2	3	2	12	9	0	0	0	1	2	2	6	1	3	1	0	0
AT2G19060.1	0	0	0	0	0	0	0	0	0	0	0	0	0	0	0	0	0	0	0	0	0	0
AT2G19080.1	5	6	7	6	4	6	4	3	7	5	5	7	8	5	7	5	9	4	3	9	3	6
AT2G19360.1	0	0	0	0	0	0	0	0	0	0	0	0	0	0	0	0	0	0	0	0	0	0
AT2G19480.1	0	0	0	0	0	0	0	0	0	0	0	0	0	0	0	0	0	0	0	0	0	0
AT2G19490.1	1	1	2	0	1	1	0	1	0	0	1	1	2	0	1	0	1	0	1	1	0	0
AT2G19520.1	0	0	0	0	0	0	0	0	0	0	0	0	0	0	0	0	0	0	0	0	0	0
AT2G19530.1	0	0	0	0	0	0	0	0	0	0	0	0	0	0	0	0	0	0	0	0	0	0
AT2G19680.1	7	8	10	5	4	10	10	7	6	4	7	7	9	9	9	7	6	12	11	15	11	10
AT2G19730.1	0	0	0	0	0	0	0	0	0	0	0	0	0	0	0	0	0	0	1	0	0	0
AT2G19740.1	0	0	0	0	0	0	0	0	0	0	0	0	0	0	0	0	1	0	0	0	0	0
AT2G19750.1-AT4G29390.1-AT5G56670.1	0	0	0	0	0	0	0	0	0	0	0	0	0	0	0	0	1	0	0	0	0	0
AT2G19860.1	18	25	28	12	16	22	12	15	11	13	13	20	13	18	14	11	15	18	10	24	21	17
AT2G19940.1	6	7	6	0	1	10	6	6	0	0	9	9	6	8	12	8	20	5	6	6	5	6
AT2G19950.2	0	0	0	0	0	0	0	0	0	0	0	0	0	0	0	0	2	1	2	0	0	0
AT2G20060.1	2	3	4	5	4	2	1	1	3	4	5	7	5	1	1	1	10	3	3	11	5	6
AT2G20120.1	0	0	0	0	0	0	0	0	1	0	0	0	0	0	0	0	0	0	0	0	0	0
AT2G20260.1	1	2	2	1	2	6	7	10	5	3	0	1	0	6	6	5	4	6	5	3	3	3
AT2G20270.2	1	2	2	0	0	1	3	2	0	0	2	2	1	1	1	2	1	4	4	3	3	0
AT2G20360.1	54	72	66	31	35	51	43	44	21	19	58	53	55	51	52	50	43	40	30	48	56	40
AT2G20390.2	0	0	0	0	0	0	0	0	0	0	0	0	0	0	1	0	0	0	0	0	0	0
AT2G20420.1	123	127	124	85	91	132	143	134	92	86	139	138	122	151	145	141	101	126	133	119	134	130
AT2G20510.1	9	5	5	0	0	8	5	6	0	0	4	3	4	5	7	5	5	6	3	4	5	4
AT2G20530.1	35	40	36	21	28	32	35	30	21	24	35	37	33	26	30	33	24	35	26	39	39	36
AT2G20580.1	0	0	0	0	0	0	0	0	0	0	0	0	0	0	0	0	0	0	0	0	0	0
AT2G20690.1	0	0	0	0	0	0	0	0	0	0	0	0	0	0	0	0	0	0	0	0	0	0
AT2G20710.1	0	0	0	0	0	0	0	0	0	0	0	0	0	0	0	0	1	0	0	0	0	0
AT2G20800.1	0	0	2	0	0	4	0	0	0	0	3	2	3	0	0	1	7	1	3	0	2	0
AT2G20860.1	12	14	13	6	5	5	11	9	3	2	11	10	9	8	9	7	9	11	10	9	9	7
AT2G20890.1	0	0	0	0	0	1	1	2	0	0	0	0	0	1	1	2	1	1	0	0	0	0
AT2G20940.1	1	1	1	0	2	1	1	1	4	3	2	2	2	2	1	2	2	2	1	3	3	2
AT2G20990.3	0	0	0	0	0	0	0	0	0	0	0	0	0	0	0	0	0	0	0	0	0	0
AT2G21160.1	0	0	0	0	0	0	0	0	0	0	0	0	0	0	0	0	0	0	0	0	0	0
AT2G21170.1	8	17	15	4	7	18	15	14	2	5	15	13	16	18	22	20	8	13	13	12	17	14
AT2G21330.1	16	16	22	21	17	24	21	23	16	15	11	13	13	29	32	32	17	15	12	12	13	14
AT2G21530.1	0	0	0	0	0	1	0	0	0	0	0	0	0	0	0	0	0	0	0	0	0	0
AT2G21600.1	0	0	0	0	0	0	0	0	0	0	0	0	0	0	0	0	1	1	1	0	0	0
AT2G21640.1	1	0	0	0	0	4	3	0	0	1	2	1	2	1	0	1	1	2	3	0	0	0
AT2G21660.1	3	4	4	2	1	2	7	3	1	0	2	1	2	3	1	1	10	6	3	0	0	1
AT2G21870.1	152	158	175	54	58	227	204	203	40	32	174	174	175	235	250	232	121	165	150	139	143	136
AT2G21960.1	0	0	0	0	0	0	1	0	0	0	0	0	0	0	0	0	0	0	0	0	0	0
AT2G22170.1	0	0	0	1	0	2	0	1	0	0	2	1	1	2	0	2	1	3	2	0	0	0
AT2G22230.1	0	0	0	0	1	1	1	1	0	0	0	0	0	2	2	1	1	2	2	0	1	0
AT2G22250.2	4	7	8	6	5	3	2	2	4	3	8	7	7	5	6	6	18	10	8	5	7	3
AT2G22360.1	0	0	0	0	1	0	0	0	1	1	0	0	0	0	0	0	0	0	0	0	0	0
AT2G22450.1	1	0	0	0	1	0	1	1	0	0	0	0	1	1	1	1	1	1	1	0	0	0
AT2G22480.1	5	4	6	2	2	1	1	1	0	0	6	5	5	1	5	4	12	6	7	4	5	5
AT2G22500.1	1	2	2	0	0	0	0	1	0	0	0	0	1	0	0	0	2	0	0	0	0	0
AT2G22780.1	55	51	55	27	28	66	75	61	20	18	39	38	38	56	52	55	66	79	77	26	35	34
AT2G22795.1	0	0	0	0	0	0	0	0	2	2	0	0	0	0	0	0	1	0	1	0	0	0
AT2G22910.1	0	0	0	0	0	0	0	0	0	0	0	0	0	0	1	1	0	0	0	0	0	0
AT2G23310.1	0	0	0	0	0	0	0	0	0	0	0	0	0	0	0	0	0	0	0	0	0	0
AT2G23370.1	8	8	10	3	4	11	3	2	4	3	8	5	8	0	5	3	9	3	2	5	3	5
AT2G23820.2	3	4	4	2	2	6	5	5	2	1	6	4	6	5	4	5	4	4	5	1	3	2
AT2G23890.1	0	0	0	0	0	0	0	1	0	0	0	0	0	0	1	0	0	0	0	0	0	0
AT2G24020.1	0	0	0	0	0	0	1	1	0	0	0	0	0	1	1	1	0	0	0	0	0	0
AT2G24180.1	0	0	0	0	0	0	0	0	3	1	0	0	0	0	0	0	0	0	0	0	0	0
AT2G24270.4	2	1	2	0	0	0	0	1	0	0	1	0	1	1	1	1	2	2	1	0	0	0
AT2G24290.1	0	0	0	0	0	1	0	1	0	0	0	0	0	0	0	0	0	0	0	0	0	0
AT2G24820.1	1	0	2	0	0	6	1	2	0	0	1	0	0	3	6	4	0	2	1	0	0	0
AT2G24940.1	0	0	0	0	0	2	2	0	0	0	0	0	0	0	0	0	0	0	0	0	1	0
AT2G25080.1	0	0	1	0	0	1	0	0	0	0	0	0	0	0	0	0	1	0	0	0	0	0
AT2G25110.1	0	0	0	0	0	0	0	0	1	1	0	1	0	0	0	0	0	0	1	0	0	0
AT2G25140.1	9	7	18	4	4	14	7	11	5	7	15	11	14	9	8	10	21	14	11	9	7	9
AT2G25520.1	0	0	0	0	0	0	0	0	1	0	0	0	0	0	0	0	0	0	0	0	0	0
AT2G25530.1	2	2	2	0	0	0	2	2	0	0	1	1	0	3	4	6	0	1	1	5	3	5
AT2G25830.1	10	11	11	5	6	6	1	2	2	2	7	6	5	3	4	4	5	5	4	3	2	4
AT2G25840.2	0	5	2	2	3	4	6	5	0	0	3	0	4	3	2	4	1	4	2	3	3	0
AT2G25870.1	1	1	4	2	1	3	2	1	0	1	1	2	1	1	1	2	2	1	2	1	1	1
AT2G26080.1	217	230	235	69	78	194	212	216	55	50	209	189	187	214	220	220	147	167	153	232	233	236
AT2G26140.1	18	24	24	7	10	18	21	21	7	9	22	18	23	26	24	21	18	20	17	24	17	24
AT2G26230.1	7	5	7	4	3	5	2	2	8	7	2	2	1	2	4	2	10	9	6	2	0	1
AT2G26250.1	0	0	0	0	0	1	0	0	1	1	0	0	0	0	0	0	1	1	0	0	0	0
AT2G26350.1	0	0	0	0	0	0	0	0	0	0	0	0	0	0	0	0	1	0	0	0	0	0
AT2G26670.1	0	0	0	0	0	0	0	0	0	0	0	0	0	0	2	1	1	0	0	0	0	0
AT2G26800.2	1	0	3	1	2	3	2	3	2	3	5	4	4	5	1	2	4	3	2	4	5	3
AT2G26900.1	0	0	0	0	0	1	1	1	0	0	1	0	0	1	2	1	0	0	1	0	0	0
AT2G26930.1	1	0	0	0	0	1	1	1	0	1	0	0	0	1	1	0	1	0	0	0	0	0
AT2G27030.3	0	0	0	0	0	0	0	0	0	0	0	0	0	0	0	0	0	0	0	0	0	0
AT2G27030.3-AT3G56800.1	0	0	0	0	0	0	0	0	0	0	0	0	0	1	0	0	0	0	0	0	0	0
AT2G27190.1	0	0	0	0	0	0	0	0	0	0	0	0	0	0	0	0	1	0	0	0	0	0
AT2G27510.1	1	1	2	3	3	2	1	1	1	1	4	2	2	4	3	3	5	9	9	3	3	3
AT2G27610.1	0	0	0	0	0	0	0	0	0	0	1	0	0	0	0	0	0	0	0	0	1	0
AT2G27680.1	0	0	0	0	0	2	1	0	0	0	0	0	0	0	0	0	0	0	0	0	0	0
AT2G27710.1	0	0	0	0	0	1	0	1	0	0	0	0	0	0	1	0	2	3	1	0	0	0
AT2G27720.2	0	0	0	0	0	0	0	0	0	0	0	0	0	0	0	0	0	0	0	0	0	0
AT2G27730.1	46	49	43	37	39	59	66	55	37	42	56	61	51	65	63	65	31	33	41	46	43	60
AT2G27820.1	0	0	0	1	4	0	0	0	0	1	0	0	0	3	4	3	5	5	3	2	3	2
AT2G27900.1	0	0	0	0	0	0	0	0	0	0	0	0	0	0	0	0	0	0	0	0	0	0
AT2G28000.1	42	38	48	43	51	67	65	59	40	36	46	43	31	64	79	80	67	81	73	39	45	37
AT2G28190.1	0	0	0	0	0	0	0	0	0	0	0	0	0	0	0	0	0	0	0	0	0	0
AT2G28430.1	4	2	2	2	3	2	5	4	2	1	3	5	3	6	5	4	5	2	4	6	6	6
AT2G28800.1	0	0	0	0	0	0	0	1	0	0	0	0	0	0	0	0	0	0	0	0	0	0
AT2G28900.1	22	23	27	11	12	21	13	20	12	12	12	10	10	11	14	14	5	14	9	15	13	13
AT2G29080.1	15	17	25	9	15	28	25	25	16	13	22	21	20	17	22	25	19	13	10	14	19	17
AT2G29260.1	0	0	0	0	0	0	0	0	0	0	0	0	0	0	0	0	0	0	0	0	0	0
AT2G29530.3	6	8	7	0	0	17	13	10	0	0	8	8	6	13	14	12	14	14	15	6	5	8
AT2G29630.2	0	0	0	0	0	1	0	1	0	0	0	0	0	0	0	0	0	0	0	0	0	0
AT2G29690.1	0	0	0	0	0	0	0	0	0	0	0	0	0	0	0	0	0	1	1	0	0	0
AT2G29720.1	4	7	7	3	2	4	3	1	5	5	2	2	2	3	3	4	1	0	2	3	5	2
AT2G29960.1	0	0	0	0	0	1	0	0	0	0	0	0	0	0	0	0	0	0	0	0	0	0
AT2G29990.1	0	0	0	0	0	0	0	0	0	0	0	0	0	0	0	0	0	0	0	1	0	0
AT2G30200.1	12	13	14	11	15	19	17	16	8	6	19	18	21	26	25	29	20	22	25	15	21	18
AT2G30490.1	0	1	2	0	0	2	2	1	8	7	0	0	0	2	1	0	1	6	5	0	0	0
AT2G30720.1	0	0	1	0	3	2	1	0	3	3	2	0	0	0	0	1	1	0	0	2	0	1
AT2G30750.1	0	0	0	0	0	0	0	0	2	2	0	0	0	0	0	0	0	0	0	0	0	0
AT2G30860.1	0	2	2	3	5	2	3	4	4	0	3	1	0	4	3	5	3	2	3	0	2	0
AT2G30870.1	0	1	1	2	2	1	2	2	1	0	1	2	0	1	1	2	2	3	1	0	3	0
AT2G30920.1	5	3	4	2	4	6	6	5	3	2	5	6	3	6	6	6	3	1	4	5	5	5
AT2G30930.1	0	0	0	0	0	0	0	0	1	1	0	0	0	0	0	0	1	0	1	0	0	0
AT2G30950.1	0	0	0	0	0	2	0	0	0	0	0	0	0	0	0	0	1	0	0	0	0	0
AT2G30970.1	126	141	154	86	93	133	151	161	93	82	172	157	152	164	155	164	117	140	146	152	155	159
AT2G31060.3	8	11	13	7	9	19	21	20	10	10	15	13	12	12	11	15	15	17	14	14	18	12
AT2G31140.1	7	5	6	5	7	7	3	3	7	6	6	6	10	4	3	2	6	7	7	5	7	4
AT2G31170.1	1	2	4	0	3	2	2	3	1	0	2	3	0	0	4	1	3	1	2	0	3	1
AT2G31240.1	0	1	2	1	0	4	1	1	2	0	1	1	1	0	0	0	0	1	0	1	3	2
AT2G31340.1	0	0	0	0	0	0	0	0	0	0	0	0	0	0	0	0	0	0	0	0	0	0
AT2G31490.1	3	4	5	5	5	2	2	2	4	6	4	4	4	4	4	3	2	5	2	3	5	2
AT2G31570.1	3	2	4	3	2	3	4	2	2	1	4	5	0	3	1	2	1	5	5	3	2	1
AT2G31610.1	0	0	0	0	0	0	0	1	0	0	0	0	0	1	1	1	3	3	4	0	0	0
AT2G31670.1	7	7	11	11	20	8	13	11	11	8	10	14	11	22	23	23	22	11	12	7	6	6
AT2G31725.1	1	1	1	0	0	1	1	0	0	0	1	0	1	0	1	1	0	0	0	0	0	0
AT2G31810.1	3	4	5	5	7	0	3	2	0	0	4	4	0	3	3	4	5	4	5	2	0	1
AT2G31955.1	0	0	0	0	0	0	0	0	0	0	0	0	0	0	0	0	1	0	0	2	0	0
AT2G32230.1	1	1	0	0	0	0	0	1	0	0	0	0	0	0	0	0	0	0	0	0	0	0
AT2G32240.1	0	0	0	0	0	1	1	2	10	10	1	1	0	0	0	0	3	2	3	1	0	1
AT2G32480.1	0	0	0	0	0	1	0	0	0	0	0	0	0	0	0	0	0	0	0	0	0	0
AT2G32520.1	0	0	0	0	0	0	0	0	0	0	0	0	0	0	0	0	1	0	0	0	1	0
AT2G32580.1	0	0	0	0	0	0	0	0	0	0	0	0	0	0	0	0	1	0	0	0	0	0
AT2G32720.1	0	0	0	0	0	0	0	0	0	0	0	0	0	0	0	0	0	0	0	0	0	0
AT2G32920.1	0	0	0	0	0	0	0	1	0	0	0	0	0	0	0	1	0	1	0	0	0	0
AT2G33040.1	33	48	44	39	40	21	27	25	35	34	44	45	38	27	27	29	45	45	45	63	56	43
AT2G33150.1	166	162	178	97	111	218	235	216	82	76	139	126	136	183	177	189	236	326	321	120	125	124
AT2G33210.1	172	187	179	89	106	213	244	224	100	93	196	188	208	199	194	197	167	225	206	174	184	199
AT2G33220.1	21	21	22	7	7	19	16	20	4	4	18	18	20	19	19	21	16	19	17	25	28	21
AT2G33255.1	1	3	3	0	0	1	1	4	0	0	2	0	0	2	2	2	0	1	1	2	3	2
AT2G33430.1	2	0	1	0	0	2	2	1	0	0	1	2	1	2	3	1	2	2	3	1	1	1
AT2G33450.1	0	0	0	0	0	0	0	0	0	0	0	0	0	1	0	1	0	0	0	0	0	0
AT2G33585.1	6	4	4	0	0	6	6	5	0	0	6	5	6	5	3	2	2	2	1	1	0	1
AT2G33600.1	0	0	0	0	0	1	0	0	1	0	0	0	0	0	0	0	1	1	0	1	0	1
AT2G33800.1	3	2	4	0	1	4	3	2	0	0	0	0	2	2	2	3	3	2	3	2	0	0
AT2G34040.1	0	0	0	0	0	0	0	0	0	0	0	0	0	0	0	0	0	0	0	0	0	0
AT2G34050.1	0	0	0	0	0	0	1	1	0	0	1	0	0	1	1	1	1	0	0	1	1	1
AT2G34300.1	0	0	0	0	0	0	1	0	2	1	0	0	0	0	0	0	2	0	0	0	0	0
AT2G34310.1	0	0	0	0	0	0	0	0	0	0	0	0	0	0	0	0	0	0	0	0	0	0
AT2G34420.1	16	14	18	9	16	31	30	33	29	23	8	10	10	19	21	19	23	20	21	19	22	19
AT2G34430.1	12	11	16	7	13	23	22	31	24	19	6	7	7	16	16	14	18	16	15	16	19	15
AT2G34460.1	0	0	0	0	0	1	0	0	0	0	0	0	0	0	0	0	2	0	0	0	0	0
AT2G34480.1	0	0	0	0	0	0	0	0	0	0	0	0	0	0	0	0	0	0	1	0	0	0
AT2G34520.1	0	0	0	0	0	0	0	0	0	0	0	0	0	0	0	0	0	0	0	2	0	0
AT2G34585.1	0	0	0	0	0	0	0	0	1	0	0	0	0	0	0	0	0	0	0	0	0	0
AT2G34590.1	7	7	5	5	4	9	4	7	1	1	6	6	7	11	9	8	13	9	8	7	7	6
AT2G34630.2	4	6	5	1	2	8	7	9	3	3	9	5	5	8	12	8	6	9	6	7	5	5
AT2G35010.1	15	12	14	9	9	24	21	21	9	11	15	15	17	21	14	19	14	21	20	13	10	9
AT2G35040.1	3	3	3	0	1	1	5	3	0	0	4	4	3	6	4	5	13	6	13	3	3	3
AT2G35120.1	8	13	22	7	9	17	22	23	10	8	18	22	19	30	29	30	20	29	31	18	24	17
AT2G35240.1	2	1	3	4	2	7	7	7	5	4	5	6	6	8	9	9	7	8	7	4	3	2
AT2G35370.1	83	83	75	33	34	100	91	93	26	28	73	73	71	83	91	79	46	74	71	64	60	69
AT2G35410.1	0	0	0	0	0	0	1	2	0	0	0	0	0	1	1	1	0	0	0	0	0	0
AT2G35490.1	0	2	1	0	0	4	3	2	0	0	1	4	1	5	0	0	6	2	5	0	0	1
AT2G35500.1	0	0	0	0	0	1	1	1	0	0	0	0	0	0	0	0	1	0	0	0	0	0
AT2G35605.1	11	10	8	9	11	12	11	11	4	3	11	12	10	11	9	9	10	6	11	10	11	13
AT2G35690.1	17	20	21	9	10	14	9	10	7	4	11	6	8	7	9	9	28	22	25	7	6	6
AT2G35720.1	11	10	11	4	5	17	5	10	5	6	12	12	10	5	8	9	11	11	11	11	8	13
AT2G35736.1	1	0	2	0	1	0	0	0	1	0	0	1	0	0	0	0	1	1	1	0	1	1
AT2G35790.1	4	5	4	2	5	5	0	0	3	2	8	6	7	0	5	4	5	4	5	3	6	1
AT2G35795.1	0	0	0	0	0	0	0	0	0	0	0	0	0	0	0	0	0	0	0	1	0	0
AT2G35900.1	0	0	2	0	1	1	0	1	0	0	2	2	1	1	0	2	4	3	4	0	0	0
AT2G36070.1	23	23	24	29	28	36	36	30	31	27	24	18	23	24	30	27	23	31	21	20	29	18
AT2G36100.1	0	0	0	0	0	0	0	0	0	0	0	0	0	0	0	0	0	0	0	0	0	0
AT2G36230.1	0	0	0	0	0	0	0	0	0	0	0	0	0	0	1	0	0	1	0	0	0	0
AT2G36250.1	0	0	0	0	0	2	4	2	0	0	0	0	0	1	2	1	2	5	6	0	1	0
AT2G36390.1	0	0	0	0	0	0	0	0	0	0	0	0	0	1	1	0	1	0	1	0	0	0
AT2G36460.1	4	2	5	0	0	6	7	6	0	0	1	2	2	4	3	3	7	1	1	3	2	2
AT2G36530.1	1	0	2	0	2	5	3	5	0	1	0	0	0	1	2	0	9	4	4	0	0	0
AT2G36580.1	0	0	0	0	0	0	0	0	0	0	0	0	0	0	0	0	0	0	0	0	0	0
AT2G36620.1	0	0	0	0	0	0	0	0	0	0	0	0	0	0	0	0	0	1	0	0	0	0
AT2G37020.2	0	0	0	0	0	1	0	1	0	0	0	0	0	1	1	0	1	0	0	0	0	0
AT2G37170.1	0	0	0	0	0	0	0	0	0	0	0	0	0	0	0	0	0	1	1	0	0	0
AT2G37190.1	0	0	0	1	1	1	0	1	2	2	0	0	0	1	0	1	1	1	2	0	0	0
AT2G37220.1	7	5	7	3	4	11	11	11	3	3	6	5	6	15	14	13	6	10	10	3	4	4
AT2G37230.1	4	7	9	3	4	8	9	7	2	3	10	7	7	10	7	9	20	21	15	15	17	11
AT2G37250.1	4	2	2	2	2	9	4	6	4	3	7	6	4	7	6	4	8	3	7	2	2	1
AT2G37270.1	0	0	1	0	0	1	0	0	0	0	2	2	1	0	0	0	7	3	3	1	1	0
AT2G37400.1	0	0	0	0	0	1	0	0	0	0	0	0	0	1	0	1	0	0	0	0	0	0
AT2G37410.1	6	6	6	2	4	5	6	7	3	3	6	5	6	5	5	8	5	5	6	4	3	3
AT2G37500.1	0	0	0	1	1	0	0	0	0	0	0	1	0	0	0	0	2	1	3	0	1	0
AT2G37660.1	2	4	0	1	4	9	5	9	2	2	1	0	1	10	12	7	4	1	0	0	0	0
AT2G37690.1	0	0	0	0	0	1	1	1	1	0	1	3	0	1	1	1	12	10	8	1	3	1
AT2G37860.3	0	0	0	0	0	0	0	0	0	0	0	0	0	0	0	0	0	0	0	0	0	0
AT2G37970.1	0	0	1	0	0	1	2	4	1	0	1	2	1	3	1	0	1	1	1	0	1	0
AT2G38040.1	5	11	18	20	21	6	9	10	5	9	26	22	19	21	23	21	28	32	29	29	26	29
AT2G38070.1	0	0	0	0	0	0	0	0	0	0	0	0	0	0	0	0	0	0	0	0	0	0
AT2G38170.3	0	0	0	0	0	0	0	0	0	0	0	0	0	0	0	0	0	0	0	0	0	0
AT2G38270.1	0	0	0	0	1	1	2	1	0	0	0	0	0	3	2	3	2	1	2	0	0	0
AT2G38280.1	12	15	18	11	12	8	8	8	13	14	13	11	8	9	10	7	10	12	14	6	6	5
AT2G38380.1	0	0	0	0	0	0	0	0	0	0	0	0	0	0	0	0	0	1	1	0	0	0
AT2G38400.2	0	1	2	0	0	0	0	0	0	0	1	2	0	1	0	1	1	1	1	0	0	0
AT2G38530.1	0	0	0	0	0	2	2	1	0	0	0	0	0	0	0	0	2	1	1	0	0	0
AT2G38540.1	0	0	0	0	0	0	1	0	0	1	0	0	0	0	0	0	0	1	0	0	0	0
AT2G38550.1	3	4	6	2	1	7	10	8	1	3	5	3	3	7	9	11	9	7	11	5	4	4
AT2G38650.1	0	0	0	0	0	0	0	0	0	0	0	0	0	0	0	0	0	0	1	0	0	0
AT2G38660.1	2	3	3	1	2	3	1	2	2	1	6	5	4	1	4	4	4	2	0	3	2	2
AT2G38670.1	10	10	12	5	5	10	3	5	5	6	5	8	5	3	2	4	8	5	4	5	5	8
AT2G38750.1	1	0	0	0	0	0	0	0	0	0	0	0	0	0	0	0	1	2	2	0	0	0
AT2G38810.1	0	0	0	0	0	0	0	0	0	0	1	1	2	0	0	0	2	1	1	0	0	0
AT2G38840.1	0	0	0	0	0	0	0	1	0	0	0	0	0	0	0	0	1	1	0	0	0	0
AT2G39080.1	0	0	0	0	0	0	0	0	0	0	0	0	0	0	0	0	0	0	0	0	0	0
AT2G39270.1	4	5	4	0	2	3	4	4	2	3	5	6	6	6	6	5	6	5	5	5	5	3
AT2G39390.1	0	0	0	0	0	0	0	0	0	0	0	0	0	0	0	0	0	0	0	0	0	0
AT2G39460.1	0	0	0	0	0	0	0	0	0	1	0	0	0	0	0	0	1	4	3	1	0	0
AT2G39500.1	0	2	0	0	0	1	0	1	0	0	2	2	0	1	1	1	2	0	1	0	0	0
AT2G39725.1	0	0	0	0	0	0	0	0	0	0	0	0	0	0	0	1	0	0	0	0	0	0
AT2G39730.1	72	78	77	21	28	123	119	119	22	21	57	54	51	123	129	133	50	42	48	53	54	43
AT2G39795.1	3	3	5	4	4	5	3	5	4	4	5	4	7	4	6	5	6	2	1	3	7	3
AT2G39960.1	0	0	0	0	0	0	0	1	0	0	0	0	0	0	0	0	0	0	0	0	0	0
AT2G39970.1	4	4	7	5	6	4	3	3	5	7	3	1	2	1	2	1	6	4	6	8	4	3
AT2G40090.1	0	0	2	0	0	0	0	0	0	0	0	0	0	0	0	0	0	0	0	0	0	0
AT2G40290.1	0	0	0	0	0	0	0	0	0	0	0	0	0	0	0	0	0	1	0	0	0	0
AT2G40300.1	0	0	0	0	0	0	0	0	0	0	0	0	0	0	0	0	1	0	0	0	0	0
AT2G40380.1	0	0	0	0	0	0	0	0	1	0	0	0	0	0	0	0	0	0	0	0	0	0
AT2G40490.1	0	0	0	0	0	2	3	3	0	0	0	0	0	4	1	2	1	2	2	1	1	1
AT2G40510.1	0	0	0	0	0	0	0	0	0	0	0	0	0	0	0	0	1	0	1	1	0	0
AT2G40600.1	2	3	3	1	1	1	3	1	2	1	0	2	2	2	1	2	1	1	1	1	2	1
AT2G40765.1	5	7	8	8	8	5	8	7	7	7	3	5	4	8	7	7	3	9	8	6	6	7
AT2G40800.1	7	9	7	0	0	5	5	5	0	0	11	9	8	3	7	6	4	3	4	10	7	6
AT2G40890.1	0	0	0	0	0	0	0	0	2	2	0	0	0	0	0	0	0	1	0	0	0	0
AT2G41220.1	25	31	34	19	30	14	19	11	9	9	33	37	29	30	25	29	49	43	42	30	32	29
AT2G41380.1	1	1	0	0	1	1	1	1	0	0	4	2	2	3	0	0	0	0	0	0	0	0
AT2G41530.1	0	3	2	0	0	0	0	0	0	0	0	0	0	0	0	0	1	0	0	0	0	0
AT2G41560.1	0	0	0	0	0	0	0	0	0	0	0	0	0	0	0	0	0	0	0	0	0	0
AT2G41600.5	1	1	1	0	2	1	2	1	0	0	1	1	1	0	0	0	1	0	0	3	3	1
AT2G41680.1	0	0	1	0	0	1	0	2	0	0	0	0	0	2	0	3	1	0	1	0	0	0
AT2G41790.1	0	0	0	0	0	3	0	0	0	1	0	0	0	0	0	0	0	0	1	0	0	0
AT2G41945.3	0	0	0	0	0	1	1	1	0	0	0	0	0	0	0	1	0	0	0	0	0	0
AT2G42130.4	0	0	0	0	0	0	0	0	0	0	0	0	0	0	0	0	0	0	0	0	0	0
AT2G42150.1	0	0	0	0	0	0	0	0	1	0	0	0	0	0	0	0	0	0	0	0	0	0
AT2G42210.2	12	11	13	8	8	11	13	11	2	5	16	12	13	13	11	13	11	8	9	13	13	12
AT2G42220.1	0	0	0	0	0	3	1	0	0	0	0	0	0	0	1	1	0	1	0	0	0	0
AT2G42310.1	12	15	12	3	4	8	3	4	3	3	13	15	8	6	6	4	2	5	5	7	11	8
AT2G42450.1	2	2	2	0	0	2	5	6	0	0	0	3	0	5	3	3	0	2	4	2	2	0
AT2G42490.1	24	32	36	34	41	48	39	39	14	14	50	47	43	40	40	39	54	59	48	41	44	37
AT2G42520.1	0	0	0	0	0	1	0	0	0	0	0	0	0	0	0	0	0	0	0	0	0	0
AT2G42560.1	0	0	0	0	0	0	0	0	0	0	0	0	0	0	0	0	0	0	0	0	0	0
AT2G42710.1	6	5	10	6	7	10	8	8	5	4	9	7	5	4	11	9	9	11	14	17	10	7
AT2G42740.1	0	0	0	0	1	1	0	0	0	0	1	0	1	0	1	1	1	2	1	0	0	1
AT2G42770.1	0	0	0	0	0	0	0	0	0	0	0	0	0	0	0	0	1	0	0	0	0	0
AT2G42790.1	45	43	45	27	29	52	61	56	16	18	32	32	28	46	42	40	57	104	82	30	32	31
AT2G43020.1	1	1	2	0	0	3	0	1	1	0	0	0	0	2	2	2	2	2	0	0	0	0
AT2G43030.1	2	1	0	1	2	0	2	2	1	1	1	3	0	1	1	1	3	2	2	3	0	0
AT2G43080.1	0	0	0	0	0	0	0	0	0	0	0	0	0	0	0	0	0	1	0	0	0	0
AT2G43090.1	9	10	10	9	9	13	13	12	2	4	10	14	11	17	15	17	18	21	20	13	12	12
AT2G43100.1	4	5	4	6	7	5	8	8	0	0	4	4	4	13	11	12	8	10	9	6	4	6
AT2G43360.1	8	12	16	11	17	23	25	27	13	12	13	14	16	22	25	21	19	13	17	11	9	11
AT2G43400.1	4	6	12	0	6	7	10	5	4	4	9	8	7	3	2	4	4	2	4	4	7	7
AT2G43560.1	0	0	0	0	0	0	0	0	0	0	0	0	0	0	0	0	0	0	0	0	0	0
AT2G43630.1	0	0	0	0	0	0	0	0	0	0	0	0	0	0	0	0	0	0	0	0	0	0
AT2G43710.2	2	2	9	8	8	4	2	6	3	3	7	6	3	7	9	10	10	7	6	4	5	3
AT2G43750.1	15	17	21	11	10	17	11	15	7	5	21	22	21	25	28	28	32	34	32	16	18	19
AT2G43780.1	2	1	0	2	1	2	3	3	3	3	2	1	1	4	4	4	1	3	5	4	3	3
AT2G43945.1	0	0	0	0	0	0	1	1	0	0	0	0	0	0	0	0	0	0	0	0	0	0
AT2G43950.1	1	0	0	2	2	2	0	2	1	3	0	2	0	2	2	2	3	4	3	2	0	0
AT2G44040.1	0	0	2	1	0	1	2	1	0	0	2	2	1	2	1	1	4	3	2	2	1	2
AT2G44050.1	0	0	0	0	0	0	0	0	0	0	0	0	0	0	1	0	3	0	0	0	0	0
AT2G44060.1	1	0	0	0	0	0	0	0	0	0	0	0	0	0	0	0	0	0	0	0	0	0
AT2G44065.1	4	4	5	2	2	0	0	0	0	1	8	7	9	1	0	0	3	6	3	11	2	1
AT2G44120.2	0	0	0	0	0	0	0	0	0	0	0	0	0	0	0	0	1	0	0	0	0	0
AT2G44160.1	0	0	0	0	0	0	0	0	0	0	0	0	0	0	0	0	0	0	0	0	0	0
AT2G44350.2	60	66	87	62	79	78	91	83	73	65	83	87	84	101	99	95	75	105	96	87	93	94
AT2G44525.1	1	1	3	3	4	5	4	1	1	2	4	3	4	3	4	3	4	3	2	2	2	2
AT2G44530.1	0	0	1	1	0	1	2	1	0	0	2	2	2	2	1	1	4	3	4	3	3	2
AT2G44610.1	0	0	3	0	0	0	1	2	4	4	0	0	0	2	0	0	1	2	1	0	0	0
AT2G44620.1	6	5	5	0	0	6	5	4	0	0	4	6	6	5	6	6	2	3	1	6	5	7
AT2G44640.1	0	0	1	0	1	1	2	2	2	2	1	2	1	2	3	2	2	3	2	3	0	3
AT2G44650.1	1	3	3	0	0	6	3	3	0	0	1	1	1	5	5	5	3	2	2	0	1	1
AT2G44790.1	0	0	0	0	0	0	0	0	0	0	0	0	0	0	0	0	0	0	0	0	0	0
AT2G44870.1	0	0	0	0	0	0	0	0	0	0	0	0	0	0	0	0	0	0	0	0	0	0
AT2G44920.2	0	0	0	0	0	1	0	0	0	0	0	0	0	0	0	0	0	0	0	0	0	0
AT2G45030.1	11	12	20	14	12	31	31	20	16	16	21	18	15	20	17	22	14	21	15	15	19	11
AT2G45060.1	21	18	20	12	16	12	8	5	10	7	19	22	19	4	4	4	12	14	14	32	21	21
AT2G45140.1	0	0	0	0	0	0	0	0	3	1	0	0	0	0	0	0	1	0	0	0	0	0
AT2G45200.2	0	0	0	0	0	0	0	0	0	1	0	0	0	0	0	0	1	0	0	0	0	0
AT2G45290.1	25	31	31	26	30	17	21	20	19	21	34	32	28	34	31	36	44	58	45	25	33	30
AT2G45300.1	8	10	15	16	18	10	10	10	11	8	13	11	12	22	24	24	29	20	14	7	8	9
AT2G45440.1	0	0	0	0	0	2	0	0	0	0	2	0	0	0	0	0	1	0	1	2	2	0
AT2G45470.1	0	0	0	0	0	0	0	0	0	0	0	0	0	0	0	0	0	0	0	0	0	0
AT2G45640.1	0	0	0	0	0	2	0	0	0	0	0	0	0	0	0	0	0	0	0	0	0	0
AT2G45690.1	0	0	0	0	0	0	2	2	0	0	0	0	0	1	0	1	1	1	1	0	0	0
AT2G45710.1	0	0	0	0	0	0	0	0	0	0	0	0	0	0	0	0	2	1	1	0	0	0
AT2G45740.1	7	16	16	9	12	15	13	18	9	7	9	5	7	8	11	8	12	10	11	10	9	7
AT2G45770.2	0	0	0	0	0	0	0	0	0	0	0	0	0	0	0	0	0	0	0	0	0	0
AT2G45960.3	0	1	1	0	0	2	3	3	2	0	3	3	2	3	3	3	3	2	3	3	2	4
AT2G45980.1	2	2	3	3	3	0	2	1	3	3	2	0	2	1	1	3	1	0	0	2	2	2
AT2G45990.1	0	0	0	0	0	0	0	0	0	0	0	0	0	1	1	0	1	0	0	0	0	0
AT2G46110.1	11	8	8	0	1	11	8	8	1	1	11	9	7	5	7	7	4	2	2	5	7	7
AT2G46170.1	0	0	0	0	0	0	0	0	1	0	0	0	0	0	0	0	0	0	0	0	0	0
AT2G46280.1	0	0	0	0	0	0	0	0	0	0	0	0	0	0	0	0	0	0	0	0	0	0
AT2G46320.1	0	0	0	0	1	0	0	0	0	0	0	0	0	0	0	0	0	0	0	0	0	0
AT2G46470.1	5	5	6	0	0	5	5	4	0	0	2	3	3	4	4	3	3	3	3	0	3	1
AT2G46505.1	2	0	0	2	3	1	0	0	2	2	1	1	0	3	3	3	2	5	2	2	1	1
AT2G46540.1	8	9	8	1	3	4	7	7	1	1	5	8	5	10	9	6	0	5	8	8	8	8
AT2G46650.1	0	0	0	0	0	0	0	0	0	1	0	0	0	0	0	0	1	0	0	0	0	0
AT2G46820.1	1	1	2	1	2	4	5	5	2	3	0	1	0	2	5	3	3	3	2	0	0	0
AT2G47000.1	0	0	0	0	0	0	0	0	0	0	0	0	0	0	0	0	0	0	0	0	0	0
AT2G47020.1	0	0	0	0	0	0	0	0	0	1	1	1	0	0	0	0	1	0	0	0	0	0
AT2G47380.1	0	1	3	2	3	3	3	3	4	3	4	6	2	6	4	3	3	4	5	4	3	2
AT2G47390.1	7	10	9	4	8	11	9	10	3	3	6	4	6	15	14	14	11	14	10	3	5	5
AT2G47400.1	2	2	4	0	1	5	9	7	0	1	3	3	4	4	5	5	2	1	4	3	2	2
AT2G47470.1	2	3	2	0	0	8	5	5	13	10	2	2	2	0	4	3	9	5	10	1	0	0
AT2G47490.1	0	0	0	0	0	0	0	0	0	0	2	2	1	0	0	0	1	0	0	0	1	0
AT2G47510.1	102	116	116	67	65	99	122	127	69	60	116	115	111	119	117	113	87	111	116	97	106	121
AT2G47610.1	0	0	0	0	0	0	0	0	0	0	0	0	0	0	0	0	1	1	0	0	0	0
AT2G47650.2	0	0	0	0	0	2	0	0	4	2	1	0	0	0	0	0	4	6	3	0	0	0
AT2G47730.1	0	0	1	1	0	1	1	1	1	0	0	2	0	1	1	0	5	1	2	0	0	0
AT2G47840.1	0	0	2	0	0	1	2	3	0	0	0	0	0	2	0	0	1	1	0	0	0	0
AT2G47940.1	0	0	0	0	0	0	0	1	0	0	0	0	0	2	0	0	1	0	0	0	0	0
AT3G01040.1	0	0	0	0	0	0	0	0	3	2	0	0	0	0	0	0	0	0	0	0	0	0
AT3G01120.1	5	2	5	3	2	7	2	5	1	2	7	8	8	8	7	11	10	5	5	2	2	3
AT3G01130.1	5	6	8	3	3	6	8	7	8	7	7	8	5	5	7	7	1	1	0	10	8	7
AT3G01180.1	0	0	0	0	0	0	0	0	0	0	0	0	0	0	0	0	0	0	0	0	0	0
AT3G01280.1	138	142	148	88	89	0	0	0	0	0	130	119	121	147	140	143	0	0	0	0	0	0
AT3G01290.1	0	0	0	0	0	0	0	0	0	0	0	0	0	0	0	0	0	0	0	0	0	0
AT3G01390.1	2	2	1	0	0	5	1	3	0	0	2	0	2	1	1	1	2	0	3	0	0	0
AT3G01480.1	0	0	0	0	0	0	0	1	0	0	0	0	0	0	0	0	0	0	0	0	0	0
AT3G01500.2	20	20	21	11	12	19	16	18	6	8	17	17	16	14	20	21	12	9	7	13	17	9
AT3G01510.1	0	0	0	0	0	0	0	0	0	0	0	0	0	0	0	0	0	0	0	0	0	0
AT3G01720.1	0	0	0	0	0	0	0	0	0	0	0	0	0	0	0	0	0	1	1	0	0	0
AT3G01740.1	4	4	4	1	2	3	4	3	0	0	2	1	2	2	1	1	0	1	1	6	3	1
AT3G01790.1	4	2	4	6	7	2	2	2	5	3	4	4	10	1	1	1	2	14	7	14	5	9
AT3G01800.1	5	8	12	2	2	13	9	9	0	0	7	9	6	14	11	11	8	7	14	14	12	13
AT3G01910.1	32	36	44	22	21	28	40	38	21	25	31	30	30	45	40	40	50	56	52	23	28	30
AT3G01980.3	1	2	2	0	0	4	3	2	0	0	1	0	0	1	2	3	3	2	4	0	0	1
AT3G02020.1	0	1	1	2	1	0	1	0	1	0	1	0	0	1	1	0	0	2	2	0	0	0
AT3G02090.2	139	151	149	99	91	122	125	126	92	94	156	148	149	144	150	151	94	120	150	161	166	165
AT3G02230.1	0	0	0	0	0	0	0	0	0	0	0	0	0	0	0	0	2	3	1	0	0	0
AT3G02260.1	0	0	1	0	0	1	2	0	0	0	0	0	0	1	0	0	0	1	1	0	0	0
AT3G02350.1	0	0	0	0	0	1	0	2	0	0	0	0	0	0	0	0	2	4	1	0	0	0
AT3G02360.2	13	15	19	10	7	16	15	11	7	6	15	12	11	15	16	16	22	19	22	11	12	8
AT3G02420.1	0	0	0	0	0	1	1	1	0	0	0	0	0	0	0	0	1	0	0	0	0	0
AT3G02490.1	0	0	0	0	0	0	0	0	0	0	0	0	0	0	0	0	1	0	0	0	0	0
AT3G02560.1	0	0	0	0	0	0	0	0	0	0	0	0	0	0	0	0	0	1	0	0	0	0
AT3G02620.1	2	1	2	3	6	1	3	0	0	0	10	9	7	8	10	8	19	17	14	4	6	3
AT3G02630.1	3	2	6	7	6	2	3	4	2	2	8	6	4	10	8	5	15	13	13	7	7	7
AT3G02650.1	2	6	11	5	8	10	8	6	5	5	5	7	3	8	9	7	9	4	7	3	6	5
AT3G02660.1	2	3	3	3	2	3	4	4	2	2	6	3	5	3	2	1	2	1	3	2	3	3
AT3G02730.1	0	0	0	0	0	1	1	3	0	0	0	0	0	4	3	3	0	0	1	0	0	0
AT3G02780.1	7	7	10	6	12	9	9	10	4	4	9	8	9	10	9	8	7	5	4	10	9	8
AT3G02900.1	0	0	0	0	0	0	1	2	0	0	1	2	2	3	1	1	1	2	2	2	0	2
AT3G03060.1	10	10	13	8	12	8	9	10	8	3	21	18	21	10	4	3	17	14	13	24	15	11
AT3G03070.1	8	9	13	0	0	8	4	8	0	0	10	10	9	9	9	9	1	3	1	6	8	5
AT3G03100.1	14	10	17	22	21	13	11	11	12	9	16	15	14	20	18	17	22	11	14	19	16	21
AT3G03250.1	0	0	0	0	0	0	0	0	0	0	0	0	0	0	0	0	1	0	0	0	0	0
AT3G03420.1	3	4	4	0	1	4	2	2	0	1	2	2	3	1	1	2	4	2	1	3	3	2
AT3G03520.1	0	0	0	0	0	0	0	0	0	0	0	0	0	0	0	0	0	0	0	0	0	0
AT3G03590.1	0	0	0	1	0	0	0	0	0	0	2	0	0	0	0	0	2	2	4	8	0	1
AT3G03600.1	2	5	5	3	3	2	4	1	1	1	4	5	3	4	5	4	6	5	4	7	3	4
AT3G03710.1	1	0	0	0	0	1	0	1	0	0	0	0	0	0	1	1	0	1	1	0	0	0
AT3G03780.1	0	0	0	0	0	0	0	0	1	0	0	0	0	0	0	0	0	0	0	0	0	0
AT3G03910.1	27	37	53	18	34	28	45	47	32	28	61	48	39	57	55	61	18	29	51	51	52	40
AT3G04080.1	0	0	0	0	0	0	0	0	0	0	0	0	0	0	0	0	1	0	0	0	0	0
AT3G04120.1	14	15	15	7	6	16	10	13	4	5	10	11	12	8	10	10	29	21	27	10	15	13
AT3G04340.1	0	0	0	0	0	0	0	0	0	0	0	0	0	0	0	0	0	0	0	0	0	0
AT3G04460.1	0	0	0	0	0	0	0	0	0	0	0	0	0	0	0	0	0	0	0	0	0	0
AT3G04790.1	9	6	6	4	3	5	4	3	3	2	9	7	8	9	9	10	12	5	8	4	4	4
AT3G04830.1	0	0	0	0	0	0	1	0	0	0	0	0	0	0	0	0	1	0	0	0	0	0
AT3G04840.1	0	0	0	0	0	0	0	0	0	0	0	0	0	0	0	0	3	4	3	0	0	0
AT3G04870.1	0	0	0	0	0	0	0	0	0	0	0	0	0	0	1	1	2	1	1	0	0	0
AT3G04950.1	0	0	1	1	1	1	1	0	0	1	0	0	0	0	1	0	0	0	0	0	0	0
AT3G05020.1	4	3	3	1	0	2	3	3	1	1	3	5	5	5	5	6	4	3	7	4	3	4
AT3G05060.1	0	0	0	0	0	0	0	0	0	0	0	0	0	0	0	0	2	1	0	0	0	0
AT3G05290.1	1	1	3	0	0	0	1	0	0	0	2	2	0	0	0	0	1	2	2	0	1	0
AT3G05350.1	0	0	1	0	0	0	1	1	0	0	2	2	0	1	0	0	0	0	1	0	0	0
AT3G05570.1	0	0	1	0	0	1	0	1	0	0	0	0	0	1	0	0	0	0	0	0	0	0
AT3G05590.1	0	0	1	0	0	0	1	0	0	0	0	1	0	0	0	0	4	2	1	1	0	0
AT3G05970.1	32	38	39	23	26	39	36	33	21	21	31	25	27	30	33	31	36	61	50	22	24	27
AT3G06040.1	3	2	3	2	2	4	1	2	1	1	3	3	2	1	3	1	2	5	2	4	1	3
AT3G06050.1	54	57	57	34	35	47	52	44	36	33	49	53	49	57	61	59	45	41	40	57	57	66
AT3G06200.1	0	0	0	0	0	0	0	0	0	0	0	0	0	0	0	0	0	0	0	0	0	0
AT3G06300.1	0	0	0	0	0	1	1	1	1	1	0	1	2	1	1	0	1	2	1	1	1	1
AT3G06320.1-AT5G18790.1	1	0	0	0	0	0	0	0	0	0	0	0	0	0	0	0	0	2	0	0	0	0
AT3G06350.1	7	6	8	5	8	4	6	4	5	4	11	8	8	10	9	8	17	18	16	6	11	7
AT3G06483.1	5	5	7	2	2	4	7	8	2	0	3	5	5	6	8	6	5	2	5	8	9	7
AT3G06510.2	0	0	2	0	0	0	0	0	0	0	0	0	0	0	0	1	1	2	1	1	0	0
AT3G06610.1	0	0	0	0	0	0	0	0	0	0	0	0	0	0	0	0	0	0	0	0	0	0
AT3G06730.1	0	0	0	0	0	0	0	0	0	0	0	0	0	0	0	0	0	0	0	0	0	0
AT3G06790.1	0	0	0	0	0	0	0	0	0	0	0	0	0	1	0	0	1	0	0	0	0	0
AT3G06810.1	6	4	12	14	17	25	12	10	12	10	13	13	14	18	23	16	30	40	31	17	12	14
AT3G06850.1	10	17	22	12	9	13	14	8	12	6	16	11	9	10	7	8	9	12	6	16	13	15
AT3G06860.1	99	92	117	68	86	109	109	113	40	38	48	50	52	71	67	67	166	197	193	57	48	40
AT3G07060.1	1	2	1	1	1	1	2	2	1	0	2	2	2	0	2	1	1	2	3	1	0	2
AT3G07110.2	0	0	0	0	0	0	0	0	0	0	0	0	0	0	0	0	0	0	0	0	0	0
AT3G07390.1	0	0	0	0	0	0	0	0	0	0	0	0	0	0	0	0	0	0	0	0	0	0
AT3G07480.1	14	16	18	15	14	16	12	13	11	10	25	22	25	21	20	23	14	16	21	18	21	19
AT3G07568.1	4	5	6	2	3	4	7	7	4	3	4	2	2	4	4	4	3	3	4	2	3	3
AT3G07630.1	0	1	1	2	1	0	1	1	1	2	0	1	1	2	3	2	2	2	3	2	3	2
AT3G07680.1	0	0	0	0	0	0	0	0	0	0	0	0	0	0	0	0	0	1	0	0	0	0
AT3G07770.1	86	92	106	71	85	118	130	131	88	81	92	106	90	125	121	118	113	121	110	92	103	108
AT3G07810.2	0	0	0	0	0	0	0	0	0	0	0	0	0	0	0	0	0	1	1	0	0	0
AT3G07950.1	0	0	0	0	0	0	0	0	2	1	0	0	0	0	0	0	2	0	0	0	0	0
AT3G08530.1	0	0	0	0	0	0	0	0	0	0	0	0	0	0	0	0	0	0	0	0	0	0
AT3G08550.1	0	0	0	0	0	0	0	1	0	0	0	0	0	0	0	0	1	6	4	0	0	0
AT3G08580.1	456	414	369	181	192	284	317	272	174	170	381	387	398	237	274	260	190	251	253	414	323	436
AT3G08610.1	0	0	0	0	0	0	0	0	0	0	0	0	0	0	0	0	0	0	0	0	0	0
AT3G08630.1	0	0	0	0	0	0	0	0	0	0	0	0	0	1	0	0	1	1	1	0	0	0
AT3G08640.1	0	0	0	0	0	0	0	0	0	0	0	0	0	0	0	0	1	0	0	0	0	0
AT3G08740.1	0	0	0	0	0	0	1	1	0	0	0	0	0	1	1	0	0	0	1	0	0	0
AT3G08860.1	3	6	12	3	3	5	2	2	16	11	9	8	10	7	8	7	0	0	0	22	19	26
AT3G08920.1	0	0	0	0	0	0	0	0	0	0	0	0	0	0	0	0	1	0	1	0	0	0
AT3G08940.2	2	3	4	0	0	3	2	6	2	3	0	2	1	2	2	2	3	1	1	4	5	4
AT3G08950.1	4	6	6	5	5	5	2	4	4	2	5	3	2	3	1	2	4	0	0	3	0	2
AT3G08980.1	0	0	0	0	0	0	0	0	0	0	0	0	0	0	0	0	0	0	0	0	0	0
AT3G09200.1	0	0	0	0	0	2	0	1	2	0	0	0	0	1	0	0	2	0	0	0	0	0
AT3G09260.1	4	5	10	10	17	10	7	7	11	8	21	22	20	22	17	24	27	33	37	4	6	7
AT3G09350.1	0	0	0	0	0	0	0	0	0	0	0	0	0	1	0	0	1	1	1	0	0	0
AT3G09440.1	8	15	10	0	0	17	16	15	0	0	8	8	8	10	16	11	19	23	23	5	5	6
AT3G09630.1	1	2	0	0	0	0	0	0	0	0	2	2	0	0	0	0	3	4	5	3	0	1
AT3G09810.1	37	28	38	22	21	37	41	41	29	31	45	48	42	49	44	48	33	40	44	46	52	38
AT3G09820.1	0	0	0	0	0	1	3	2	0	0	0	0	0	2	1	0	2	0	1	0	0	0
AT3G09840.1	0	0	0	0	0	0	0	0	0	0	0	0	0	0	0	0	0	0	0	0	0	0
AT3G09910.1	0	0	0	0	0	0	0	0	0	0	0	0	0	0	0	0	0	0	0	0	0	0
AT3G10050.1	0	0	1	0	2	3	1	1	0	0	0	0	0	2	1	3	5	2	2	0	0	0
AT3G10060.1	0	0	0	0	0	0	0	0	0	0	0	0	0	0	0	0	0	0	0	0	0	0
AT3G10110.1	0	0	0	0	0	1	1	2	0	0	2	2	0	2	1	1	1	0	0	0	1	0
AT3G10160.1	0	2	1	0	0	0	0	0	0	0	0	0	0	0	0	0	0	0	1	0	0	0
AT3G10270.1	1	3	1	0	0	3	4	5	0	0	0	1	0	4	2	3	6	4	4	0	2	1
AT3G10350.2	0	0	0	0	0	0	0	0	0	0	0	0	0	0	0	0	0	0	0	0	0	0
AT3G10370.1	35	40	41	24	27	35	37	41	20	25	37	35	37	33	35	29	26	39	26	45	46	48
AT3G10572.1	0	0	0	0	0	0	0	0	0	0	0	0	0	0	0	0	1	0	0	0	0	0
AT3G10670.1	2	0	0	0	0	1	2	2	0	0	0	0	0	2	2	1	3	1	3	0	0	0
AT3G10690.1	2	5	2	2	3	5	7	6	0	0	6	5	4	3	2	2	12	7	4	8	3	6
AT3G10860.1	9	9	7	3	8	8	7	6	3	2	6	9	7	7	8	9	7	3	3	12	9	9
AT3G10920.1	38	41	46	46	65	54	55	59	68	47	50	44	43	61	64	63	38	51	43	32	36	31
AT3G10950.1	0	0	0	0	0	0	0	0	0	0	0	0	0	0	0	0	0	0	0	2	0	0
AT3G11070.1	9	9	11	5	7	13	14	16	5	5	11	7	11	13	16	11	12	10	7	8	15	11
AT3G11130.1	0	0	0	0	0	0	0	0	0	0	0	0	0	0	0	0	0	1	0	0	0	0
AT3G11510.1	0	0	0	0	0	0	0	0	0	0	0	0	0	0	0	0	4	5	3	0	0	0
AT3G11560.2	0	0	0	0	0	0	0	0	0	0	0	0	0	0	0	0	0	0	0	0	0	0
AT3G11630.1	5	7	5	3	10	11	9	11	4	1	7	7	8	18	14	14	8	7	7	6	5	6
AT3G11820.1	0	0	0	0	0	0	1	0	1	0	0	0	0	0	0	0	0	0	0	0	0	0
AT3G11940.1	0	2	2	0	0	2	1	1	0	0	3	3	2	1	0	1	8	4	4	2	2	0
AT3G12110.1	3	1	0	0	0	1	3	2	0	0	3	1	7	2	3	2	2	2	3	1	2	2
AT3G12260.1	25	28	36	23	29	24	28	28	17	17	34	31	28	36	36	37	20	32	26	32	26	30
AT3G12290.1	0	0	0	0	0	0	0	0	1	1	0	0	0	0	0	0	0	0	0	0	0	0
AT3G12370.1	1	2	3	3	2	1	2	2	1	0	0	1	1	3	3	3	2	2	4	2	0	1
AT3G12580.1	6	11	8	0	0	14	13	11	0	0	6	7	6	7	12	9	17	16	16	4	3	5
AT3G12650.1	1	2	4	5	4	3	1	2	4	4	3	3	0	1	1	2	0	2	0	2	0	0
AT3G12770.1	0	0	0	0	0	0	1	2	0	0	0	0	0	1	2	1	0	0	0	1	0	0
AT3G12780.1	24	26	36	24	34	55	43	39	29	28	26	31	21	49	52	48	41	38	28	21	23	20
AT3G12800.1	19	24	23	12	14	29	19	23	14	13	18	15	13	20	24	23	35	29	31	17	13	14
AT3G13070.1	0	0	0	0	0	0	0	0	0	0	0	0	0	0	0	1	0	0	0	0	0	0
AT3G13110.1	4	5	7	6	12	5	4	8	7	6	9	7	8	9	4	7	3	4	5	6	7	4
AT3G13150.1	0	0	3	3	1	0	4	3	1	2	4	0	4	2	2	0	3	3	2	0	0	3
AT3G13160.1	5	9	11	6	7	12	9	9	3	0	16	16	13	16	14	12	17	11	12	8	7	10
AT3G13450.1	0	0	0	0	1	0	0	0	2	2	0	0	0	0	0	0	0	0	0	0	0	0
AT3G13470.1	56	60	71	36	38	72	77	82	27	23	56	54	51	94	101	99	69	76	73	40	41	42
AT3G13490.1	3	6	6	2	2	4	2	2	0	0	2	3	1	1	3	1	2	2	2	1	0	0
AT3G13772.1	0	0	0	0	0	4	0	1	3	1	1	1	0	0	0	0	6	5	8	0	0	0
AT3G13845.1	2	1	4	0	0	4	0	2	0	0	1	1	0	2	2	1	0	0	0	0	0	0
AT3G13860.1	65	76	79	35	38	78	78	76	35	32	73	83	73	75	79	78	67	63	70	63	69	71
AT3G13870.1	0	0	0	0	0	1	0	0	3	2	0	0	0	0	0	0	2	1	1	0	0	0
AT3G13882.2	0	0	0	0	1	0	0	0	0	0	0	0	0	0	0	0	0	0	0	0	0	0
AT3G13920.2	0	0	1	0	0	1	3	2	0	0	1	2	2	1	1	1	2	2	2	1	0	1
AT3G13930.1	118	122	129	94	105	112	130	130	94	83	136	133	133	150	150	154	84	128	106	130	127	151
AT3G14110.3	0	0	0	0	0	0	0	0	1	2	0	0	0	0	0	0	1	2	1	0	0	0
AT3G14130.1	2	2	1	0	0	0	0	0	0	0	1	0	1	0	0	0	2	2	2	0	1	1
AT3G14150.1	5	4	6	1	2	2	0	0	0	0	2	0	1	2	1	0	12	5	7	2	2	3
AT3G14210.1	0	0	0	0	0	0	3	4	1	1	2	0	0	5	4	4	1	1	1	0	0	0
AT3G14220.1	0	0	0	0	0	0	0	0	0	0	0	0	0	0	0	0	1	1	0	0	0	0
AT3G14310.1	0	0	0	0	0	0	0	0	0	0	0	0	0	0	0	0	0	0	0	0	0	0
AT3G14390.1	6	8	6	3	7	5	2	3	2	2	8	3	9	15	14	13	17	18	12	5	2	5
AT3G14415.2	141	140	162	98	101	135	165	148	82	72	115	121	115	135	124	129	151	172	161	111	128	116
AT3G14420.1	154	154	175	101	105	145	182	176	86	78	120	125	120	158	142	140	164	192	186	122	141	115
AT3G14990.1	0	0	0	0	0	0	0	0	0	0	0	0	0	0	0	0	0	0	0	0	0	0
AT3G15000.1	9	11	8	5	6	13	13	14	5	6	13	10	13	12	14	16	10	9	12	15	14	11
AT3G15020.1	96	95	101	55	59	110	111	100	52	55	93	90	89	95	92	91	71	110	106	76	89	94
AT3G15090.1	26	24	29	22	24	27	31	32	22	22	36	32	27	34	32	33	23	19	28	32	38	39
AT3G15190.1	0	0	0	0	0	0	2	0	0	0	0	0	0	0	0	0	1	0	0	0	0	0
AT3G15280.1	1	2	2	0	0	0	0	0	0	0	0	0	0	0	0	0	0	0	0	0	1	0
AT3G15290.1	5	5	7	5	1	8	5	5	0	1	6	3	4	5	5	4	18	15	14	8	7	4
AT3G15360.1	2	3	2	2	2	2	3	3	2	0	2	1	2	3	3	2	1	3	3	2	2	2
AT3G15395.1	0	0	0	0	0	0	0	0	0	0	0	0	0	0	0	0	0	0	0	0	0	0
AT3G15520.1	0	0	0	0	0	0	1	0	0	0	0	0	0	0	0	0	0	0	0	0	0	0
AT3G15590.1	6	7	12	3	6	7	11	12	3	3	9	7	10	5	2	4	8	11	8	11	5	7
AT3G15640.1	24	19	20	8	8	29	22	26	9	9	22	33	28	34	22	26	22	19	18	16	18	19
AT3G15660.1	17	17	21	5	10	16	13	14	8	6	17	14	16	22	20	24	17	24	21	12	14	9
AT3G15670.1	0	0	0	0	0	0	0	0	0	0	0	0	0	0	0	0	1	0	1	0	0	0
AT3G15690.2	0	0	0	0	0	0	0	1	0	0	0	0	0	0	0	0	0	0	0	0	0	0
AT3G15730.1	0	0	0	0	0	0	0	0	0	0	0	0	0	0	0	1	2	0	0	0	0	0
AT3G15950.1	0	0	0	0	1	0	1	1	0	0	0	0	0	1	1	1	0	1	2	0	0	0
AT3G16000.1	0	0	0	0	0	3	3	8	0	0	0	0	0	3	1	1	1	2	1	0	0	0
AT3G16170.1	3	2	2	0	0	1	0	1	0	0	3	0	0	0	1	2	1	1	0	0	1	0
AT3G16200.1	0	0	0	0	0	0	0	0	0	0	0	0	0	0	0	0	1	0	0	0	0	0
AT3G16230.2	1	2	3	2	1	2	1	1	1	0	3	2	2	3	2	1	2	2	2	0	1	0
AT3G16400.1	3	3	2	0	0	2	4	2	0	0	2	0	0	1	2	2	1	1	1	0	3	0
AT3G16420.1	0	1	0	1	1	3	3	3	0	0	8	7	4	8	8	8	8	10	10	2	3	5
AT3G16450.1	0	0	0	0	0	0	0	0	0	0	0	0	0	0	0	0	1	0	0	0	0	0
AT3G16460.1	0	0	0	0	0	3	1	1	0	0	7	6	5	1	1	2	22	17	17	0	0	0
AT3G16470.1	0	0	0	0	0	0	0	0	0	0	0	1	0	0	0	0	3	2	3	0	0	0
AT3G16480.1	46	50	57	36	36	55	62	65	34	32	54	52	50	58	64	55	44	37	36	48	53	43
AT3G16640.1	1	0	0	0	0	1	0	0	0	0	0	0	0	0	0	0	1	0	0	0	0	0
AT3G16910.1	12	11	14	8	9	13	10	8	1	1	16	12	11	5	6	4	15	24	24	9	7	9
AT3G16950.2	15	12	11	12	7	17	13	13	1	1	15	15	16	22	20	22	22	21	25	15	15	16
AT3G17170.1	0	0	0	0	0	1	0	0	0	0	0	0	0	0	0	0	0	1	0	0	0	0
AT3G17240.1	176	184	186	84	92	136	137	132	84	86	185	192	186	157	157	150	124	159	154	171	192	187
AT3G17300.1	2	2	3	0	0	3	4	4	0	0	1	0	1	4	4	3	5	5	4	5	3	5
AT3G17390.1	1	2	1	0	0	1	0	0	0	0	1	2	1	0	0	0	1	1	1	1	1	0
AT3G17430.1	0	0	0	0	0	0	0	0	0	0	0	0	0	0	0	0	1	0	0	0	0	0
AT3G17465.1	4	5	5	0	1	2	0	0	0	0	4	3	0	0	1	1	3	6	5	11	5	5
AT3G17780.1	0	0	0	0	0	0	0	0	1	1	0	0	0	0	0	0	0	0	0	0	0	0
AT3G17810.1	25	21	20	6	8	12	14	7	3	3	24	21	26	18	22	26	47	36	48	15	19	19
AT3G17910.1	0	2	5	0	3	0	1	3	2	2	2	4	3	1	1	1	1	3	1	4	3	4
AT3G17970.1	1	0	0	0	0	0	1	1	2	2	0	0	0	0	1	1	3	1	2	1	1	0
AT3G18070.1	0	0	0	0	0	0	0	0	0	0	0	0	0	0	0	0	0	0	0	0	0	0
AT3G18160.3	1	0	1	0	0	0	0	0	0	0	0	0	0	0	0	0	0	2	1	0	0	0
AT3G18240.1	2	3	2	0	2	0	1	2	1	1	2	5	3	1	0	2	3	3	3	7	4	3
AT3G18410.1	3	5	6	0	1	0	2	3	0	0	3	2	2	5	4	5	1	6	5	5	2	4
AT3G18420.1	0	0	0	0	0	1	2	2	0	1	0	0	0	2	2	2	2	0	0	0	0	0
AT3G18480.1	0	0	0	0	0	0	0	1	2	0	0	0	0	0	0	0	1	3	1	0	0	0
AT3G18510.1	1	1	0	0	0	1	0	0	0	0	0	0	0	0	0	0	0	0	0	0	0	0
AT3G18580.1	0	1	1	0	0	2	5	2	0	0	3	4	3	1	0	1	4	3	1	2	2	3
AT3G18680.1	0	0	0	0	0	0	0	0	0	0	0	0	0	0	0	0	1	0	0	0	0	0
AT3G18760.1	0	0	0	2	2	2	3	2	1	0	0	1	0	3	3	2	2	4	6	1	3	0
AT3G18820.1	0	0	0	0	0	0	2	1	0	0	0	0	0	0	1	1	1	4	2	0	0	0
AT3G18890.1	0	0	0	0	0	1	2	1	0	1	0	0	0	0	0	0	0	0	0	0	0	0
AT3G18900.2	0	0	0	0	0	0	1	0	0	1	0	0	0	0	0	0	1	0	0	0	0	0
AT3G19170.1	17	17	23	12	15	23	20	21	11	12	20	15	18	21	20	25	28	27	17	10	20	9
AT3G19490.1	0	0	0	0	0	0	0	0	0	0	0	0	0	0	0	0	0	0	0	0	0	0
AT3G19508.1	2	3	4	3	5	6	5	6	5	5	4	4	4	5	3	4	5	4	4	4	5	1
AT3G19740.1	8	11	15	3	6	10	8	9	5	3	11	9	8	5	10	8	10	5	4	8	8	5
AT3G19820.1	0	0	1	0	0	2	2	2	5	4	2	2	0	0	1	0	1	0	2	0	0	0
AT3G20000.1	18	21	31	19	22	26	31	34	20	19	31	32	28	26	27	27	28	16	22	23	25	23
AT3G20050.1	0	0	0	0	0	0	0	0	0	0	0	0	0	0	0	0	0	0	0	0	0	0
AT3G20320.1	1	0	0	0	0	2	3	1	0	0	0	0	0	1	2	2	3	1	0	0	0	0
AT3G20330.1	0	2	3	1	5	6	7	5	2	3	0	3	3	5	5	4	9	4	4	2	0	2
AT3G20370.1	0	0	0	0	0	0	0	0	0	0	0	0	0	0	0	0	0	0	1	0	0	0
AT3G20390.1	3	6	9	6	10	9	6	6	6	5	6	7	8	8	6	10	3	4	4	4	4	3
AT3G20970.1	7	11	13	5	3	16	17	23	4	5	15	16	9	13	11	11	13	10	13	7	11	8
AT3G21110.1	0	0	2	0	0	0	0	0	0	0	1	0	0	1	2	3	4	3	3	0	0	0
AT3G21140.1	0	0	0	0	0	0	0	0	0	0	0	0	0	0	0	0	0	0	0	0	0	0
AT3G21180.1	0	0	0	0	0	2	0	0	0	0	0	0	0	0	1	2	0	0	0	0	0	0
AT3G21190.1	0	0	0	0	0	0	0	0	1	1	1	1	1	0	0	0	2	0	0	0	0	0
AT3G21300.1	2	2	3	1	2	4	1	1	1	1	2	0	2	0	1	0	1	0	1	0	0	0
AT3G21400.1	5	3	2	1	1	5	5	4	0	1	4	2	3	5	3	3	4	5	5	3	1	2
AT3G21720.1	72	79	84	49	47	50	40	39	16	19	2	4	3	15	21	23	105	142	124	22	28	25
AT3G22200.2	80	90	92	50	66	67	73	69	52	49	96	92	85	84	74	70	54	64	65	67	74	83
AT3G22300.1	0	0	2	0	2	0	0	0	0	0	2	1	0	0	1	1	2	5	1	2	2	1
AT3G22310.1	5	5	4	1	3	5	9	6	3	0	7	8	6	3	3	5	12	9	9	11	6	8
AT3G22330.1	7	7	10	4	3	5	8	8	3	4	11	8	8	3	4	6	16	8	11	15	10	9
AT3G22360.1	0	0	0	0	0	2	0	1	0	0	1	1	0	0	0	0	3	5	2	1	0	0
AT3G22370.1	0	0	0	0	0	3	1	2	10	9	2	2	0	0	0	0	5	9	2	2	0	0
AT3G22670.1	0	0	0	0	0	1	0	0	0	0	0	0	0	0	1	0	1	0	0	0	0	0
AT3G22845.1	0	0	0	0	0	0	0	0	2	2	0	0	0	0	0	0	0	0	1	0	0	0
AT3G22880.1	0	0	0	0	0	0	0	0	0	0	0	0	0	0	0	0	1	0	0	0	0	0
AT3G22890.1	9	17	15	12	17	18	22	20	6	5	17	14	15	44	38	37	39	33	36	17	26	17
AT3G22960.1	7	10	13	5	11	9	11	11	4	4	16	14	12	18	18	18	22	19	20	14	16	11
AT3G23300.1	2	1	0	0	0	2	4	2	5	7	2	2	2	0	0	0	10	6	7	0	0	0
AT3G23400.1	0	0	1	0	0	2	2	5	0	0	1	3	0	4	5	5	4	2	3	0	1	1
AT3G23450.1	0	0	0	0	0	0	0	0	0	0	0	0	0	0	0	0	0	2	0	0	0	0
AT3G23820.1	0	0	0	0	0	0	0	0	0	0	0	0	0	0	0	0	1	1	2	0	0	0
AT3G23830.1	0	0	0	0	0	3	1	3	1	0	0	0	0	4	3	2	3	1	2	0	0	0
AT3G23940.1	7	11	14	3	5	12	10	11	2	2	12	13	9	14	11	14	21	20	22	2	8	7
AT3G23990.1	271	285	269	139	149	294	316	310	137	144	285	276	286	263	277	279	230	314	275	247	262	264
AT3G24170.1	0	2	0	0	0	1	0	0	0	0	0	0	0	0	0	0	2	0	1	0	0	0
AT3G24200.2	8	12	12	7	7	6	6	8	5	3	9	7	12	7	6	7	9	6	3	9	12	10
AT3G24350.2	0	0	0	0	0	0	0	0	2	1	0	0	0	0	0	0	2	2	0	0	0	0
AT3G24430.1	0	0	0	0	0	0	0	0	0	0	0	0	0	0	0	0	0	0	0	0	0	0
AT3G24570.1	3	2	1	3	4	0	1	2	4	2	2	2	2	2	2	2	0	0	1	1	1	0
AT3G25110.1	3	4	2	1	1	1	1	2	1	1	4	3	4	3	4	4	8	7	6	1	1	3
AT3G25140.1	0	0	0	0	0	1	0	2	4	3	1	0	0	1	0	0	3	1	0	0	0	0
AT3G25480.1	0	0	0	0	0	1	0	0	0	0	0	0	0	0	0	0	0	0	0	0	0	0
AT3G25520.1	0	0	2	0	0	1	0	1	0	0	1	0	0	0	0	0	3	2	1	0	0	0
AT3G25660.1	7	8	9	5	10	4	8	6	6	7	7	5	8	8	7	7	8	3	3	4	4	2
AT3G25680.1	0	0	0	0	0	0	0	0	0	0	0	0	0	0	0	0	0	0	0	0	0	0
AT3G25760.1	0	0	0	0	0	0	0	0	0	0	0	1	0	1	0	0	1	0	0	0	0	0
AT3G25770.1	0	0	0	0	0	0	0	0	0	0	0	1	0	1	1	3	1	0	0	0	0	0
AT3G25780.1	4	3	4	2	5	4	1	2	4	4	8	9	6	5	3	6	11	9	7	1	3	4
AT3G25805.1	0	0	0	0	0	1	0	0	0	0	0	0	0	0	0	0	0	0	0	0	0	0
AT3G25820.1-AT3G25830.1	0	0	0	0	0	0	0	0	0	0	0	0	0	0	0	0	2	1	0	0	0	1
AT3G25860.1	16	18	23	6	11	21	15	16	4	4	24	22	23	26	31	23	26	27	24	26	24	25
AT3G25920.1	1	1	1	0	0	0	0	2	0	0	0	0	1	1	0	0	1	0	1	2	0	0
AT3G26060.2	0	1	3	0	0	5	2	2	0	0	0	0	0	5	2	4	3	2	2	0	0	0
AT3G26070.1	0	0	0	0	0	1	1	0	0	0	0	0	0	1	0	0	1	1	0	0	0	0
AT3G26170.1	0	0	0	0	0	0	0	0	2	1	0	0	0	0	0	0	0	0	0	0	0	0
AT3G26450.1	0	0	1	0	0	1	1	0	0	0	0	0	1	1	1	1	1	1	1	0	1	0
AT3G26520.1	3	3	5	3	3	2	0	2	3	3	4	3	4	1	0	0	4	4	4	2	3	0
AT3G26650.1	18	23	27	9	10	28	31	30	5	9	18	17	16	34	34	36	16	17	15	18	19	19
AT3G26760.1	1	1	2	0	1	3	3	2	1	0	1	0	2	2	2	1	4	4	5	0	0	2
AT3G26770.1	7	7	8	4	5	6	4	5	2	1	14	12	9	8	10	11	9	10	7	9	13	10
AT3G27080.1	6	8	11	3	6	10	8	8	7	6	12	8	11	5	5	5	6	12	8	5	9	6
AT3G27120.1	0	0	1	0	0	0	1	2	0	0	3	3	1	2	3	1	1	0	1	2	2	2
AT3G27160.1	0	0	0	0	0	0	0	0	0	0	2	0	0	1	0	0	0	1	1	2	0	0
AT3G27170.1	0	0	0	0	0	0	0	0	0	0	0	0	0	0	0	1	0	0	0	0	0	0
AT3G27240.1	59	61	69	17	20	60	61	71	23	17	66	67	61	74	84	80	41	60	55	60	75	58
AT3G27280.2	50	45	44	21	17	49	58	57	21	21	48	45	47	45	49	48	44	42	39	44	43	56
AT3G27340.1	0	0	0	0	0	0	0	0	0	0	1	0	1	0	0	0	0	0	0	0	0	0
AT3G27380.1	45	46	57	10	21	54	42	48	17	17	76	58	57	58	54	65	29	38	35	46	48	52
AT3G27430.2	0	0	0	0	0	0	0	0	0	0	0	0	0	0	0	0	0	0	0	0	0	0
AT3G27570.1	16	18	14	7	10	13	14	15	7	9	16	15	16	16	14	11	15	9	13	10	10	11
AT3G27660.1	0	0	0	0	0	0	0	0	0	0	0	0	0	0	0	0	1	0	0	0	0	0
AT3G27740.1	2	3	4	0	0	3	3	5	0	0	2	2	0	4	4	2	7	10	9	3	3	1
AT3G27820.1	14	18	21	6	8	14	14	13	7	7	8	10	9	11	7	8	22	20	17	6	11	7
AT3G27830.1	1	2	2	0	1	7	2	4	0	0	2	2	2	3	4	2	2	0	1	2	2	1
AT3G27890.1	3	5	6	0	2	3	1	3	1	2	4	5	5	3	5	4	0	3	2	6	7	5
AT3G27930.1	0	0	0	0	0	0	0	0	1	0	0	0	0	0	0	0	0	0	0	0	0	0
AT3G28480.2	0	0	0	0	0	0	0	0	1	2	3	0	0	0	0	0	1	1	3	0	0	0
AT3G28570.1	0	0	0	0	0	1	0	0	0	0	0	0	0	0	0	0	0	0	0	0	0	0
AT3G28700.1	5	3	6	0	3	4	6	5	1	2	3	4	3	4	3	4	5	3	2	6	5	4
AT3G28710.1	0	0	0	0	0	0	0	0	1	0	0	0	0	0	0	0	1	0	0	0	0	0
AT3G28720.1	0	0	0	0	0	0	0	0	0	0	0	0	0	0	0	0	1	1	1	0	0	0
AT3G29010.1	1	0	0	0	0	0	0	1	0	0	1	1	2	0	0	0	1	0	0	0	0	0
AT3G29185.2	0	0	0	0	0	0	0	0	0	0	0	0	0	0	0	0	0	0	0	0	0	0
AT3G29200.1	0	0	0	0	0	0	0	0	0	0	0	0	0	0	0	0	0	0	1	0	0	0
AT3G29320.1	9	7	6	6	4	12	12	11	2	4	3	6	2	13	13	11	11	11	10	5	3	3
AT3G29410.1	0	0	0	1	2	0	0	0	0	0	0	0	0	0	0	0	0	0	0	1	2	0
AT3G32030.1	0	0	0	0	0	0	0	0	0	0	0	0	0	0	0	0	0	0	0	0	0	0
AT3G32930.1	0	0	1	0	0	0	0	0	0	0	0	0	0	0	0	0	1	0	0	0	0	0
AT3G32980.1	0	0	0	0	0	0	0	0	0	0	2	2	2	0	0	0	1	5	3	3	0	0
AT3G42050.1	0	0	0	0	0	0	1	0	4	2	0	0	0	0	1	0	1	0	0	0	0	0
AT3G43520.1	2	2	1	3	3	2	4	3	4	3	1	3	3	3	3	4	3	4	4	2	4	1
AT3G44110.1	0	0	0	0	0	0	0	0	0	0	1	1	1	0	0	0	4	4	4	0	0	0
AT3G44310.1	3	2	2	2	2	5	4	4	1	1	2	1	1	5	1	2	2	1	2	1	1	2
AT3G44320.1	3	2	2	2	2	3	3	3	1	1	2	1	1	4	1	2	1	1	2	1	1	1
AT3G44330.1	0	0	0	0	0	0	0	1	2	1	0	0	0	0	0	0	1	0	0	0	0	0
AT3G44370.1	0	0	0	0	0	0	0	1	0	0	0	0	0	0	0	0	0	0	0	0	0	0
AT3G44720.1	0	0	0	2	4	0	0	0	0	1	1	0	0	2	4	4	2	3	1	2	2	2
AT3G44880.1	0	0	0	0	0	0	0	0	1	2	0	0	0	0	0	0	0	0	0	0	0	0
AT3G44890.1	0	0	0	0	0	0	0	0	0	0	0	0	0	0	0	0	1	0	0	0	0	0
AT3G45140.1	8	7	9	3	5	28	21	16	33	29	13	9	14	81	77	74	1	1	2	3	6	5
AT3G45300.1	14	19	17	5	6	22	22	18	9	8	18	18	16	14	16	14	12	14	18	18	18	19
AT3G45450.1	1	0	0	0	0	1	0	0	0	0	0	0	0	0	0	0	0	0	0	0	1	0
AT3G45740.1	0	3	3	0	1	2	2	0	1	0	1	2	2	1	0	0	1	3	1	1	1	0
AT3G45770.1	7	9	10	3	7	8	5	6	4	4	12	10	12	11	11	9	9	6	7	7	9	10
AT3G45980.1	1	0	0	0	0	4	3	3	2	1	6	6	4	0	0	0	12	8	4	5	0	0
AT3G46000.1	0	0	0	0	0	0	0	0	0	0	0	0	0	1	0	0	0	0	1	0	0	0
AT3G46060.1	1	0	0	2	4	2	1	2	6	6	1	2	0	2	0	0	1	1	3	0	0	0
AT3G46100.1	0	0	0	0	0	0	0	0	0	0	0	0	0	0	0	0	0	0	0	0	0	0
AT3G46170.1	0	0	0	0	0	1	1	0	0	0	0	0	0	0	0	1	1	2	1	0	0	0
AT3G46430.1	0	0	0	5	5	0	0	0	2	3	0	0	0	0	0	0	0	0	0	0	0	0
AT3G46430.1-AT5G59613.1	9	9	10	0	0	6	7	6	0	0	5	9	7	8	6	6	5	6	3	13	9	9
AT3G46520.1	3	1	0	0	0	1	3	2	0	0	3	1	7	2	3	2	2	2	3	1	2	2
AT3G46560.1	14	11	13	0	0	26	17	22	0	0	19	12	16	22	23	18	22	19	19	11	8	9
AT3G46740.1	5	6	7	5	5	8	7	9	5	5	6	2	9	10	11	11	10	9	13	5	5	3
AT3G46780.1	0	0	0	0	0	0	2	1	0	0	0	1	0	0	0	0	0	1	0	0	0	0
AT3G46830.1	0	0	0	2	1	1	0	0	2	3	0	0	0	0	0	0	2	1	2	0	0	0
AT3G46970.1	0	0	0	1	1	0	0	0	0	0	0	0	0	4	2	1	0	0	0	0	1	0
AT3G47070.1	0	0	0	0	0	0	1	1	0	0	0	0	0	0	0	0	0	0	0	0	0	0
AT3G47430.1	1	1	2	1	1	1	2	2	0	0	3	1	0	1	1	0	3	3	0	0	1	0
AT3G47470.1	1	2	3	2	0	8	6	6	4	3	1	0	1	3	2	3	3	5	3	3	3	3
AT3G47520.1	36	47	58	35	41	45	53	56	27	23	54	53	51	66	58	63	57	71	66	52	60	49
AT3G47630.2	0	2	3	0	1	2	4	3	4	3	1	1	1	1	1	2	2	5	2	0	1	1
AT3G47660.1	0	0	0	0	0	0	0	0	0	0	1	0	0	0	0	0	0	2	1	0	0	0
AT3G47833.1	8	4	6	5	5	4	3	3	2	0	2	3	3	4	5	4	4	0	0	4	4	2
AT3G47930.1	63	63	73	34	36	69	50	64	35	31	50	50	50	58	47	51	50	28	34	68	67	63
AT3G48000.1	70	68	81	67	72	64	61	68	79	82	74	74	71	71	67	71	54	60	57	82	75	80
AT3G48030.1	0	0	0	0	0	0	0	0	0	0	0	1	0	0	0	0	0	0	0	0	0	0
AT3G48110.1	2	4	7	0	0	2	0	0	0	0	0	2	0	0	0	1	1	2	2	0	0	3
AT3G48140.1	8	18	14	13	18	10	12	15	11	10	23	18	16	24	22	17	9	16	27	17	12	14
AT3G48170.1	35	38	42	18	17	36	25	24	20	18	22	21	22	17	21	22	49	47	37	14	18	19
AT3G48420.1	0	0	0	0	0	1	1	1	0	0	0	0	0	1	1	0	0	0	0	0	0	0
AT3G48560.1	3	3	3	0	0	3	5	6	0	0	1	2	3	13	11	12	7	9	11	2	0	2
AT3G48680.1	31	33	37	29	34	24	29	34	22	23	37	37	35	33	30	30	26	18	20	31	37	31
AT3G48730.1	9	9	10	7	9	15	17	18	8	6	11	12	8	19	22	17	12	14	14	5	6	8
AT3G48850.1	3	6	7	4	2	4	6	4	3	6	3	3	3	6	4	3	3	4	5	5	4	6
AT3G48870.1	25	37	40	28	33	42	37	36	22	20	32	28	31	46	43	42	45	40	35	21	22	22
AT3G48890.1	0	0	0	0	0	0	0	0	3	3	0	0	0	0	0	0	3	2	2	0	0	0
AT3G48930.1	0	0	0	0	0	0	0	0	0	0	0	0	0	0	0	0	0	0	0	1	0	0
AT3G49010.1	0	0	0	1	1	0	0	0	1	1	0	0	0	0	0	0	2	0	2	2	0	0
AT3G49080.1	4	2	3	4	4	1	2	2	4	4	4	2	3	2	0	0	4	1	0	5	4	2
AT3G49120.1	0	0	0	0	0	0	0	0	1	1	0	0	0	0	0	0	0	0	2	0	0	0
AT3G49140.1	0	0	0	0	0	0	0	1	0	0	0	0	0	1	0	0	0	0	0	0	0	0
AT3G49210.1	0	0	0	0	0	0	0	0	1	0	0	0	0	0	0	0	0	0	0	0	0	0
AT3G49240.1	10	17	10	5	4	13	7	7	6	5	9	6	3	7	6	7	12	8	7	4	4	5
AT3G49320.1	1	1	3	0	3	1	0	1	0	1	1	1	1	0	1	0	1	0	1	0	0	0
AT3G49560.1	0	3	2	0	0	1	0	1	0	0	2	0	2	2	0	0	4	2	1	0	0	0
AT3G49680.1	4	3	8	6	6	6	6	4	3	2	7	8	7	6	7	7	6	8	7	3	3	3
AT3G49720.1	4	4	3	0	0	6	5	8	6	6	4	4	5	2	1	1	8	15	12	4	2	2
AT3G49725.1	0	4	4	0	0	1	1	1	0	1	2	2	2	1	0	1	4	3	3	0	2	3
AT3G49910.1	0	0	0	0	0	0	0	0	0	0	0	0	0	1	0	0	0	1	2	0	0	0
AT3G50790.1	0	0	0	0	0	0	0	0	0	0	0	0	0	0	0	1	0	0	0	0	0	0
AT3G50820.1	8	7	9	0	2	27	27	33	10	9	6	4	5	29	21	24	18	22	22	6	4	6
AT3G50910.1	0	0	0	0	0	0	0	0	0	0	0	0	0	0	0	0	0	0	0	0	0	0
AT3G50930.1	0	0	0	0	0	0	0	0	2	0	0	0	0	0	0	0	0	1	0	0	0	0
AT3G51010.1	3	2	4	0	0	0	0	0	0	0	0	0	0	0	0	0	0	4	3	9	0	0
AT3G51050.1	0	0	0	0	0	0	0	0	0	0	0	0	0	0	0	0	1	2	3	0	0	0
AT3G51090.1	0	0	0	0	0	0	0	0	0	0	0	0	0	1	1	1	1	0	0	0	0	0
AT3G51100.1	2	0	2	2	0	1	2	2	0	0	1	1	2	2	2	1	0	1	0	3	1	0
AT3G51140.1	1	0	0	0	0	2	1	4	0	0	0	2	0	1	3	1	2	3	2	1	1	0
AT3G51550.1	0	0	0	0	0	0	0	0	0	0	0	0	0	0	0	0	0	0	0	0	0	0
AT3G51600.1	0	0	0	0	0	0	0	0	0	0	0	1	0	0	0	0	0	0	1	0	0	0
AT3G51660.1	0	0	0	0	0	0	0	0	0	0	0	0	0	0	0	0	0	0	0	0	0	0
AT3G51790.1	0	0	0	0	0	0	0	0	0	0	0	0	0	0	0	0	0	0	0	0	0	1
AT3G51820.1	0	0	0	0	0	2	0	0	0	0	0	0	0	0	0	0	1	0	0	0	0	0
AT3G51830.1	2	0	1	0	0	0	0	0	0	0	0	0	0	0	0	0	0	0	0	0	0	0
AT3G51840.1	22	24	29	14	13	21	29	29	13	13	17	18	16	28	25	23	35	39	41	15	15	14
AT3G52150.1	0	0	0	0	0	8	5	4	0	0	0	1	0	7	6	4	2	3	2	0	0	0
AT3G52180.1	0	0	0	0	2	2	3	3	2	1	0	1	0	3	2	3	1	2	2	2	0	1
AT3G52200.2	37	44	46	27	31	37	45	34	31	27	51	45	48	50	46	41	32	35	42	52	42	53
AT3G52230.1	1	0	2	3	4	2	3	3	4	3	5	4	3	3	2	2	1	4	2	3	3	2
AT3G52300.1	80	86	103	60	65	115	102	106	51	46	98	110	105	138	146	146	93	110	141	110	97	104
AT3G52380.1	0	0	0	0	0	4	7	3	0	0	0	0	0	4	6	3	0	4	3	0	0	0
AT3G52570.1	2	0	5	0	0	5	1	3	3	0	2	3	1	0	2	2	3	1	0	2	5	2
AT3G52580.1	0	0	0	0	0	0	0	0	0	0	0	0	0	0	0	0	6	5	2	0	0	0
AT3G52730.1	7	7	9	8	8	7	16	16	6	7	5	7	8	15	13	14	5	15	13	18	14	13
AT3G52750.1	0	0	0	0	0	1	3	1	0	0	0	0	0	0	0	0	1	1	0	0	0	0
AT3G52880.2	0	0	0	0	0	1	1	0	0	0	0	0	1	0	0	0	0	1	0	0	0	0
AT3G52930.1	3	1	4	0	0	8	7	6	0	0	1	2	2	4	4	5	12	3	2	4	2	3
AT3G52950.1	9	8	8	3	2	4	2	4	3	3	5	5	2	2	3	5	6	5	5	6	7	4
AT3G52960.1	18	15	19	12	17	22	15	20	7	5	16	15	16	32	31	30	22	26	22	15	19	16
AT3G53420.1	0	0	0	0	0	1	1	1	1	1	0	0	0	0	0	0	0	0	1	0	0	1
AT3G53460.4	2	0	4	0	0	11	7	10	0	0	2	1	2	11	10	7	3	3	3	0	1	0
AT3G53510.1	0	0	0	0	0	0	0	0	0	0	0	0	0	1	1	0	1	0	0	0	0	0
AT3G53520.4	0	0	0	0	0	1	0	0	0	1	0	0	0	0	0	0	4	1	0	0	0	0
AT3G53560.1	0	0	0	0	0	2	0	2	0	0	0	0	0	3	1	1	0	0	0	0	0	0
AT3G53580.1	3	5	5	0	2	5	2	2	1	2	6	4	6	5	5	5	11	12	10	3	4	4
AT3G53610.1	0	0	0	1	2	3	1	2	4	3	0	0	0	1	1	0	0	2	1	1	0	0
AT3G53740.2	0	0	0	0	0	0	0	0	0	0	0	0	0	0	0	0	0	0	0	0	0	0
AT3G53890.1	0	0	0	0	0	0	0	0	0	0	0	0	0	0	0	0	0	0	0	0	0	0
AT3G53900.2	0	0	0	0	0	0	0	0	0	0	0	0	0	1	0	0	0	0	0	0	0	0
AT3G54050.1	4	5	3	2	4	7	2	3	3	2	2	2	1	3	7	9	1	0	0	0	0	2
AT3G54110.1	50	54	62	31	37	39	38	34	28	26	51	52	51	39	32	30	19	23	22	63	51	51
AT3G54210.1	0	0	0	0	0	0	0	0	0	0	0	0	0	0	0	0	0	0	0	0	0	0
AT3G54400.1	0	0	0	0	0	0	2	0	0	0	0	0	0	0	0	0	0	2	1	0	0	0
AT3G54640.1	4	2	7	3	2	2	3	4	3	3	4	6	3	9	3	6	9	5	6	2	5	5
AT3G54660.1	7	4	10	5	2	6	8	7	3	0	6	6	5	7	10	11	2	6	7	4	4	3
AT3G54826.1	0	1	1	1	1	1	1	1	0	1	0	0	0	1	1	1	2	1	1	0	0	0
AT3G54890.1	0	0	0	0	0	2	1	3	1	0	0	0	0	0	0	0	2	1	0	0	0	0
AT3G54900.1	0	0	0	0	0	0	0	0	0	0	0	0	0	0	0	0	1	0	1	0	0	0
AT3G54960.1	0	0	0	0	0	0	0	0	1	0	0	0	0	0	0	0	0	1	0	0	0	0
AT3G54980.1	1	1	0	1	1	2	0	0	1	1	2	2	0	0	1	1	3	3	1	3	0	1
AT3G55010.1	1	1	1	0	0	1	1	0	0	0	0	0	0	1	2	0	5	1	3	0	0	0
AT3G55040.1	0	0	0	0	0	0	0	1	0	0	0	0	0	1	0	0	0	0	0	0	0	0
AT3G55220.1	0	0	0	0	0	0	0	0	0	0	0	0	0	0	0	0	0	0	0	0	0	0
AT3G55290.1	2	1	3	0	0	3	4	2	1	0	0	0	0	2	2	3	3	5	4	0	0	0
AT3G55310.1	0	0	0	0	0	0	1	0	0	0	0	0	0	0	0	1	2	4	1	0	0	0
AT3G55360.1	0	0	0	0	0	0	0	0	0	0	0	0	0	0	0	0	0	0	1	0	0	0
AT3G55400.1	4	5	6	1	2	7	2	3	0	0	6	4	4	3	3	3	5	2	4	1	3	1
AT3G55410.1	146	174	186	111	132	146	149	152	122	113	191	194	171	175	180	163	136	161	167	159	163	185
AT3G55440.1	2	2	0	1	1	4	2	3	1	1	0	2	0	0	0	0	1	1	1	0	1	0
AT3G55605.1	1	1	2	0	0	2	0	1	0	0	3	3	1	2	3	4	1	1	0	3	1	2
AT3G55620.1	0	0	0	0	0	0	0	0	0	0	0	0	0	0	0	0	1	1	0	0	0	0
AT3G55640.1	0	0	0	0	0	0	0	0	0	0	0	0	0	0	0	0	0	0	0	0	0	0
AT3G55800.1	2	0	3	2	2	4	2	2	3	2	1	2	1	5	5	6	3	1	0	0	0	0
AT3G55920.1	0	0	0	0	0	0	0	0	0	0	0	0	0	0	0	0	0	0	0	0	0	0
AT3G56060.1	0	0	0	0	0	0	0	0	0	0	0	0	0	0	0	0	1	0	0	0	0	0
AT3G56070.1	24	19	21	9	9	29	28	23	6	10	29	31	28	22	27	25	26	22	22	21	27	27
AT3G56090.1	0	0	0	0	0	1	1	2	0	0	0	0	0	2	2	1	1	0	1	0	0	0
AT3G56110.1	0	0	0	0	0	0	0	0	0	0	0	0	0	0	0	0	1	0	0	0	0	0
AT3G56130.1	9	11	10	7	11	6	6	9	2	2	11	12	9	15	14	15	11	14	15	9	11	12
AT3G56190.1	0	0	0	0	0	0	0	0	0	1	0	0	0	0	0	0	0	0	0	0	0	0
AT3G56210.5	3	2	4	0	1	4	3	2	1	1	4	2	3	3	2	3	2	2	1	1	2	1
AT3G56240.1	0	0	0	0	0	4	1	0	0	0	0	0	0	0	1	1	1	0	0	0	0	0
AT3G56430.1	8	10	10	0	3	5	6	5	3	2	11	9	10	3	6	6	3	8	4	14	7	6
AT3G56460.1	18	25	32	16	22	26	26	24	14	10	21	20	17	21	20	26	35	39	40	17	22	17
AT3G56650.1	0	0	0	0	0	0	0	0	0	0	0	0	0	0	0	0	0	0	0	0	0	0
AT3G56840.1	0	0	0	0	0	0	0	0	0	0	0	0	0	0	0	1	0	0	0	0	0	0
AT3G56910.1	0	0	0	0	0	0	0	1	0	0	0	0	0	0	0	0	0	0	0	0	0	0
AT3G56940.1	0	0	0	0	0	4	5	6	0	0	0	0	0	1	2	2	2	2	4	0	0	0
AT3G57050.1	1	0	2	1	3	2	3	2	1	0	4	3	2	6	6	6	6	2	6	1	2	5
AT3G57280.1	1	2	3	2	3	4	4	2	4	2	5	4	5	5	6	4	11	10	7	1	5	3
AT3G57560.1	2	2	0	0	1	0	0	0	0	0	1	2	0	0	1	2	2	3	1	0	0	1
AT3G57610.1	5	11	10	11	9	6	13	9	3	3	11	9	11	12	12	12	16	20	16	13	15	11
AT3G57785.1	9	10	8	0	0	5	1	2	0	0	10	11	8	4	5	2	2	4	4	7	11	7
AT3G57810.2	1	0	0	0	0	0	0	0	0	0	0	0	0	0	0	0	0	0	0	0	0	0
AT3G58140.1	10	14	13	9	10	8	10	10	7	8	14	14	11	12	9	9	12	11	11	17	14	9
AT3G58610.1	24	28	32	27	30	28	45	46	16	19	32	37	31	54	51	50	43	66	67	39	42	34
AT3G58730.1	0	0	0	0	0	0	0	0	0	2	0	0	0	0	0	0	0	0	0	0	0	0
AT3G58740.1	5	3	5	7	3	3	9	4	2	3	3	2	2	5	6	4	9	13	12	6	4	4
AT3G58750.1	28	25	36	23	22	32	34	27	13	14	27	23	26	23	24	23	39	63	48	16	19	13
AT3G58840.1	11	15	18	4	4	12	10	10	5	3	10	12	10	13	14	11	10	5	9	12	10	6
AT3G58990.1	3	3	3	4	6	5	5	4	0	0	2	3	3	8	7	7	6	11	7	5	4	6
AT3G59050.1	1	1	4	0	0	4	2	3	3	0	0	1	0	2	4	4	2	3	2	0	0	0
AT3G59280.1	0	0	0	0	0	4	3	3	0	0	1	0	0	0	1	3	1	0	0	0	0	0
AT3G59500.1	0	0	0	0	0	0	0	0	2	0	0	0	0	0	0	0	1	2	0	0	0	0
AT3G59650.2	0	2	2	0	0	1	1	1	0	0	1	3	0	0	1	1	3	1	0	6	2	1
AT3G59760.1	47	54	55	27	31	57	45	48	31	31	60	64	63	57	51	56	43	36	36	56	57	51
AT3G59820.2	18	22	30	11	17	29	26	33	18	16	24	32	23	24	18	25	29	22	20	35	30	26
AT3G59890.1	0	0	2	0	1	1	2	1	0	0	2	2	1	2	1	1	3	4	2	2	1	2
AT3G59980.1	0	0	0	0	1	2	1	2	0	0	0	0	0	2	2	2	0	0	0	0	0	0
AT3G60150.1	1	1	2	0	0	3	4	1	0	0	2	2	2	2	2	2	2	2	2	2	2	2
AT3G60190.1	0	0	0	0	0	1	0	0	0	0	0	0	0	0	0	0	0	0	0	0	0	0
AT3G60210.1	2	3	1	0	0	4	1	2	0	0	0	1	2	1	0	2	3	3	2	0	0	0
AT3G60480.1	0	0	0	0	0	0	0	0	0	0	0	0	0	0	0	0	0	0	0	0	0	0
AT3G60510.3	0	0	0	1	1	0	2	1	1	1	0	0	0	0	0	0	1	0	0	0	0	0
AT3G60590.3	0	0	0	0	0	0	0	0	0	0	0	0	0	0	0	0	0	0	1	0	0	0
AT3G60750.1	65	67	72	53	63	58	61	59	37	35	63	59	61	88	93	94	88	138	108	63	64	66
AT3G60820.1	0	0	0	0	0	0	0	0	0	0	0	0	0	0	0	0	0	0	0	0	0	0
AT3G60880.2	0	0	0	0	0	2	0	0	0	0	2	0	0	1	0	1	2	1	3	1	3	0
AT3G61070.1	9	10	11	20	20	12	13	16	15	14	10	11	8	5	7	6	12	13	15	10	8	6
AT3G61130.1	0	0	0	0	0	0	0	0	0	0	0	0	0	0	0	0	0	3	0	0	0	0
AT3G61200.1	0	0	0	0	0	0	0	0	0	0	0	0	0	0	0	0	0	0	0	0	0	0
AT3G61430.1	0	1	1	0	0	2	3	3	0	0	3	3	2	3	3	3	2	2	3	3	2	4
AT3G61440.1	282	279	251	95	96	219	245	204	119	107	250	244	254	250	251	250	140	177	162	207	215	244
AT3G61470.1	1	0	2	3	1	2	1	2	5	6	2	1	1	1	2	1	0	2	2	2	1	2
AT3G61520.1	0	1	1	2	1	1	1	0	2	2	1	1	0	1	1	2	2	1	3	1	1	2
AT3G61530.1	1	1	2	2	2	1	1	2	2	2	1	0	1	1	2	4	1	2	2	1	4	0
AT3G61540.1	0	0	0	0	0	0	0	0	0	0	0	0	1	0	0	0	0	0	0	0	0	0
AT3G61870.1	0	0	0	0	0	2	2	2	2	1	0	0	0	1	1	1	1	2	1	0	0	0
AT3G62030.2	1	1	2	0	2	4	5	4	0	0	0	0	0	7	4	5	1	0	1	1	1	1
AT3G62360.1	0	0	0	0	0	0	0	0	3	3	0	0	0	0	0	0	4	0	2	0	0	0
AT3G62450.1	0	1	1	2	2	1	2	2	2	2	2	1	2	3	2	2	2	2	2	1	1	2
AT3G62530.1	52	50	49	44	44	49	68	62	42	38	41	58	39	56	55	56	34	53	49	38	45	45
AT3G62580.1	0	0	0	0	0	0	0	0	1	1	0	0	0	0	0	0	0	0	0	0	0	0
AT3G62790.1	11	5	6	2	3	8	3	4	2	2	3	4	5	6	5	6	5	12	7	4	3	2
AT3G62810.1	2	5	4	1	1	3	3	3	1	2	4	7	7	2	1	1	3	2	4	2	4	3
AT3G62830.1	0	0	0	0	0	3	1	1	4	2	1	0	0	0	0	0	5	5	3	0	0	0
AT3G62860.1	0	0	0	0	1	1	0	0	0	0	0	0	0	0	0	0	0	0	0	0	0	0
AT3G62880.1	0	0	0	0	0	0	0	0	0	0	0	0	0	0	0	0	0	0	0	0	0	0
AT3G62920.1	0	0	0	0	1	1	1	1	0	0	2	0	0	1	1	1	1	0	0	0	0	1
AT3G63140.1	0	0	0	0	0	0	2	1	0	0	0	0	0	3	4	2	0	0	0	0	0	0
AT3G63150.1	1	2	4	2	3	1	2	1	2	1	2	2	3	3	2	5	4	3	4	2	1	2
AT3G63160.1	17	13	13	8	11	13	17	11	9	8	11	11	9	16	14	17	3	5	4	8	13	12
AT3G63170.1	1	0	2	0	0	1	1	3	0	0	0	0	0	1	0	0	1	1	1	1	0	1
AT3G63190.1	1	1	1	1	1	9	4	5	1	1	1	2	1	8	7	6	4	3	2	1	1	2
AT3G63410.1	3	4	5	4	4	7	10	8	7	4	3	4	4	9	8	10	7	4	8	6	4	3
AT3G63490.1	0	1	1	0	2	4	3	2	0	0	1	1	0	2	2	1	6	1	1	2	1	1
AT3G63520.1	2	3	5	0	0	2	2	2	0	0	2	0	2	1	0	0	4	0	0	0	0	0
AT3G66654.1	0	0	0	0	0	0	1	0	2	1	0	0	1	0	0	0	2	2	0	0	0	0
AT3G66658.2	0	0	0	0	0	0	0	0	0	0	0	0	0	0	0	0	0	0	0	0	0	0
AT4G00026.1	2	2	0	2	4	3	0	1	1	1	5	5	4	0	1	2	2	5	0	5	6	6
AT4G00100.1	1	0	1	0	1	1	1	1	0	0	1	2	1	0	0	0	3	0	1	1	0	0
AT4G00238.1	0	0	0	0	0	0	0	0	0	0	0	0	0	0	0	0	1	0	0	0	0	0
AT4G00290.1	2	3	3	0	0	1	0	1	0	0	2	1	2	0	0	0	1	2	2	0	0	1
AT4G00355.3	1	0	0	0	0	0	0	0	0	0	0	0	0	0	0	0	0	1	2	0	0	0
AT4G00430.1	0	0	0	0	0	0	0	0	0	0	0	0	0	0	0	0	0	0	0	0	0	0
AT4G00490.1	0	0	0	0	0	0	0	0	0	0	0	0	0	0	0	0	1	0	0	0	0	0
AT4G00520.2	0	0	2	0	0	0	0	0	0	0	0	0	0	0	0	0	2	0	0	0	0	0
AT4G00530.1	0	0	0	0	0	0	2	1	0	0	0	0	0	0	0	0	0	0	0	0	0	0
AT4G00570.1	97	109	103	35	50	87	92	84	50	47	107	111	101	94	104	98	73	66	71	99	110	105
AT4G00585.1	20	15	17	13	12	10	5	7	7	6	19	20	19	14	21	24	15	40	22	32	24	17
AT4G00620.1	3	6	5	4	3	6	4	4	2	2	1	2	2	5	7	5	6	9	8	1	1	2
AT4G00630.2	4	4	3	2	3	0	2	4	2	2	3	4	3	5	4	4	5	4	3	3	3	4
AT4G00651.1	0	0	0	0	0	0	0	0	0	0	0	0	0	0	0	0	0	0	0	0	0	0
AT4G00740.1	0	0	0	0	0	1	0	0	1	0	0	0	0	0	0	0	0	0	0	0	0	0
AT4G00860.1	10	10	14	13	12	14	14	12	13	11	14	12	12	12	11	12	11	15	20	5	8	8
AT4G01050.1	1	0	2	0	0	5	8	6	2	2	0	0	0	2	3	2	2	3	2	0	0	0
AT4G01100.2	16	14	15	25	34	12	9	10	21	19	16	14	15	9	10	12	12	11	11	15	13	13
AT4G01150.1	0	1	1	2	1	5	6	4	7	4	1	0	0	5	3	2	4	2	4	0	2	0
AT4G01210.1	0	0	0	0	0	0	0	0	0	0	0	0	0	0	0	0	1	0	0	0	0	0
AT4G01310.1	0	1	1	0	1	2	2	2	0	0	1	0	1	2	1	2	2	0	2	1	1	0
AT4G01400.1	0	0	0	0	0	0	0	0	0	0	0	0	0	0	0	0	0	0	0	0	0	0
AT4G01660.1	9	6	12	3	9	7	9	8	7	7	9	10	7	6	8	11	4	4	6	12	12	13
AT4G01690.1	0	0	0	0	0	1	0	0	0	0	0	0	0	0	0	0	1	1	2	0	0	0
AT4G01800.2	0	0	0	0	0	0	0	0	0	0	0	0	0	1	0	0	1	0	0	0	0	0
AT4G01850.1	1	2	1	0	0	1	0	0	0	0	1	2	1	0	0	0	1	1	1	1	1	0
AT4G01900.1	0	1	1	0	0	1	1	3	0	0	2	1	2	3	2	1	1	3	4	1	1	0
AT4G01990.1	0	0	0	0	0	0	0	0	0	0	0	0	0	0	0	0	1	0	0	0	0	0
AT4G02340.1	1	0	3	0	0	0	1	2	0	1	0	0	0	0	1	0	1	4	2	0	0	1
AT4G02350.1	0	0	0	0	0	0	3	1	0	0	0	0	0	1	1	1	0	0	0	0	0	0
AT4G02380.1	1	2	1	1	2	8	4	4	3	3	0	0	1	5	7	3	1	1	2	0	0	0
AT4G02450.1	0	0	0	0	0	0	0	0	0	0	0	0	0	0	0	0	0	0	0	0	0	0
AT4G02500.1	0	0	0	0	0	0	0	0	0	2	0	0	0	0	0	0	0	0	0	0	0	0
AT4G02510.1	0	0	3	3	2	3	2	2	4	4	2	0	1	2	1	2	7	3	4	0	0	0
AT4G02520.1	0	0	1	0	0	1	0	1	4	5	0	0	0	3	3	2	1	0	0	0	0	0
AT4G02530.1	0	0	0	0	0	4	1	1	0	1	0	0	0	1	1	1	1	0	0	0	0	0
AT4G02580.1	28	36	36	21	19	33	42	44	20	17	41	35	37	38	36	38	17	27	28	54	45	38
AT4G02620.1	0	0	0	0	0	0	0	0	2	2	0	0	0	0	0	0	0	1	0	0	0	0
AT4G02715.1	0	0	0	0	0	0	0	1	0	0	0	0	0	0	0	0	0	0	0	0	0	0
AT4G02770.1	5	8	7	3	2	18	17	15	8	8	3	2	3	11	5	9	7	11	12	5	5	4
AT4G02820.1	0	0	0	0	0	0	0	0	0	0	0	0	0	0	0	0	0	1	0	0	0	0
AT4G02930.1	86	96	100	51	79	99	90	88	52	50	95	93	102	90	94	90	86	115	97	93	92	92
AT4G03115.1	0	1	1	0	0	0	0	0	0	0	0	0	0	0	0	0	0	0	0	0	0	0
AT4G03140.1	0	0	1	0	0	0	0	0	1	0	2	0	1	0	0	0	0	0	0	1	2	0
AT4G03200.1	1	3	3	0	0	2	0	0	0	0	2	0	1	3	2	2	2	0	1	2	2	3
AT4G03240.1	3	2	3	2	1	4	5	4	2	1	3	3	5	6	5	3	1	1	2	0	0	0
AT4G03280.1	0	0	1	0	0	3	4	8	0	0	1	0	0	2	3	4	3	4	3	0	0	0
AT4G03520.1	2	1	3	3	2	3	3	3	2	1	2	2	2	2	4	6	7	7	6	1	2	2
AT4G04020.1	0	0	0	0	0	1	0	0	0	0	2	1	1	1	1	1	4	4	4	0	1	0
AT4G04180.1	0	0	0	0	0	1	1	0	0	0	0	0	0	1	0	1	0	1	0	0	1	0
AT4G04200.1	0	0	0	0	0	0	0	0	0	0	0	0	0	0	0	0	0	0	0	0	0	0
AT4G04320.1	6	6	10	6	8	5	1	3	4	3	10	5	8	0	2	2	3	6	5	6	5	6
AT4G04470.1	3	2	3	2	2	1	1	1	1	2	2	1	0	1	1	1	4	5	2	3	2	2
AT4G04610.1	1	1	2	3	0	0	0	1	2	1	0	1	1	1	1	3	1	1	1	0	0	0
AT4G04640.1	2	0	0	0	0	13	11	8	4	2	0	0	0	2	3	4	8	7	8	2	1	2
AT4G04770.1	0	0	2	0	0	0	0	0	0	0	0	0	0	0	0	0	2	0	1	0	0	0
AT4G04910.1	0	0	0	0	0	0	0	0	2	2	0	0	0	0	0	0	1	0	0	0	0	0
AT4G05020.2	7	11	16	13	14	20	14	21	21	20	31	27	27	20	20	18	25	18	14	15	19	16
AT4G05160.1	35	34	36	13	17	23	26	26	19	20	24	21	21	20	23	21	38	33	30	18	20	17
AT4G05180.1	1	0	2	0	1	9	10	9	4	4	1	0	0	5	7	5	7	6	8	0	0	0
AT4G05390.1	8	10	13	8	8	17	15	18	5	2	10	9	10	27	23	22	23	31	39	6	7	9
AT4G05400.1	13	12	9	7	7	8	11	12	4	5	17	17	14	11	10	9	15	15	13	24	14	12
AT4G05450.1	3	2	5	3	0	4	2	3	3	1	6	4	5	4	3	4	1	1	3	4	3	5
AT4G05530.1	9	10	13	7	8	17	20	18	8	8	13	9	11	16	17	16	21	22	24	11	12	9
AT4G05590.2	7	9	11	6	9	8	8	9	7	7	12	10	9	13	9	9	9	8	13	11	12	7
AT4G07990.1	0	0	0	0	0	0	0	0	0	0	0	0	0	0	0	0	0	0	0	0	0	0
AT4G08280.1	2	1	0	0	1	2	3	4	0	0	0	1	2	2	2	2	0	1	1	1	0	0
AT4G08390.1	30	32	38	9	16	39	26	36	7	8	46	45	36	43	34	43	26	30	33	29	30	33
AT4G08770.1	0	0	0	0	0	0	0	0	0	0	1	1	1	0	0	0	0	1	2	0	0	0
AT4G08870.1	51	62	67	33	47	51	46	53	42	42	54	52	51	69	69	69	27	25	20	47	54	51
AT4G08900.1	21	22	25	10	12	27	20	26	13	13	19	15	14	26	23	23	12	13	10	19	20	18
AT4G09000.2	0	0	0	0	0	0	0	0	0	0	0	0	0	0	1	0	1	0	1	0	0	0
AT4G09010.1	0	0	0	0	0	2	0	1	0	1	0	0	0	0	2	1	1	0	0	0	0	0
AT4G09020.1	0	0	0	0	0	0	1	0	0	0	0	0	0	1	2	1	1	1	1	1	1	1
AT4G09040.1	0	0	0	0	0	0	3	1	0	0	0	0	0	1	2	1	0	0	0	0	0	0
AT4G09320.1	0	0	0	1	1	1	0	0	0	0	0	0	0	0	0	0	1	0	0	0	0	0
AT4G09650.1	0	0	0	0	0	3	2	0	2	1	0	0	0	0	0	0	1	0	0	0	0	0
AT4G09730.1	0	0	0	0	0	0	0	0	0	0	0	0	0	0	0	0	1	0	1	0	0	0
AT4G09750.1	0	0	1	0	0	0	0	0	0	0	1	1	1	0	1	0	0	0	0	1	0	0
AT4G10040.1	14	14	14	7	8	10	11	8	4	5	11	11	10	12	12	11	7	6	8	13	9	15
AT4G10060.1	0	0	0	0	0	0	0	0	0	0	0	0	0	0	0	0	0	0	0	0	0	0
AT4G10300.1	0	0	0	0	0	0	0	1	0	0	0	0	0	0	0	0	0	0	0	0	0	0
AT4G10340.1	2	3	3	1	1	14	9	15	9	7	4	2	1	12	10	8	11	10	12	6	5	5
AT4G10570.1	0	0	0	1	0	0	1	0	0	0	0	0	0	1	0	0	0	0	0	0	0	0
AT4G10750.1	0	0	2	0	0	1	2	0	0	0	0	0	0	2	2	1	2	2	0	0	0	1
AT4G11010.1	50	55	65	54	55	67	77	76	56	50	76	90	73	76	77	76	48	54	58	72	88	69
AT4G11060.1	0	0	0	0	1	1	1	0	0	1	2	3	1	1	1	0	2	2	1	1	0	2
AT4G11120.1	28	38	33	11	13	31	43	29	14	14	38	29	38	31	31	33	28	31	25	26	29	33
AT4G11150.1	0	3	1	0	0	3	1	4	3	4	3	3	0	2	3	3	2	1	5	0	0	0
AT4G11160.1	0	0	0	0	0	0	0	0	0	0	0	1	0	0	0	0	1	0	0	1	0	0
AT4G11600.1	0	1	3	3	3	2	3	4	5	4	3	1	3	3	3	2	0	1	0	3	3	1
AT4G11960.1	0	1	0	0	0	1	2	0	1	1	1	0	0	1	0	1	1	2	2	1	0	0
AT4G11980.1	0	0	0	0	0	1	0	0	0	0	0	0	0	0	0	1	0	0	0	0	0	0
AT4G12060.1	0	0	0	0	2	2	1	0	0	0	0	0	0	1	0	1	3	0	1	0	0	0
AT4G12130.1	10	12	15	3	8	11	10	10	5	8	9	9	8	7	6	6	10	11	12	9	9	12
AT4G12340.1	2	2	1	3	5	4	4	3	1	1	4	5	3	3	4	3	3	1	2	3	2	3
AT4G12420.1	0	0	0	0	0	0	0	0	0	0	0	0	0	0	0	0	0	1	1	0	0	0
AT4G12600.2	0	0	0	0	0	0	0	0	0	0	0	0	0	0	0	0	0	0	0	0	0	0
AT4G12650.1	0	0	0	0	0	0	0	0	2	1	0	0	0	0	0	0	2	0	1	0	0	0
AT4G12800.1	0	1	0	0	0	3	2	3	3	4	0	0	0	0	0	0	3	1	1	0	0	0
AT4G13010.1	0	0	0	0	0	0	0	0	0	0	0	0	0	0	0	0	3	0	0	0	0	0
AT4G13050.1	1	1	0	1	1	1	0	2	1	1	0	1	0	4	3	4	5	3	3	0	2	1
AT4G13200.1	0	0	1	0	0	2	0	0	0	0	0	0	0	0	1	0	1	0	0	0	0	0
AT4G13360.1	15	17	15	9	9	13	6	10	10	7	17	16	15	14	14	13	13	14	16	13	7	12
AT4G13430.1	17	15	20	13	18	23	24	24	7	3	22	23	23	31	32	36	31	35	32	19	24	25
AT4G13670.1	0	0	0	0	0	0	1	1	0	0	0	0	0	0	0	0	0	1	0	0	0	0
AT4G13850.1	9	13	10	6	6	18	17	17	6	6	11	9	8	18	15	18	12	20	19	11	9	10
AT4G13930.1	0	0	0	0	1	1	0	0	1	1	1	1	0	0	1	1	0	0	0	0	1	1
AT4G13940.1	3	1	0	0	0	2	0	1	0	0	0	0	0	0	0	2	0	0	0	0	0	0
AT4G14145.1	4	3	3	2	2	1	2	2	1	0	2	4	2	2	2	3	2	2	1	3	3	3
AT4G14210.1	0	0	0	0	0	0	1	1	0	0	0	0	0	0	0	0	1	0	0	0	0	0
AT4G14360.1	0	0	0	0	0	0	1	0	4	4	0	0	0	0	0	0	2	0	1	0	0	0
AT4G14430.1	6	3	3	4	7	5	2	1	4	4	3	3	0	1	1	0	7	7	7	0	1	0
AT4G14615.1	0	0	0	0	0	0	0	0	0	0	0	0	0	0	0	0	1	0	0	0	0	0
AT4G14670.1	1	0	0	0	0	1	0	1	0	0	1	1	1	0	2	4	1	1	1	0	1	0
AT4G14680.1	3	8	9	6	8	8	11	10	2	2	3	4	3	21	15	15	17	20	21	7	11	5
AT4G14880.1	0	0	0	0	0	1	0	0	0	0	0	0	0	0	0	0	0	0	0	0	0	0
AT4G14890.1	0	0	0	0	0	1	0	0	0	0	0	0	0	0	0	0	0	0	0	0	0	0
AT4G15000.1	0	0	0	0	0	0	1	1	0	0	0	0	0	0	0	0	0	1	1	0	0	0
AT4G15010.1	0	0	0	0	0	0	0	0	0	0	0	0	0	0	0	0	1	1	1	0	0	0
AT4G15210.1	0	0	0	0	0	0	0	0	0	0	0	0	0	1	1	1	0	0	0	0	0	0
AT4G15560.1	0	0	0	0	0	0	0	0	0	0	0	0	0	0	0	0	0	0	0	0	0	0
AT4G15640.1	2	3	3	0	2	4	4	2	2	0	6	2	3	2	3	3	5	6	3	3	3	5
AT4G15880.1	0	0	1	2	2	0	0	1	1	1	0	0	0	1	2	1	0	1	1	0	0	0
AT4G15940.1	7	8	7	2	2	7	9	10	0	2	6	6	7	6	4	5	2	2	5	2	3	0
AT4G15955.3	0	0	1	0	0	0	0	0	0	0	0	0	0	0	0	0	0	0	1	1	1	0
AT4G16155.1	12	10	11	12	9	13	12	13	2	2	12	12	13	17	18	18	17	20	24	12	11	11
AT4G16160.2	0	0	0	0	0	1	0	1	0	0	0	0	0	0	0	0	0	0	0	0	0	0
AT4G16180.2	0	0	0	0	0	0	0	0	1	1	0	0	0	0	0	0	2	1	1	0	0	0
AT4G16210.1	29	36	36	11	18	39	25	24	6	5	20	18	18	21	31	27	55	42	44	16	19	17
AT4G16390.1	0	0	0	0	0	0	1	1	0	0	0	0	0	0	1	1	0	1	1	0	0	0
AT4G16450.1	25	28	27	15	15	18	18	15	11	10	20	20	21	19	15	15	13	19	15	15	16	19
AT4G16500.1	0	0	0	0	0	0	0	0	0	0	0	0	0	0	0	0	0	0	0	0	0	0
AT4G16566.1	0	2	2	0	1	0	0	0	1	0	2	0	0	0	0	0	1	0	0	0	0	0
AT4G16580.1	2	1	4	0	0	2	4	3	0	0	3	3	1	3	3	2	2	0	2	1	0	2
AT4G16660.1	0	0	0	0	0	0	0	0	2	0	0	0	0	0	0	0	1	0	0	0	0	0
AT4G16700.1	0	0	0	1	1	1	1	1	1	1	0	0	1	0	1	1	0	1	1	0	0	0
AT4G16720.1	0	0	0	0	0	0	0	0	0	1	0	0	0	0	0	0	1	0	1	0	0	0
AT4G16760.1	56	56	61	38	41	42	44	41	51	52	38	33	40	48	44	44	73	88	88	30	40	29
AT4G16800.1	20	21	24	7	9	21	24	26	6	5	17	13	15	21	19	16	11	13	8	20	21	20
AT4G17010.1	3	3	3	0	0	5	6	3	0	0	1	2	4	2	1	4	1	2	1	2	0	0
AT4G17040.1	0	1	1	0	0	1	0	1	0	0	1	1	0	2	2	2	3	2	2	0	0	0
AT4G17085.1	0	0	0	0	0	1	0	0	0	0	1	1	1	1	0	1	1	0	0	0	0	0
AT4G17140.3	1	2	5	3	2	0	1	1	2	2	2	2	2	1	1	1	0	2	2	2	2	3
AT4G17170.1	1	2	1	0	0	2	1	2	2	0	3	0	1	1	1	1	2	2	4	1	2	1
AT4G17210.1	0	0	0	0	0	0	0	0	0	0	0	0	0	0	0	0	0	5	0	0	0	0
AT4G17300.1	2	2	5	2	3	2	0	1	1	1	0	0	2	1	0	0	3	2	1	0	0	0
AT4G17360.1	1	2	1	0	0	0	1	1	0	0	1	2	0	0	1	0	0	1	1	0	1	1
AT4G17530.1	0	0	0	0	0	0	0	1	0	0	0	0	0	1	0	0	1	1	0	0	0	0
AT4G17600.1	0	0	0	0	0	0	2	0	0	0	0	0	0	0	0	0	0	0	0	0	0	0
AT4G17650.1	4	3	2	0	4	3	2	1	1	0	2	2	3	0	1	1	1	1	1	2	1	2
AT4G18030.1	1	0	2	0	0	4	0	1	1	2	0	0	0	0	0	0	5	2	1	0	0	0
AT4G18070.1	0	0	0	0	0	0	0	0	1	0	0	0	0	0	0	0	0	0	0	0	0	0
AT4G18100.1	0	0	0	0	0	0	0	0	0	0	0	0	0	0	0	0	1	0	0	0	0	0
AT4G18360.1	44	43	49	31	36	48	47	47	38	38	34	38	35	43	42	43	45	58	52	34	34	32
AT4G18430.1	0	0	0	0	1	1	0	0	2	2	0	0	0	0	0	0	2	1	1	0	0	0
AT4G18440.1	0	0	2	1	2	5	1	3	2	1	2	2	2	4	7	4	9	7	8	2	0	0
AT4G18480.1	3	2	3	0	1	7	2	4	0	0	0	0	0	7	9	8	4	1	1	0	0	0
AT4G18800.1	0	1	1	1	1	2	0	0	5	4	2	0	0	0	0	0	2	3	2	0	0	0
AT4G18810.2	0	0	0	0	0	1	0	1	0	0	0	0	0	0	0	1	0	1	0	0	0	0
AT4G18970.2	0	0	0	0	0	0	0	0	0	0	0	0	0	0	0	0	1	0	0	0	0	0
AT4G19120.1	0	0	0	0	0	0	0	0	0	0	0	0	0	0	0	0	3	1	1	0	0	0
AT4G19470.1	1	0	0	0	1	0	0	2	2	2	3	0	0	2	2	1	2	2	2	0	0	3
AT4G19540.1	0	0	0	3	1	3	1	2	1	3	2	2	2	3	2	2	2	1	2	1	0	2
AT4G19710.2	2	2	1	3	2	5	2	2	1	1	1	0	1	2	5	5	6	7	5	1	1	4
AT4G19880.2	1	0	1	4	5	1	1	1	3	3	0	0	0	2	2	2	3	5	2	0	3	3
AT4G20020.1	4	2	3	4	3	3	2	3	3	3	4	3	3	3	3	3	2	3	3	3	3	3
AT4G20150.1	5	6	7	0	0	4	2	2	0	0	2	3	4	3	4	3	4	1	1	0	3	0
AT4G20260.4	0	0	1	0	0	0	0	0	5	5	1	1	0	0	0	0	1	0	0	1	1	1
AT4G20360.1	14	14	15	12	15	10	14	14	12	13	13	12	11	9	15	16	18	20	16	17	10	12
AT4G20760.1	9	10	10	2	2	6	7	7	0	0	9	11	10	6	5	5	8	3	6	8	10	10
AT4G20930.1	6	8	7	0	0	5	4	2	0	0	5	2	7	2	3	5	6	1	2	4	4	5
AT4G20960.1	0	0	0	0	0	0	0	0	0	0	0	0	0	0	0	0	0	0	0	0	0	0
AT4G21020.1	1	3	3	0	1	3	1	1	0	0	0	0	0	0	0	0	0	0	1	0	0	0
AT4G21090.2	6	4	7	0	0	6	3	5	0	0	8	4	6	6	7	6	2	4	8	4	4	5
AT4G21105.1	2	4	5	0	2	1	1	2	0	1	3	3	4	0	2	1	1	2	3	3	0	2
AT4G21150.1	0	0	0	0	0	2	2	2	4	5	0	0	0	1	2	2	4	4	1	0	0	0
AT4G21210.1	0	0	0	0	0	1	0	1	0	0	0	0	0	1	1	1	0	0	0	0	0	0
AT4G21280.2	1	0	2	0	0	19	13	18	10	10	1	1	1	7	10	9	8	6	9	3	2	0
AT4G21470.1	0	1	2	0	2	0	0	0	0	0	0	0	0	0	1	1	0	0	0	0	0	0
AT4G21860.1	2	4	4	5	8	4	3	6	3	4	4	3	2	6	6	8	3	2	3	3	2	3
AT4G21960.1	0	0	0	0	0	1	0	1	0	0	0	0	0	0	0	0	1	1	1	0	0	0
AT4G21990.1	1	1	3	0	0	0	0	1	0	0	1	1	1	2	1	4	2	1	1	0	0	0
AT4G22000.1	0	0	0	0	0	0	0	0	0	0	1	1	0	0	0	0	0	0	1	4	0	0
AT4G22220.1	11	15	10	0	2	14	13	15	2	2	11	10	7	15	13	9	6	6	7	7	7	5
AT4G22240.1	0	0	0	0	0	2	1	1	0	0	2	1	1	1	1	1	3	3	4	0	1	0
AT4G22310.1	13	16	23	16	22	13	15	18	14	16	23	23	22	26	27	26	18	19	18	22	26	15
AT4G22380.1	0	0	0	0	0	0	0	0	0	0	0	0	0	0	0	0	0	1	2	0	0	0
AT4G22570.1	0	0	0	0	0	0	0	0	0	0	0	0	0	0	0	0	0	0	0	0	0	0
AT4G22666.1	0	0	0	0	0	0	0	0	0	0	0	0	0	0	0	0	0	1	0	0	0	0
AT4G22690.1	0	0	0	0	0	0	1	0	3	3	0	0	0	0	0	0	0	1	0	0	0	0
AT4G22890.1	0	0	0	0	0	1	0	0	0	0	0	0	0	0	0	0	0	0	0	0	0	0
AT4G22930.1	0	0	0	0	0	0	0	0	0	0	0	1	0	1	0	0	1	0	0	0	0	0
AT4G23100.1	15	19	17	7	16	11	3	3	7	4	13	14	15	16	15	15	31	34	40	5	6	5
AT4G23400.1	0	0	0	0	0	0	0	0	0	0	0	0	0	0	0	0	0	0	0	0	0	0
AT4G23430.2	0	0	0	0	0	0	0	0	0	0	0	0	0	1	2	1	3	1	0	0	0	0
AT4G23590.1	0	0	0	0	0	0	2	1	0	0	0	0	0	0	0	0	0	0	0	0	0	0
AT4G23600.1	0	0	0	0	0	0	0	0	0	0	0	0	0	0	0	0	0	0	0	0	0	0
AT4G23620.2	3	4	10	2	2	8	3	4	0	0	4	5	4	4	5	5	7	3	2	4	4	4
AT4G23630.1	1	0	0	0	0	1	0	0	2	2	0	0	0	0	0	0	2	0	0	0	0	1
AT4G23650.1	0	0	0	0	0	0	0	0	0	0	0	0	0	0	0	0	1	0	0	0	0	0
AT4G23670.1	7	5	5	2	2	4	3	3	1	0	3	3	3	2	2	2	3	1	2	5	3	6
AT4G23680.1	3	2	3	0	0	1	2	2	0	0	2	2	2	2	2	1	2	1	2	2	2	3
AT4G23885.1	0	0	0	0	0	0	0	1	1	0	2	1	0	1	0	1	1	1	0	2	0	2
AT4G23900.1	29	32	30	0	0	43	45	43	0	0	39	49	39	41	38	40	25	40	35	41	50	41
AT4G24190.1	11	8	10	5	7	20	20	20	34	29	17	16	16	19	20	16	19	20	21	9	10	12
AT4G24280.1	34	44	39	22	22	53	57	68	16	16	45	43	43	92	83	89	58	65	67	29	25	28
AT4G24520.1	0	0	0	0	0	0	0	0	1	1	0	0	0	0	0	0	0	0	0	0	0	0
AT4G24620.1	21	23	27	19	18	23	21	20	10	8	31	31	26	30	30	32	45	44	40	22	30	24
AT4G24750.1	0	0	0	0	0	0	1	1	0	0	0	0	0	1	1	1	1	1	1	0	0	0
AT4G24770.1	6	6	8	6	6	9	8	7	4	0	6	5	5	15	9	10	5	10	8	4	3	2
AT4G24830.1	8	11	11	8	7	5	10	11	4	3	13	12	10	19	15	14	19	23	25	7	11	10
AT4G24920.1-AT5G50460.1	0	0	0	0	0	0	0	0	0	0	0	0	0	0	0	0	0	0	1	0	0	0
AT4G25050.2	0	0	0	0	0	2	1	1	0	0	0	0	0	1	0	1	0	1	1	0	0	0
AT4G25080.3	0	0	0	0	0	2	1	1	0	0	0	0	0	0	0	1	1	1	2	0	0	0
AT4G25100.1	7	7	4	4	3	9	6	3	2	1	8	7	7	4	3	3	6	6	5	7	9	6
AT4G25130.1	7	6	8	5	5	10	11	10	4	4	8	8	9	11	12	14	8	7	9	6	4	7
AT4G25140.1	0	0	0	0	0	0	0	0	0	0	0	0	0	0	0	0	1	0	1	0	0	0
AT4G25200.1	0	0	0	0	0	0	0	0	0	0	0	0	0	0	0	0	0	1	2	0	0	0
AT4G25280.1	4	5	5	0	0	3	3	1	0	0	3	4	3	4	2	3	0	1	2	2	2	1
AT4G25315.1	1	2	0	0	1	1	2	2	0	1	2	2	5	0	1	0	1	1	1	2	2	1
AT4G25370.1	0	1	3	0	0	3	0	0	0	0	1	2	0	0	1	2	0	0	2	1	0	0
AT4G25450.1	0	0	0	0	0	0	0	0	0	0	0	0	0	0	0	0	0	0	0	0	0	0
AT4G25630.1	0	0	0	0	0	0	0	0	0	0	0	0	0	0	0	0	2	0	0	0	0	0
AT4G25650.2	0	0	0	0	0	0	0	0	0	0	0	0	0	0	0	0	0	1	0	0	0	0
AT4G25820.1	0	0	0	0	0	0	0	0	0	0	0	0	0	0	0	0	0	1	0	0	0	0
AT4G26110.1	0	0	0	0	0	0	0	0	0	0	0	0	0	0	0	0	0	0	0	0	0	0
AT4G26210.1	7	10	8	0	0	9	7	6	0	0	5	4	8	8	7	7	4	3	4	7	5	7
AT4G26300.1	0	0	0	2	2	1	1	1	0	1	0	0	0	1	1	1	1	1	2	2	2	2
AT4G26310.2	0	0	2	0	1	2	2	3	1	0	0	0	0	1	2	2	1	0	0	1	0	0
AT4G26410.1	8	9	11	9	8	4	5	2	9	10	11	11	11	3	2	1	16	11	14	16	5	11
AT4G26500.1	1	1	1	4	3	2	5	3	2	1	3	2	1	4	4	4	1	2	0	0	0	2
AT4G26620.1	3	4	4	1	2	0	1	1	1	1	1	1	1	1	1	0	3	4	4	2	1	2
AT4G26780.1	35	36	41	21	26	51	41	43	21	26	50	45	46	44	41	47	36	41	43	36	39	39
AT4G26860.2	1	2	2	1	0	1	2	3	1	1	3	1	2	0	2	3	0	2	2	2	2	2
AT4G26900.1	4	3	3	0	2	1	1	2	0	0	3	5	5	4	6	5	16	6	6	4	5	4
AT4G26910.1	42	58	64	40	46	47	59	49	51	53	62	74	53	49	54	54	34	30	40	74	67	53
AT4G26965.1	0	0	0	0	0	1	2	2	0	0	2	1	1	2	3	1	2	1	0	2	3	0
AT4G26970.1	134	119	131	112	110	122	139	130	133	121	155	154	149	153	153	151	117	137	129	122	138	129
AT4G27070.1	8	7	9	0	0	5	5	5	0	0	9	8	6	9	10	9	11	9	8	8	8	6
AT4G27080.2	0	0	0	0	0	0	0	0	1	0	0	0	0	0	0	0	0	0	0	0	0	0
AT4G27140.1	0	0	0	0	0	0	0	0	0	0	0	0	0	0	0	0	1	0	0	0	0	0
AT4G27150.1	0	0	0	0	0	3	1	2	0	0	0	0	0	0	0	0	7	10	11	1	0	0
AT4G27160.1	0	0	0	0	0	3	1	2	0	0	0	0	0	0	0	0	8	10	11	1	0	0
AT4G27170.1	0	0	0	0	0	0	0	0	0	0	0	0	0	0	0	0	1	2	4	0	0	0
AT4G27440.1	4	6	4	2	0	15	9	10	2	1	3	2	3	5	5	6	9	2	3	4	3	3
AT4G27500.1	0	0	0	0	0	0	0	0	0	0	0	0	0	0	0	0	1	2	1	0	0	0
AT4G27585.1	28	37	36	24	25	38	33	38	36	34	37	40	31	39	41	44	40	33	31	38	50	35
AT4G27980.1	0	0	0	0	0	0	1	0	0	0	0	0	0	0	0	0	0	0	0	0	0	0
AT4G28070.2	1	2	1	0	0	0	0	0	1	0	0	0	0	0	0	0	0	0	0	1	1	0
AT4G28220.1	9	7	10	3	4	8	9	6	3	3	9	8	10	8	3	6	6	5	4	2	8	5
AT4G28360.1	2	2	3	0	1	0	0	0	0	0	3	3	1	0	0	1	4	2	1	3	1	2
AT4G28390.1	241	216	185	64	68	158	156	130	68	59	199	197	208	108	149	134	86	100	108	190	150	212
AT4G28440.1	0	0	0	0	0	0	0	0	0	0	0	0	0	0	0	0	0	1	0	0	0	0
AT4G28510.1	33	35	29	23	24	35	49	39	28	29	31	33	32	34	34	35	30	39	31	42	36	45
AT4G28520.1	0	0	0	2	2	11	11	8	0	0	0	0	0	6	7	7	29	26	29	1	2	2
AT4G28706.4	0	0	2	0	1	0	0	0	0	0	1	0	0	1	1	0	2	0	0	0	0	1
AT4G28750.1	2	0	2	3	3	6	8	6	7	5	0	2	0	6	7	5	4	3	3	4	3	2
AT4G29010.1	26	34	40	35	52	41	44	37	26	22	20	21	20	29	28	33	54	41	44	30	21	28
AT4G29060.1	5	4	2	0	2	10	4	5	0	0	0	0	1	6	7	7	0	1	0	0	0	0
AT4G29120.1	2	0	3	0	0	2	1	1	0	0	0	0	2	2	1	1	2	0	0	1	0	0
AT4G29130.1	31	39	42	21	22	32	33	30	19	17	35	39	33	34	36	28	30	36	25	43	42	34
AT4G29380.1	0	0	0	0	0	0	0	0	0	0	0	0	0	0	0	0	0	0	0	0	0	0
AT4G29430.1	3	3	1	0	0	2	0	0	0	0	2	0	0	0	0	1	0	2	2	1	0	1
AT4G29480.1	24	32	27	15	15	22	30	24	15	15	20	22	26	21	21	18	11	34	29	25	26	27
AT4G29660.1	1	1	1	0	0	1	1	0	0	0	1	0	1	0	1	0	0	0	0	1	0	1
AT4G29670.2	0	0	0	0	0	0	0	0	0	0	0	0	0	0	0	0	0	0	0	0	0	0
AT4G29710.1	0	0	0	0	0	1	0	0	0	0	0	0	0	0	0	2	0	0	1	0	0	0
AT4G29840.1	12	12	17	2	5	12	10	12	2	0	22	21	22	23	22	26	32	30	25	15	24	18
AT4G30000.2	10	13	15	2	3	9	6	7	2	2	6	9	6	7	7	7	10	4	3	10	9	15
AT4G30010.1	15	11	16	16	11	7	14	9	10	9	13	12	11	14	12	13	10	12	11	16	12	21
AT4G30190.2	0	0	1	0	0	2	3	2	11	8	0	0	0	1	3	2	7	2	5	1	0	0
AT4G30210.1	0	0	0	0	0	1	1	0	6	4	0	0	0	0	0	0	0	0	0	0	0	0
AT4G30440.1	0	0	0	0	0	0	0	0	0	0	0	0	0	0	0	0	1	0	0	0	0	0
AT4G30490.1	4	1	7	3	0	5	3	3	4	4	2	4	3	4	3	3	3	1	1	0	1	0
AT4G30580.1	0	0	0	0	0	0	0	0	0	0	0	0	0	0	0	0	0	1	0	0	0	0
AT4G30910.1	2	4	3	0	0	2	2	2	0	0	4	3	3	2	1	1	4	4	3	1	2	0
AT4G30920.1	9	10	14	4	4	7	7	7	4	4	9	7	8	9	7	7	11	5	5	6	7	4
AT4G30930.1	5	7	7	5	4	4	3	4	3	2	5	5	6	2	4	2	4	3	3	3	3	3
AT4G30950.1	0	0	0	0	0	1	0	0	0	0	0	0	0	0	1	0	0	0	0	0	0	0
AT4G31210.1	0	0	0	0	0	0	0	0	0	0	0	0	0	0	0	0	2	0	0	1	0	0
AT4G31340.1	0	0	0	0	0	0	0	0	3	2	1	0	0	0	0	0	1	2	0	0	0	0
AT4G31460.1	1	1	0	0	0	0	0	0	0	0	0	0	0	0	0	0	0	0	0	4	0	0
AT4G31500.1	0	0	0	0	0	1	1	0	2	2	0	0	0	1	0	0	1	0	0	0	0	0
AT4G31570.1	0	0	0	0	0	0	0	0	0	0	0	0	0	0	0	0	0	1	0	0	0	0
AT4G31700.1	0	0	0	0	0	0	0	0	0	0	0	0	0	0	0	0	0	2	1	1	0	0
AT4G31810.1	4	5	6	5	7	6	10	12	3	2	8	8	5	8	10	10	9	10	8	8	10	6
AT4G31830.1	3	7	2	2	2	2	2	0	1	0	3	0	0	0	0	0	1	0	0	10	4	3
AT4G31930.1	1	1	1	0	0	3	0	1	1	0	1	1	0	2	2	1	1	2	2	2	1	2
AT4G31990.3	19	17	26	16	22	19	25	22	10	10	28	20	25	29	33	32	51	54	47	19	27	21
AT4G32210.1	0	0	0	0	1	0	0	0	2	2	0	0	0	0	0	0	0	0	0	0	0	0
AT4G32210.1-AT5G09600.1	0	0	0	0	0	0	0	1	0	0	3	2	0	2	2	2	0	3	2	4	5	3
AT4G32260.1	0	0	1	2	0	4	10	9	1	2	2	0	1	3	5	5	7	2	3	2	2	2
AT4G32360.1	0	0	0	0	0	1	0	0	0	0	1	0	0	0	0	0	1	2	0	0	0	2
AT4G32390.1	0	0	0	0	0	0	0	0	1	0	0	0	0	0	0	0	0	0	0	0	0	0
AT4G32400.1	0	0	0	0	0	0	0	0	0	0	0	0	0	1	0	0	2	0	1	1	0	0
AT4G32470.1	35	33	40	5	9	36	34	31	7	6	30	32	31	25	23	24	9	23	24	56	37	34
AT4G32520.1	4	8	9	0	0	12	8	10	0	0	9	4	5	14	10	10	13	21	13	3	3	5
AT4G32605.1	3	3	4	0	4	3	5	8	1	1	4	3	4	6	5	5	2	5	4	5	3	5
AT4G32915.1	0	0	0	0	0	0	0	0	0	0	0	0	0	0	0	0	0	0	1	0	0	0
AT4G32990.1	1	0	0	0	0	0	0	0	0	0	0	0	0	0	0	0	0	1	0	0	0	0
AT4G33010.1	289	315	312	112	117	223	220	236	72	74	264	252	243	224	244	242	164	186	178	295	315	315
AT4G33030.1	8	9	11	6	7	5	9	7	2	2	7	7	6	17	13	11	9	5	6	7	11	7
AT4G33070.1	0	0	0	0	0	0	1	0	0	0	0	0	0	0	0	0	0	0	0	0	0	0
AT4G33140.1	0	0	0	0	0	0	0	0	0	0	0	0	0	0	0	0	0	0	0	0	0	0
AT4G33170.1	0	0	1	0	0	0	0	0	0	0	0	0	0	0	0	0	0	0	0	0	0	0
AT4G33350.1	0	0	0	0	1	2	1	1	0	0	0	0	1	2	0	1	3	2	1	0	0	0
AT4G33360.1	0	0	0	0	1	1	0	0	1	0	0	0	0	1	2	1	0	1	0	0	0	0
AT4G33510.1	11	12	12	2	5	13	16	13	2	3	17	14	15	16	15	15	13	10	16	17	15	13
AT4G33520.2	0	0	0	0	1	1	1	0	0	1	0	0	0	0	0	1	0	0	0	0	0	0
AT4G33580.2	1	1	2	0	1	0	0	0	0	0	2	2	2	0	2	2	9	4	6	0	0	0
AT4G33650.2	0	0	0	0	0	0	0	0	1	1	0	0	0	0	0	0	0	0	0	0	0	0
AT4G33680.1	5	10	17	13	13	8	10	11	6	6	15	12	13	18	18	21	25	22	20	11	14	11
AT4G33740.1	0	0	0	0	0	1	0	1	0	0	0	0	0	0	1	0	2	5	1	0	0	0
AT4G33760.1	6	9	14	2	2	8	6	8	0	0	6	8	5	9	7	8	7	3	4	5	5	4
AT4G33910.1	0	0	0	0	0	0	0	0	0	0	0	0	0	0	0	0	0	0	0	0	0	0
AT4G34030.1	24	20	28	7	13	21	16	18	9	7	22	23	17	20	16	21	17	13	13	22	24	21
AT4G34120.1	0	0	1	0	0	1	1	0	0	0	0	0	0	1	0	1	1	0	1	0	0	0
AT4G34180.1	0	0	0	0	0	0	0	0	0	2	0	0	1	0	0	0	0	0	1	0	0	0
AT4G34200.1	20	27	34	31	38	21	21	21	27	25	33	33	38	42	41	36	49	51	51	33	38	35
AT4G34220.1	0	0	0	0	0	0	0	0	0	0	0	0	0	0	0	0	1	0	0	0	0	0
AT4G34310.1	0	0	1	1	1	0	0	0	0	0	2	3	1	0	0	1	1	1	1	2	2	0
AT4G34350.1	1	3	5	0	0	2	3	4	0	0	4	2	2	5	3	3	4	5	5	0	4	2
AT4G34450.1	0	0	0	0	0	0	0	0	0	0	0	0	0	0	0	0	0	0	0	0	0	0
AT4G34620.1	0	0	0	0	0	0	0	0	0	0	0	0	0	0	0	0	2	0	0	0	0	0
AT4G34670.1	0	0	0	0	0	0	0	0	0	0	0	0	0	0	0	0	2	4	2	0	0	0
AT4G34700.1	14	15	24	24	25	16	18	16	19	16	22	23	20	18	23	21	21	16	20	24	27	24
AT4G34740.1	0	0	0	0	1	1	1	1	0	0	1	1	1	0	1	0	1	1	2	1	0	0
AT4G34870.1	9	7	7	1	4	7	6	4	2	3	4	4	7	6	8	5	5	8	7	3	5	5
AT4G35000.1	53	66	79	36	41	94	84	101	38	28	70	70	75	88	89	85	74	108	98	50	69	64
AT4G35090.1	238	246	254	126	131	239	250	236	81	85	184	187	157	182	198	184	226	327	314	157	164	161
AT4G35100.1	1	0	1	0	0	1	0	1	0	1	0	1	1	1	1	0	2	1	1	1	1	1
AT4G35250.1	0	0	0	0	0	0	1	0	0	0	0	0	0	0	0	0	0	0	0	0	0	0
AT4G35260.1	46	50	65	26	33	58	62	68	35	27	77	56	60	73	75	69	40	49	45	57	63	55
AT4G35460.1	2	2	6	1	3	6	7	6	1	0	7	6	6	3	4	3	5	3	1	3	2	3
AT4G35490.1	3	5	5	0	0	4	3	2	0	0	4	5	4	2	3	4	2	2	1	4	2	5
AT4G35630.1	26	28	25	8	11	13	17	18	11	9	32	34	23	32	29	31	37	47	42	29	27	32
AT4G35820.1	0	0	0	0	0	0	0	0	0	0	0	0	0	0	0	0	0	1	1	0	0	0
AT4G35830.1	0	0	0	19	18	0	0	0	20	18	0	0	0	0	0	0	0	0	0	0	0	0
AT4G35850.1	19	23	25	8	9	24	22	24	7	8	18	18	21	20	22	19	20	26	18	18	19	17
AT4G35860.1	2	1	3	1	2	2	4	1	6	4	3	1	1	0	1	1	3	4	5	0	2	0
AT4G35905.1	0	0	0	0	0	1	0	0	0	0	0	0	2	1	1	1	1	0	1	0	0	0
AT4G35970.1	0	0	0	0	0	2	3	2	0	0	0	1	0	2	1	0	1	4	3	0	0	1
AT4G36130.1	0	0	0	0	0	1	2	1	1	2	0	0	0	0	0	1	3	1	3	0	0	0
AT4G36220.1	0	0	0	0	0	0	0	0	1	0	0	0	0	0	0	0	1	0	0	0	0	0
AT4G36250.1	0	3	3	0	0	0	0	0	0	1	0	0	0	0	0	0	1	0	0	0	0	0
AT4G36400.1	7	12	11	5	7	8	2	3	7	8	11	8	10	7	10	6	7	3	5	11	12	9
AT4G36680.1	4	7	11	8	9	15	12	11	5	8	18	14	13	17	12	13	13	15	15	9	9	13
AT4G36720.1	0	0	0	0	0	0	0	0	0	0	0	0	0	0	0	0	1	0	0	0	0	0
AT4G36910.1	0	0	0	0	0	0	0	1	0	0	0	0	0	0	1	1	0	0	0	0	0	0
AT4G37040.1	1	1	2	0	0	1	1	2	0	0	1	0	1	1	1	1	2	0	0	0	0	0
AT4G37200.1	0	0	0	0	0	0	0	0	0	0	0	0	0	0	0	0	0	0	0	0	0	0
AT4G37660.1	0	0	0	0	0	1	1	1	0	0	2	1	0	2	1	2	1	1	2	0	3	0
AT4G37820.1	0	0	0	0	0	1	0	0	0	0	0	0	0	0	0	0	0	0	0	0	0	0
AT4G37830.1	1	2	1	2	3	1	2	3	3	1	2	2	2	2	2	2	2	0	4	2	2	2
AT4G37910.1	179	201	199	96	94	272	263	251	110	112	196	197	201	234	237	243	188	237	233	174	161	179
AT4G37930.1	316	337	339	169	171	268	340	316	114	103	304	310	289	290	289	283	180	270	249	308	321	324
AT4G38150.1	0	1	1	0	1	1	3	3	0	1	0	1	1	1	2	3	1	1	1	0	1	1
AT4G38220.2	0	0	0	0	0	0	1	1	3	6	0	0	0	1	0	1	0	0	0	0	0	0
AT4G38225.3	0	0	0	0	0	0	0	1	0	0	0	0	0	0	1	1	0	0	0	0	0	0
AT4G38240.1	0	0	0	0	0	0	0	0	0	0	0	0	0	0	0	0	1	0	0	0	0	0
AT4G38460.1	0	0	0	0	0	0	0	0	0	0	0	0	0	0	0	0	0	0	0	0	0	0
AT4G38510.5	2	3	3	0	2	6	5	3	15	11	8	7	3	3	5	5	7	9	3	2	0	3
AT4G38540.1	0	0	0	0	0	0	0	0	0	1	0	0	0	0	0	0	0	0	0	0	0	0
AT4G38680.1	0	0	0	0	0	0	0	0	0	0	0	0	0	0	0	0	0	0	0	0	0	0
AT4G38740.1	0	0	0	0	0	0	0	0	0	0	0	0	0	1	0	0	2	1	0	0	3	0
AT4G38970.1	24	26	33	28	25	36	47	42	24	22	17	19	17	50	50	54	24	29	23	18	23	22
AT4G39030.1	0	0	0	0	0	0	0	0	0	0	0	0	0	0	1	1	0	1	0	0	0	0
AT4G39080.1	0	0	0	0	0	1	2	3	5	5	0	0	0	0	1	2	3	1	1	0	0	0
AT4G39210.1	1	0	2	0	0	1	1	0	0	0	0	0	0	0	1	1	1	2	0	0	0	0
AT4G39220.1	0	0	0	0	0	0	0	0	0	1	0	0	0	0	0	0	0	0	0	0	0	0
AT4G39260.1	2	4	4	3	1	3	6	3	1	0	4	3	4	3	2	3	7	12	12	3	1	1
AT4G39390.1	0	0	0	0	0	0	1	0	1	0	0	0	0	0	0	0	1	0	1	0	0	0
AT4G39460.1	3	3	3	0	0	1	1	1	0	0	3	3	1	2	2	2	2	3	1	2	0	3
AT4G39540.3	0	0	0	0	0	0	0	0	0	0	0	0	0	1	0	0	0	0	0	0	0	0
AT4G39660.1	29	34	45	39	47	33	25	22	34	24	46	37	34	31	37	36	31	39	30	35	42	37
AT4G39680.1	0	0	0	0	0	2	2	2	0	0	0	1	0	1	0	1	3	3	3	0	0	0
AT4G39690.1	16	24	20	16	18	20	16	22	20	16	19	19	17	14	19	21	18	16	14	22	23	20
AT4G39730.1	0	0	0	0	0	1	0	0	0	0	0	0	0	0	0	1	1	1	1	0	0	0
AT4G39740.1	0	0	0	0	0	0	0	0	2	0	1	0	0	0	1	0	1	1	0	1	0	1
AT4G39840.1	0	0	0	0	0	0	0	0	0	0	0	0	0	0	0	0	1	0	1	0	0	0
AT4G39850.3	14	15	17	6	7	12	10	11	7	6	7	6	5	11	8	10	28	22	21	7	7	7
AT4G39880.1	0	0	2	0	2	0	0	0	0	0	0	0	0	0	1	0	4	2	2	8	0	2
AT4G39940.1	0	0	0	0	0	1	0	0	0	0	0	0	0	0	1	0	0	1	0	0	0	0
AT4G39960.1	0	0	0	0	0	0	0	0	0	0	0	0	0	0	1	0	0	0	0	0	0	0
AT4G39980.1	12	17	14	8	9	15	20	18	6	8	21	18	17	31	32	29	19	29	31	18	23	14
AT4G39990.1	0	0	0	1	1	0	0	0	2	2	0	0	0	0	0	0	0	0	0	0	0	0
AT5G01220.1	0	3	4	0	0	0	0	0	0	0	4	1	0	0	1	0	1	2	1	3	4	4
AT5G01350.1	2	1	1	0	0	0	0	1	0	0	2	1	1	0	0	0	0	0	0	2	0	1
AT5G01500.1	0	0	0	0	0	0	1	2	0	0	0	0	0	3	3	3	0	0	0	0	0	0
AT5G01530.1	3	4	3	0	2	6	5	6	3	3	3	3	1	2	3	3	5	4	4	7	4	5
AT5G01590.1	0	0	0	0	1	0	0	0	0	0	0	0	0	0	0	0	0	1	1	0	0	0
AT5G01600.1	0	0	0	0	0	1	0	0	0	0	2	3	0	0	1	2	4	1	1	4	3	2
AT5G01750.2	0	0	0	0	0	1	0	0	0	0	0	0	0	0	0	0	0	0	0	0	0	0
AT5G02050.1	5	7	10	12	15	16	11	17	15	13	12	12	8	14	19	14	12	14	16	16	11	6
AT5G02130.1	3	2	3	0	0	2	2	3	0	1	6	4	4	1	1	3	3	0	1	4	5	3
AT5G02380.1	0	0	0	0	0	0	0	0	0	0	0	0	0	0	0	0	0	0	0	0	0	0
AT5G02490.1	6	13	12	0	0	18	15	13	0	0	6	7	6	7	12	9	13	20	19	4	3	5
AT5G02500.1	8	17	14	5	7	21	18	17	10	9	8	8	8	10	16	11	20	25	26	5	5	6
AT5G02530.1	0	0	0	0	0	0	0	0	0	0	0	0	0	0	0	0	0	1	0	0	0	0
AT5G02740.1	4	4	7	3	3	2	4	7	3	1	6	5	4	3	3	6	5	6	6	7	5	6
AT5G02870.1	1	1	0	0	1	0	0	0	0	0	1	0	0	0	0	0	3	2	4	2	0	1
AT5G02940.1	0	0	0	0	0	0	0	0	0	0	0	0	0	0	1	0	0	0	0	0	0	0
AT5G03030.1	0	0	0	0	0	0	0	0	0	0	0	0	0	0	0	0	0	0	0	1	0	0
AT5G03100.1	0	0	0	0	0	2	1	3	0	0	0	0	0	3	3	1	3	3	1	0	0	0
AT5G03290.1	59	55	56	43	41	57	57	63	50	48	71	73	60	71	70	71	44	52	58	74	66	60
AT5G03370.1	2	4	3	0	0	1	0	2	0	0	3	4	4	4	2	3	2	0	0	2	1	1
AT5G03650.1	0	1	0	0	1	0	0	0	1	0	0	0	0	1	1	1	2	0	0	0	0	0
AT5G03860.1	45	53	51	29	30	39	46	39	5	2	0	2	0	4	6	6	126	133	128	8	7	11
AT5G03880.1	0	0	0	0	0	0	0	0	0	0	0	0	0	0	0	0	0	0	0	0	0	0
AT5G03905.1	4	3	4	0	1	5	6	5	0	1	2	2	2	4	4	3	1	1	3	3	2	1
AT5G03940.1	0	0	0	0	0	2	3	2	0	0	0	0	0	2	1	1	1	0	1	0	0	0
AT5G04040.1	0	0	0	0	0	0	0	0	0	0	0	0	0	0	0	0	1	0	0	0	0	0
AT5G04130.1	2	3	2	5	7	4	6	8	4	3	0	2	0	7	6	7	9	7	6	0	4	3
AT5G04140.2	9	14	15	5	9	16	21	15	4	3	11	14	11	25	22	18	9	16	16	10	10	7
AT5G04590.1	27	30	33	22	34	24	28	30	11	11	38	30	32	35	41	35	44	29	41	29	30	26
AT5G04710.1	0	0	2	0	0	0	1	3	0	0	0	0	1	3	4	2	1	0	1	0	0	0
AT5G04740.1	3	3	6	0	3	3	3	3	0	0	10	8	5	6	6	6	10	12	15	6	12	8
AT5G04750.1	0	0	0	0	0	0	0	0	0	0	0	0	0	0	0	0	0	0	0	0	0	0
AT5G04830.1	0	0	2	0	1	0	0	0	1	1	2	0	0	1	1	3	2	3	1	0	0	0
AT5G04840.1	0	0	0	0	0	0	0	0	0	0	0	0	0	0	0	0	0	0	0	0	0	0
AT5G04990.1	0	0	0	0	0	0	0	0	0	0	0	0	0	0	0	0	0	1	1	0	0	0
AT5G05000.2	4	3	3	1	1	1	5	2	3	2	2	3	3	3	4	4	3	2	3	2	3	0
AT5G05170.1	0	0	0	0	0	1	0	1	0	0	0	0	0	0	0	1	1	2	0	0	1	0
AT5G05520.1	18	18	21	6	6	15	20	28	8	7	24	22	19	21	20	18	14	12	14	22	28	18
AT5G05590.1	0	1	1	0	0	1	0	0	0	0	0	1	1	0	1	1	1	0	0	0	0	0
AT5G05730.2	1	4	6	0	1	1	0	2	7	6	5	5	2	6	7	5	3	5	8	1	3	1
AT5G05990.1	0	0	2	0	0	3	1	2	1	0	0	0	0	1	2	1	1	1	0	0	0	0
AT5G06210.1	0	0	0	0	1	2	1	2	1	0	0	0	0	1	0	2	1	0	0	0	0	0
AT5G06290.1	2	1	4	1	6	8	3	7	3	1	5	3	4	13	10	10	6	3	2	3	3	3
AT5G06410.1	0	0	0	2	3	1	1	3	3	3	3	2	0	2	2	2	1	1	1	1	1	2
AT5G06580.1	8	7	12	5	9	9	12	7	5	5	9	8	9	8	5	4	6	2	1	9	8	6
AT5G06620.1	0	0	0	0	1	0	1	0	0	0	0	0	0	0	0	0	0	0	0	0	0	0
AT5G07020.1	0	0	0	0	0	1	2	3	1	1	0	0	0	1	0	1	0	1	0	0	0	0
AT5G07320.1	2	0	1	0	0	2	1	1	0	0	0	1	0	0	1	2	0	0	0	3	2	0
AT5G07340.2	4	3	5	0	0	8	2	5	11	9	6	5	3	1	3	1	9	3	2	2	2	2
AT5G07350.2	0	0	0	0	0	0	0	0	0	0	0	0	0	0	0	0	0	0	0	1	0	0
AT5G07440.1	82	96	130	48	70	75	92	89	67	60	150	135	123	146	131	138	81	87	111	107	119	95
[truncated: 538 more rows]

## Sheet: 2-Col0 vs vdac1
AGI	LogFC	LR	p.value	filter	adjp	-logadjp	function	mean spectral count in Col0	mean spectral count in vdac1	class n°
AT1G01170.1	0.272198	0.828156	0.362806	YES	0.686088	0.16362	Protein of unknown function (DUF1138);	5.84321	6.9312	2
AT1G02160.2	2.07254	2.77236	0.0959046	NO	0.325923	0.486885	Cox19 family protein (CHCH motif);	0	0.210998	0
AT1G02370.1	2.70609	8.51869	0.00351517	NO	0.0439136	1.3574	Tetratricopeptide repeat (TPR)-like superfamily protein;	0.165634	1.13099	3
AT1G02410.1	1.46955	5.19843	0.0226073	NO	0.150874	0.821386	cytochrome c oxidase assembly protein CtaG / Cox11 family;	0.576174	1.81848	2
AT1G03090.2	-0.629195	6.29997	0.012074	YES	0.102066	0.99112	methylcrotonyl-CoA carboxylase alpha chain, mitochondrial / 3-methylcrotonyl-CoA carboxylase 1 (MCCA);MCCA is the biotinylated subunit of the dimer MCCase, which is involved in leucine degradation. Both subunits are nuclear coded and the active enzyme is located in the mitochondrion.	10.2028	7.08284	0
AT1G03860.1	0.0414801	0.0715843	0.789044	YES	1	0	prohibitin 2;prohibitin 2	22.1383	24.4321	0
AT1G04280.1	0.905689	1.65378	0.198446	NO	0.520743	0.283377	P-loop containing nucleoside triphosphate hydrolases superfamily protein;	0.651289	1.57603	0
AT1G04590.2	2.5331	4.1419	0.0418341	NO	0.220429	0.656732	;	0	0.409385	0
AT1G04630.1	-0.255445	0.893959	0.344407	YES	0.660178	0.180339	GRIM-19 protein;	6.66258	5.3563	2
AT1G04640.1	-0.529417	2.27071	0.13184	NO	0.41689	0.379979	lipoyltransferase 2;Lipoyltransferase, located in mitochondria but not found in chloroplasts	5.30413	3.61922	0
AT1G04900.1	-0.135302	0.0516583	0.820202	NO	1	0	Protein of unknown function (DUF185);	1.17499	1.59304	0
AT1G04985.1	-0.0136918	0.000155083	0.990064	NO	1	0	;	0.356926	0.291815	0
AT1G05270.1	-1.38797	1.40301	0.23622	NO	0.520743	0.283377	TraB family protein;	0.165634	0	0
AT1G05430.1	-1.15715	1.04627	0.306368	NO	0.613244	0.212367	;	0.327271	0.105523	0
AT1G06010.1	1.37977	1.38624	0.239042	NO	0.520743	0.283377	;	0	0.105499	0
AT1G06130.1	-0.201803	0.148901	0.699588	NO	1	0	glyoxalase 2-4;	1.79874	1.53158	0
AT1G06530.1	0.315234	4.1923	0.040608	YES	0.220429	0.656732	Tropomyosin-related;	19.2834	24.6784	0
AT1G07030.1	0.450318	0.188211	0.66441	NO	1	0	Mitochondrial substrate carrier family protein;	0.356926	0.491815	0
AT1G07210.1	0.27752	0.107469	0.743044	NO	1	0	Ribosomal protein S18;	0.574293	0.527566	3
AT1G07510.1	0.311623	1.17682	0.278005	YES	0.575527	0.239934	FTSH protease 10;encodes an FtsH protease that is localized to the mitochondrion	5.60646	6.99504	0
AT1G07615.1	1.15325	1.03788	0.308315	NO	0.613244	0.212367	GTP-binding protein Obg/CgtA;	0.191292	0.314884	0
AT1G07830.1	1.26886	6.62478	0.0100569	YES	0.0870456	1.06025	ribosomal protein L29 family protein;	1.07477	2.80323	3
AT1G08220.1	-0.744146	1.39381	0.237762	NO	0.520743	0.283377	;	1.82228	1.26281	2
AT1G08480.1	-0.0078041	0.0010278	0.974425	YES	1	0	;	8.9636	9.18371	1 / 2
AT1G09300.1	0.127669	0.1731	0.677371	YES	1	0	Metallopeptidase M24 family protein;	5.10182	5.44474	0
AT1G10270.1	1.92531	17.2801	3.2255e-05	YES	0.00109065	2.96232	glutamine-rich protein 23;	1.18338	3.95058	0
AT1G11630.1	3.94859	12.4722	0.000413057	NO	0.00832536	2.0796	Tetratricopeptide repeat (TPR)-like superfamily protein;	0	0.943039	3
AT1G11860.1	-0.41644	29.9756	4.37524e-08	YES	3.82607e-06	5.41725	Glycine cleavage T-protein family;	125.559	93.9867	0
AT1G11870.2	-0.214812	0.157885	0.691111	NO	1	0	Seryl-tRNA synthetase;Seryl-tRNA synthetase targeted to chloroplasts and mitochondria. Its inactivation causes developmental arrest of chloroplasts and mitochondria in Nicotiana benthamiana.	1.66601	1.35565	3
AT1G12775.1	1.37977	1.38624	0.239042	NO	0.520743	0.283377	Pentatricopeptide repeat (PPR) superfamily protein;	0	0.105523	0
AT1G14140.1	-0.302114	0.22454	0.635602	NO	1	0	Mitochondrial substrate carrier family protein;	1.08203	0.935244	0
AT1G14310.1	2.07254	2.77236	0.0959046	NO	0.325923	0.486885	Haloacid dehalogenase-like hydrolase (HAD) superfamily protein;	0	0.209385	0
AT1G14450.1	-0.978419	13.5525	0.000231987	YES	0.00502836	2.29857	NADH dehydrogenase (ubiquinone)s;	10.2877	5.44696	2
AT1G14610.1	-0.869837	1.01939	0.312665	NO	0.61767	0.209244	valyl-tRNA synthetase / valine--tRNA ligase (VALRS);Required for proper proliferation of basal cells.	0.654542	0.314884	0
AT1G14620.1	-1.12946	3.65038	0.0560565	NO	0.266216	0.574766	decoy;	1.98905	0.829792	3
AT1G14980.1	0.234733	1.41908	0.233555	YES	0.520743	0.283377	chaperonin 10;Encodes mitochondrial-localized chaperonin 10 that complements the E.coli groES mutant. Its mRNA is upregulated in response to heat shock treatment and is expressed uniformly in various organs.	21.059	24.1528	0
AT1G15120.2	-0.103473	0.109722	0.740461	YES	1	0	Ubiquinol-cytochrome C reductase hinge protein;	4.75958	4.20222	2
AT1G15390.1	-0.368243	0.929902	0.334889	NO	0.648303	0.188222	peptide deformylase 1A;encodes a peptide deformylase-like protein. Removes N-formyl groups, a prerequisite for the action of methionine aminopeptidase during protein synthesis. Targeted to mitochondria. Requires Zn for catalysis.	4.10118	3.14441	0
AT1G15480.1	0.721311	0.827617	0.362962	NO	0.686088	0.16362	Tetratricopeptide repeat (TPR)-like superfamily protein;	0.400848	0.735267	3
AT1G15810.1	-1.22152	6.02971	0.014067	NO	0.113611	0.944578	S15/NS1, RNA-binding protein;	3.13136	1.48153	3
AT1G16000.1	-1.457	4.23639	0.0395663	NO	0.220429	0.656732	;	1.56882	0.597314	0
AT1G16700.1	0.0619046	0.0577501	0.810088	YES	1	0	Alpha-helical ferredoxin;	8.11203	8.11272	2
AT1G16740.1	1.37977	1.38624	0.239042	NO	0.520743	0.283377	Ribosomal protein L20;	0	0.105523	3
AT1G16870.1	-0.432051	0.787774	0.374774	NO	0.701648	0.15388	mitochondrial 28S ribosomal protein S29-related;	2.53825	1.82603	3
AT1G17290.1	0.0445965	0.118792	0.730349	YES	1	0	alanine aminotransferas;Encodes for alanine aminotransferase (ALAAT1), involved in alanine catabolism during plants recovery from hypoxia	31.9347	33.3999	0
AT1G17350.2	3.06897	12.2031	0.000477109	NO	0.00909736	2.04108	NADH:ubiquinone oxidoreductase intermediate-associated protein 30;	0.100212	1.3634	0
AT1G18320.1	0.331001	0.127073	0.721486	NO	1	0	Mitochondrial import inner membrane translocase subunit Tim17/Tim22/Tim23 family protein;	0.52256	0.772631	0
AT1G18480.1	0.633909	0.504935	0.47734	NO	0.843577	0.0738751	Calcineurin-like metallo-phosphoesterase superfamily protein;	0.300636	0.522609	0
AT1G18490.1	2.07254	2.77236	0.0959046	NO	0.325923	0.486885	Protein of unknown function (DUF1637);	0	0.207725	0
AT1G18630.1	-0.612525	1.12795	0.288214	NO	0.590396	0.228857	glycine-rich RNA-binding protein 6;encodes a glycine-rich RNA binding protein.	1.82497	1.29854	3
AT1G19140.2	-0.300052	1.29669	0.25482	YES	0.534952	0.271685	;	8.75217	7.13463	0
AT1G19520.1	-0.330613	1.18102	0.277149	YES	0.575445	0.239996	pentatricopeptide (PPR) repeat-containing protein;	6.18215	4.88697	3
AT1G19580.1	-0.0893575	0.138534	0.709743	YES	1	0	gamma carbonic anhydrase 1;Encodes mitochondrial gamma carbonic anhydrase. Component of the NADH dehydrogenase complex.	9.75541	9.45682	2
AT1G20430.1	0.354301	0.621498	0.430491	NO	0.777029	0.109563	;	2.25546	2.66357	0
AT1G21400.1	3.39278	8.23317	0.00411317	NO	0.0463709	1.33375	Thiamin diphosphate-binding fold (THDP-binding) superfamily protein;	0	1.06281	0
AT1G22450.1	0.128762	0.80243	0.370368	YES	0.697292	0.156585	cytochrome C oxidase 6B;subunit 6b of cytochrome c oxidase	25.4237	27.3457	0
AT1G22520.2	-1.26186	5.34905	0.0207336	NO	0.139471	0.855517	Domain of unknown function (DUF543);	2.4514	0.936927	0
AT1G22800.1	-0.839191	3.86293	0.0493641	NO	0.241064	0.617868	S-adenosyl-L-methionine-dependent methyltransferases superfamily protein;	3.56308	2.12662	0
AT1G22840.1	-0.209247	0.747568	0.387247	YES	0.717879	0.143949	CYTOCHROME C-1;Encodes cytochrome c. Contains two site II (TGGGCC/T) elements, which interact with a TCP-domain transcription factor, and a downstream internal telomeric repeat, and are required for expression of the Cytc-1 gene. Promoter directs preferential expression in root and shoot meristems and in anthers.	9.47513	7.52801	0
AT1G23100.1	0.933459	5.52349	0.0187628	YES	0.131344	0.881591	GroES-like family protein;	1.95393	4.10938	0
AT1G23800.1	0.378769	3.20115	0.0735867	YES	0.325923	0.486885	aldehyde dehydrogenase 2B7;Encodes a mitochondrial aldehyde dehydrogenase; nuclear gene for mitochondrial product.	11.173	15.2681	0
AT1G24180.1	0.116401	0.964649	0.326018	YES	0.634522	0.197553	Thiamin diphosphate-binding fold (THDP-binding) superfamily protein;Arabidopsis thaliana pyruvate dehydrogenase E1a-like subunit. 81% identical to a previously characterized Arabidopsis mitochondrial PDH E1a-subunit, At1g59900	35.4966	38.227	1
AT1G24240.1	2.89053	5.54427	0.0185413	NO	0.131344	0.881591	Ribosomal protein L19 family protein;	0	0.420383	3
AT1G24267.2	-0.351448	0.143313	0.705009	NO	1	0	Protein of unknown function (DUF1664);	0.427483	0.314908	0
AT1G24340.1	-0.549979	1.59108	0.207171	NO	0.520743	0.283377	FAD/NAD(P)-binding oxidoreductase family protein;A locus involved in embryogenesis. Mutations in this locus result in embryo lethality.	3.3822	2.57071	0
AT1G24610.1	-2.71381	8.58649	0.00338666	NO	0.0431587	1.36493	Rubisco methyltransferase family protein;	1.25166	0.103863	0
AT1G25380.1	-0.1816	0.203773	0.651693	NO	1	0	NAD+ transporter 2;Encodes a mitochondrial-localized NAD+ transporter that transports NAD+ in a counter exchange mode with ADP and AMP in vitro.	3.38752	3.29664	0
AT1G26460.1	0.269588	1.38599	0.239084	YES	0.520743	0.283377	Tetratricopeptide repeat (TPR)-like superfamily protein;	8.83827	10.3268	3
AT1G26740.1	-2.53335	4.15837	0.0414292	NO	0.220429	0.656732	Ribosomal L32p protein family;	0.327271	0	0
AT1G26750.1	-3.16867	13.446	0.000245533	NO	0.00527688	2.27762	;	1.51195	0.103863	3
AT1G26900.1	1.36903	1.36954	0.241891	NO	0.520743	0.283377	Pentatricopeptide repeat (PPR) superfamily protein;	0	0.186316	0
AT1G27000.1	-2.06823	2.77236	0.0959046	NO	0.325923	0.486885	Protein of unknown function (DUF1664);	0.227059	0	0
AT1G27385.4	1.13194e-13	-3.12245e-07	1	NO	1	0	;	0.117155	0.105523	0
AT1G27390.1	-0.20903	0.531477	0.465986	YES	0.830458	0.0806823	translocase outer membrane 20-2;Form of TOM20, which is a component of the TOM complex, involved in transport of nuclear-encoded mitochondrial proteins	6.78601	6.12075	0
AT1G27435.1	-0.605888	1.5355	0.215289	NO	0.520743	0.283377	;	2.6554	1.70362	3
AT1G28510.1	-1.21924	4.37147	0.0365454	NO	0.220429	0.656732	Optic atrophy 3 protein (OPA3);	2.4154	0.896877	0
AT1G29810.1	-0.351451	0.143336	0.704987	NO	1	0	Transcriptional coactivator/pterin dehydratase;	0.437175	0.314884	0
AT1G30680.1	-1.50837	1.92578	0.165221	NO	0.487211	0.312283	toprim domain-containing protein;	0.400848	0.105499	0
AT1G30960.1	1.09974	1.32813	0.249138	NO	0.527691	0.27762	GTP-binding family protein;	0.210116	0.524246	0
AT1G31817.1	-0.375032	0.813471	0.367096	NO	0.69216	0.159793	Ribosomal L18p/L5e family protein;	3.32835	2.64321	3
AT1G32260.1	2.07254	2.77236	0.0959046	NO	0.325923	0.486885	;	0	0.209362	0
AT1G32470.1	0.117302	0.973026	0.323927	YES	0.63142	0.199681	Single hybrid motif superfamily protein;	35.6586	37.3204	0
AT1G32580.1	0.873169	5.73468	0.0166331	YES	0.129391	0.888096	plastid developmental protein DAG, putative;	2.93721	5.09308	0
AT1G33330.1	-1.28515e-15	-3.5375e-07	1	NO	1	0	Class I peptide chain release factor;	0.327271	0.314884	0
AT1G33360.1	-0.409585	0.889015	0.345744	NO	0.661742	0.179311	ATP-dependent Clp protease;Encodes ClpX3, a subunit of the Clp protease complex.	3.14831	2.23992	0
AT1G34360.1	-0.570225	1.24864	0.263813	NO	0.550641	0.259131	translation initiation factor 3 (IF-3) family protein;	2.50101	1.61178	0
AT1G45332.1	0.88576	10.3119	0.00132173	YES	0.0208605	1.68068	Translation elongation factor EFG/EF2 protein;	4.61179	8.3913	3
AT1G47260.1	-0.0219734	0.0332483	0.855315	YES	1	0	gamma carbonic anhydrase 2;Encodes mitochondrial gamma carbonic anhydrase. Component of the NADH dehydrogenase complex.	37.2611	36.2933	2
AT1G47420.1	-0.0115814	0.00672438	0.934645	YES	1	0	succinate dehydrogenase 5;	25.6513	24.9812	1 / 2
AT1G48030.1	-0.399023	29.565	5.40733e-08	YES	4.57099e-06	5.33999	mitochondrial lipoamide dehydrogenase 1;Encodes a mitochondrial lipoamide dehydrogenase whose expression is induced by light.	112.078	87.4937	1
AT1G48200.1	0.241695	0.248051	0.618451	NO	0.99707	0.0012745	;	2.29392	2.48889	0
AT1G49140.1	-2.56507	7.34406	0.00672845	NO	0.0699318	1.15533	Complex I subunit NDUFS6;	0.930985	0.105523	2
AT1G49410.1	0.446365	0.184882	0.667211	NO	1	0	translocase of the outer mitochondrial membrane 6;	0.382583	0.586316	0
AT1G49630.1	0.0717017	0.0256427	0.872776	NO	1	0	presequence protease 2;Zinc metalloprotease pitrilysin subfamily A. Signal peptide degrading enzyme targeted to mitochondria and chloroplasts. Expressed in flower, leaf and root. Not expressed in silique and shoot.	2.0614	2.10199	0
AT1G49650.1	1.37977	1.38624	0.239042	NO	0.520743	0.283377	alpha/beta-Hydrolases superfamily protein;	0	0.105523	0
AT1G50140.1	-0.308998	0.667603	0.413889	NO	0.75134	0.124164	P-loop containing nucleoside triphosphate hydrolases superfamily protein;	3.8536	3.15375	0
AT1G50200.1	-2.71183	8.57281	0.0034122	NO	0.0432667	1.36385	Alanyl-tRNA synthetase;	1.20464	0.105499	3
AT1G50460.1	-0.781223	1.17816	0.277732	NO	0.575445	0.239996	hexokinase-like 1;	1.16741	0.606722	0
AT1G50940.1	0.317221	1.30322	0.253626	YES	0.534232	0.27227	electron transfer flavoprotein alpha;Encodes the electron transfer flavoprotein ETF alpha, a putative subunit of the mitochondrial electron transfer flavoprotein complex (ETF beta is At5g43430.1) in Arabidopsis. Mutations of the ETF beta gene results in accelerated senescence and early death compared to wild-type during extended darkness.	6.27093	7.52036	0
AT1G51390.1	0.694972	2.67956	0.101644	NO	0.336022	0.473632	NFU domain protein 5;Encodes a protein containing the NFU domain that may be involved in iron-sulfur cluster assembly. Part of a five member gene family, more closely related to NFU4 than to NFU1,2, and 3. Targeted to the mitochondrion.	2.17888	3.30703	0
AT1G51610.1	-2.0757	2.78925	0.0948987	NO	0.325923	0.486885	Cation efflux family protein;	0.265846	0	0
AT1G51650.1	-0.757292	11.2894	0.000779515	YES	0.0140202	1.85325	ATP synthase epsilon chain, mitochondrial;	14.1702	8.6331	2
AT1G51980.1	0.128683	2.20883	0.137223	YES	0.42938	0.367159	Insulinase (Peptidase family M16) protein;	67.4397	74.4376	2
AT1G52370.1	-2.53335	4.15837	0.0414292	NO	0.220429	0.656732	Ribosomal protein L22p/L17e family protein;	0.327271	0	3
AT1G52760.1	-0.0673656	0.0260674	0.871736	NO	1	0	lysophospholipase 2;Encodes a lysophospholipase 2 (LysoPL2). Involved in tolerance to cadmium-induced oxidative stress. Binds Acyl-CoA-binding protein 2 (ACBP2).	2.87937	3.6352	0
AT1G53000.1	0.453158	2.03403	0.153812	YES	0.470527	0.327416	Nucleotide-diphospho-sugar transferases superfamily protein;Encodes a putative CMP-KDO (3-deoxy-D-manno-octulosonate) synthetase.	4.53129	5.80032	0
AT1G53240.1	0.0113259	0.0170222	0.896195	YES	1	0	Lactate/malate dehydrogenase family protein;	71.2434	71.7547	1
AT1G53460.1	1.37977	1.38624	0.239042	NO	0.520743	0.283377	;	0	0.105499	0
AT1G53580.1	-1.55791	4.01137	0.0451944	NO	0.229601	0.639027	glyoxalase II 3;Mononuclear Fe(II)-containing member of the b-lactamase fold superfamily. ETHE1 is homodimeric in solution, exhibits low-level esterase activity, and specifically binds a single Fe(II) atom in the active site.	1.21433	0.491838	0
AT1G53645.1	-0.889887	5.40121	0.0201228	YES	0.135722	0.867351	hydroxyproline-rich glycoprotein family protein;	6.25254	4.28356	3
AT1G53760.1	-0.362103	0.790093	0.374072	NO	0.701648	0.15388	;	3.72904	2.718	0
AT1G54150.1	1.37977	1.38624	0.239042	NO	0.520743	0.283377	E3 Ubiquitin ligase family protein;	0	0.105523	0
AT1G54220.1	-0.0144253	0.0160282	0.899255	YES	1	0	Dihydrolipoamide acetyltransferase, long form protein;	44.5402	44.3459	1
AT1G55160.3	-0.68397	5.9894	0.0143921	YES	0.115501	0.937413	;	8.25917	5.10671	0
AT1G55510.1	1.79208	2.91027	0.0880169	NO	0.325923	0.486885	branched-chain alpha-keto acid decarboxylase E1 beta subunit;branched-chain alpha-keto acid decarboxylase E1 beta	0.100212	0.525929	0
AT1G55890.1	-0.16648	0.180966	0.670544	YES	1	0	Tetratricopeptide repeat (TPR)-like superfamily protein;	3.50802	3.33229	3
AT1G55900.1	-0.0655981	0.026629	0.870373	NO	1	0	Haloacid dehalogenase-like hydrolase (HAD) superfamily protein;component of a translocase in the mitochondrial inner membrane	3.24608	3.30436	0
AT1G56560.1	0.105592	0.0702932	0.79091	NO	1	0	Plant neutral invertase family protein;	3.10227	3.43293	0
AT1G57540.1	-0.0148568	0.000139877	0.990564	NO	1	0	;	0.165634	0.186316	0
AT1G57610.1	-1.38797	1.40301	0.23622	NO	0.520743	0.283377	Protein of unknown function (DUF607);	0.165634	0	0
AT1G58180.2	-1.37726	1.38624	0.239042	NO	0.520743	0.283377	beta carbonic anhydrase 6;	0.109904	0	0
AT1G59900.1	-0.0372421	0.101492	0.750046	YES	1	0	pyruvate dehydrogenase complex E1 alpha subunit;encodes the e1 alpha subunit of the pyruvate dehydrogenase complex (PDC)	36.6403	36.4243	1
AT1G60770.1	-0.891287	2.87088	0.0901957	NO	0.325923	0.486885	Tetratricopeptide repeat (TPR)-like superfamily protein;	2.44375	1.13099	3
AT1G61570.1	2.07254	2.77236	0.0959046	NO	0.325923	0.486885	translocase of the inner mitochondrial membrane 13;Encodes a putative small zinc finger-like protein (TIM13); nucleus-encoded gene whose product is found in the mitochondrial inner membrane space.	0	0.211022	0
AT1G61870.1	0.67161	3.71785	0.0538336	YES	0.258564	0.587431	pentatricopeptide repeat 336;	3.71061	5.19201	3
AT1G61980.1	-2.53335	4.15837	0.0414292	NO	0.220429	0.656732	Mitochondrial transcription termination factor family protein;	0.334522	0	3
AT1G62730.1	2.53872	4.15837	0.0414292	NO	0.220429	0.656732	Terpenoid synthases superfamily protein;	0	0.314884	0
AT1G64100.1	2.89053	5.54427	0.0185413	NO	0.131344	0.881591	pentatricopeptide (PPR) repeat-containing protein;	0	0.422043	3
AT1G64880.1	0.359669	0.994491	0.318647	NO	0.623045	0.205481	Ribosomal protein S5 family protein;	3.53033	4.56822	3
AT1G65032.1	1.37977	1.38624	0.239042	NO	0.520743	0.283377	;	0	0.105499	0
AT1G65290.1	-0.0987213	0.215849	0.642221	YES	1	0	mitochondrial acyl carrier protein 2;Encodes a member of the mitochondrial acyl carrier protein (ACP) family. As part of the mitochondrial matrix, it is likely to be involved in fatty acid or lipoic acid biogenesis.	11.3702	10.7252	0
AT1G65540.1	0.211877	1.14237	0.285153	YES	0.585545	0.23244	LETM1-like protein;	12.2471	15.0505	0
AT1G66520.1	0.465706	0.201307	0.653668	NO	1	0	formyltransferase, putative;	0.200424	0.314884	0
AT1G67350.1	-0.740306	8.148	0.00431087	YES	0.0477396	1.32112	;	10.0436	6.37129	2
AT1G67785.1	-0.72118	0.827267	0.363064	NO	0.686088	0.16362	;	0.752313	0.42202	0
AT1G68680.1	-0.962769	3.75447	0.0526666	NO	0.253439	0.596126	;	2.53067	1.23649	2
AT1G69210.1	1.15325	1.03788	0.308314	NO	0.613244	0.212367	Uncharacterised protein family UPF0090;	0.165634	0.316521	0
AT1G70190.1	-0.641637	0.51784	0.471764	NO	0.838398	0.0765496	Ribosomal protein L7/L12, oligomerisation;Ribosomal protein L7/L12, C-terminal/adaptor protein ClpS-like;	0.600368	0.491815	3
AT1G71260.1	0.867678	1.01374	0.314009	NO	0.617786	0.209162	WHIRLY 2;Encodes WHY2, a homolog of the potato p24 protein. It shares the conserved KGKAAL domain, a putative DNA-binding domain, with potato p24 and is localized to mitochondria and not the nucleus. WHY2 is a member of the Whirly family proteins present mainly in the plant kingdom performing various activities related to DNA metabolism. Crystal structure of Solanum tuberosum WHY2, a close homolo…	0.37575	0.629768	0
AT1G71310.2	0.208144	0.215233	0.642696	NO	1	0	cobalt ion binding;	2.4114	2.64767	0
AT1G71730.1	0.415105	0.727891	0.393568	NO	0.726839	0.138562	;	1.93397	2.61687	0
AT1G72020.1	0.659659	1.19945	0.273432	NO	0.568379	0.245362	;	0.852525	1.36174	0
AT1G72170.1	-0.0703208	0.0294141	0.863826	NO	1	0	Domain of unknown function (DUF543);	3.31108	3.37743	2
AT1G72330.3	-0.1879	0.543897	0.460822	YES	0.823569	0.0842999	alanine aminotransferase 2;Encodes for alanine aminotransferase ALAAT2.	8.34781	7.7797	0
AT1G72750.1	0.434734	0.90953	0.340239	NO	0.655482	0.183439	translocase inner membrane subunit 23-2;	2.29961	3.01416	0
AT1G73940.1	-2.24251	5.12439	0.0235919	NO	0.156566	0.805301	;	1.06678	0.186316	3
AT1G73980.1	1.37977	1.38624	0.239042	NO	0.520743	0.283377	Phosphoribulokinase / Uridine kinase family;	0	0.105499	0
AT1G74230.1	0.788907	2.77757	0.0955933	NO	0.325923	0.486885	glycine-rich RNA-binding protein 5;encodes a glycine-rich RNA binding protein.	1.53191	2.94434	3
AT1G74260.1	-0.520596	0.947001	0.330484	NO	0.641736	0.192644	purine biosynthesis 4;Encodes formylglycinamidine ribonucleotide synthase an enzyme involved in de novo purine biosynthesis. PUR4 is localizes to the chloroplast and mitochondria. Loss of PUR4 function affects male but not female gametophyte development.	2.07867	1.15572	0
AT1G75200.1	-0.565312	1.22558	0.268269	NO	0.559022	0.252571	flavodoxin family protein / radical SAM domain-containing protein;	2.0412	1.6101	0
AT1G76060.1	1.87493	4.818	0.028164	NO	0.181045	0.742214	LYR family of Fe/S cluster biogenesis protein;mutant has Embryo defect	0.210116	0.944676	0
AT1G76200.1	-0.196308	0.149773	0.698752	NO	1	0	;	2.47071	1.90201	2
AT1G77670.1	-0.00914061	6.90842e-05	0.993368	NO	1	0	Pyridoxal phosphate (PLP)-dependent transferases superfamily protein;	0.356926	0.209385	0
AT1G77750.1	-2.88913	5.56138	0.0183609	NO	0.131344	0.881591	Ribosomal protein S13/S18 family;	0.483213	0	3
AT1G78010.1	1.37977	1.38624	0.239042	NO	0.520743	0.283377	tRNA modification GTPase, putative;	0	0.105499	0
AT1G79010.1	0.00866289	0.00145566	0.969566	YES	1	0	Alpha-helical ferredoxin;	10.8862	10.9582	2
AT1G79230.1	-0.281071	2.71581	0.0993584	YES	0.33024	0.481171	mercaptopyruvate sulfurtransferase 1;encodes a sulfurtransferase/rhodaneses, which belongs to a group of enzymes widely distributed in all three phyla that catalyze the transfer of sulfur from a donor to a thiophilic acceptor substrate. The protein and transcript levels are NOT affected by senescence or exogenous cyanide, suggesting that sulfurtransferases are involved in cyanide detoxification.	20.3375	17.5948	0
AT1G79390.1	-0.32952	0.473644	0.491315	NO	0.861671	0.0646587	;	2.14139	1.57444	0
AT1G79440.1	0.0149251	0.00991021	0.920702	YES	1	0	aldehyde dehydrogenase 5F1;Encodes a mitochondrial succinic semialdehyde dehydrogenase (SSADH). Nomenclature according to Kirch, et al (2004).	30.1126	30.8885	0
AT1G80230.1	-0.0859464	0.131708	0.716667	YES	1	0	Rubredoxin-like superfamily protein;	9.85016	9.31064	0
AT1G80270.1	0.626917	2.83656	0.0921415	YES	0.325923	0.486885	PENTATRICOPEPTIDE REPEAT 596;	2.93909	4.40718	3
AT1G80880.1	-1.38797	1.40301	0.23622	NO	0.520743	0.283377	Tetratricopeptide repeat (TPR)-like superfamily protein;	0.165634	0	0
AT2G02050.1	-0.722233	4.04252	0.0443676	YES	0.226847	0.644267	NADH-ubiquinone oxidoreductase B18 subunit, putative;	4.38137	2.5191	2
AT2G02510.1	-1.10282	16.6934	4.39345e-05	YES	0.00142844	2.84514	NADH dehydrogenase (ubiquinone)s;	10.2411	4.79354	0
AT2G03690.1	-1.21448	4.33842	0.0372615	NO	0.220429	0.656732	coenzyme Q biosynthesis Coq4 family protein / ubiquinone biosynthesis Coq4 family protein;Ubiquinone biosynthesis protein COQ4 homolog.	2.14734	0.898537	0
AT2G04540.1	-0.340318	0.256845	0.612296	NO	0.989664	0.00451211	Beta-ketoacyl synthase;	1.09474	0.812811	0
AT2G04940.1	-0.152158	0.0599303	0.806606	NO	1	0	scramblase-related;	1.32863	1.3914	0
AT2G05710.1	-0.205001	6.38883	0.0114841	YES	0.0977301	1.00997	aconitase 3;Encodes an aconitase that can catalyze the conversion of citrate to isocitrate through a cis-aconitate intermediate, indicating that it may participate in the TCA cycle and other primary metabolic pathways. The protein is believed to accumulate in the mitochondria and the cytosol. It affects CSD2 (At2g28190 - a superoxide dismutase) transcript levels and may play a role in the respons…	86.5827	76.8949	1
AT2G07675.1-ATMG00980.1	-3.61112	9.73655	0.00180639	NO	0.0266847	1.57374	Ribosomal protein S12/S23 family protein;	0.875906	0	3
AT2G07687.1-ATMG00730.1	-0.0208848	0.000560037	0.98112	NO	1	0	Cytochrome c oxidase, subunit III;	0.731268	0.772631	2
AT2G07696.1-ATMG01270.1	-1.32953	3.39564	0.065369	NO	0.30251	0.51926	Ribosomal protein S7p/S5e family protein;	1.18468	0.41877	3
AT2G07698.1	-0.213225	12.4601	0.000415728	YES	0.00832536	2.0796	ATPase, F1 complex, alpha subunit protein;	155.501	135.537	2
AT2G07707.1-ATMG00480.1	-0.511752	6.08198	0.0136568	YES	0.112083	0.950462	Plant mitochondrial ATPase, F0 complex, subunit 8 protein;	15.3273	11.2642	2
AT2G07725.1-ATMG00210.1	1.2507	2.35643	0.124768	NO	0.398178	0.399923	Ribosomal L5P family protein;	0.329713	0.837493	3
AT2G07727.1-ATMG00220.1	-0.243935	0.623491	0.429753	YES	0.776249	0.109999	Di-haem cytochrome, transmembrane;Cytochrome b/b6, C-terminal;	6.25644	5.50408	2
AT2G07734.1-ATMG00290.1	-2.15148	6.89069	0.00866461	NO	0.0801872	1.0959	Alpha-L RNA-binding motif/Ribosomal protein S4 family protein;	1.39545	0.209362	3
AT2G07741.1-ATMG00410.1	-1.52775	1.97756	0.159648	NO	0.482151	0.316817	ATPase, F0 complex, subunit A protein;	0.731268	0.186316	2
AT2G13560.1	-0.151074	1.13182	0.287387	YES	0.589656	0.229401	NAD-dependent malic enzyme 1;Encodes an NAD-dependent malic enzyme (NAD-ME) that does not act on oxaloacetate, indicating that it belongs to EC 1.1.1.39. It is a member of the alpha family of NAD-MEs in plants. It appears to function as a homodimer or as a heterodimer with the beta-type NAD-ME2 (At4g00570). NAD-ME1 transcript and protein levels are higher during the night than during the day.	25.5052	23.9461	1
AT2G14170.1	-0.0172268	0.00996127	0.920498	YES	1	0	aldehyde dehydrogenase 6B2;Arabidopsis thaliana methylmalonate-semialdehyde dehydrogenase	17.8484	17.9398	0
AT2G15690.1	0.115069	0.0406274	0.840259	NO	1	0	Tetratricopeptide repeat (TPR)-like superfamily protein;	1.42013	1.35404	0
AT2G16460.1	0.191314	0.322416	0.570159	NO	0.93944	0.0271309	Protein of unknown function (DUF1640);	4.46399	5.13042	2
AT2G16710.3	1.06648	1.62545	0.202334	NO	0.520743	0.283377	Iron-sulphur cluster biosynthesis family protein;	0.366058	0.912221	0
AT2G16930.2	-1.15715	1.04627	0.306368	NO	0.613244	0.212367	Ribosomal protein L27 family protein;	0.317579	0.105523	3
AT2G17130.1	0.051187	0.0740868	0.785477	YES	1	0	isocitrate dehydrogenase subunit 2;Encodes a regulatory subunit of the mitochondrially-localized NAD+- dependent isocitrate dehydrogenase.	15.7247	16.9521	1
AT2G17650.1	-2.06823	2.77236	0.0959046	NO	0.325923	0.486885	AMP-dependent synthetase and ligase family protein;	0.210116	0	0
AT2G18330.1	-0.0995588	0.0789112	0.778778	YES	1	0	AAA-type ATPase family protein;	5.00665	4.21497	0
AT2G18450.1	-0.373177	3.8894	0.0485918	YES	0.237894	0.623617	succinate dehydrogenase 1-2;Nuclear encoded mitochondrial flavoprotein subunit of succinate dehydrogenase complex .	14.261	10.6022	0
AT2G18520.1	1.36903	1.36954	0.241891	NO	0.520743	0.283377	Tetratricopeptide repeat (TPR)-like superfamily protein;	0	0.186316	3
AT2G19080.1	-0.169519	0.191384	0.661767	NO	1	0	metaxin-related;	3.75697	3.66922	0
AT2G19490.1	-1.10228	1.33536	0.247853	NO	0.527691	0.27762	recA DNA recombination family protein;	0.593117	0.211022	0
AT2G19680.1	0.113529	0.113714	0.735955	NO	1	0	Mitochondrial ATP synthase subunit G protein;	4.32043	4.75017	2
AT2G19860.1	-0.443491	4.06429	0.0437991	YES	0.225303	0.647233	hexokinase 2;Encodes a protein with hexokinase activity (AtHXK2) and acts as a sensor for plant sugar responses.	12.608	9.79964	0
AT2G20060.1	-0.692774	1.77173	0.183168	NO	0.520743	0.283377	Ribosomal protein L4/L1 family;	2.58387	1.77933	3
AT2G20360.1	-0.539795	15.0865	0.000102694	YES	0.00280035	2.55279	NAD(P)-binding Rossmann-fold superfamily protein;	32.5807	22.2022	2
AT2G20420.1	0.0863105	1.01839	0.312902	YES	0.61767	0.209244	ATP citrate lyase (ACL) family protein;	72.1267	77.2593	1
AT2G20510.1	4.48267e-17	-2.90849e-07	1	NO	1	0	translocase inner membrane subunit 44-1;One of two loci encoding the TIM44 subunit of the mitochondrial inner membrane translocase complex. TIM44 subunit is the part of the complex that hydrolyzes ATP to provide energy for protein translocation to the inner membrane.	2.10498	1.99644	0
AT2G20530.1	-0.178957	1.16912	0.279581	YES	0.577376	0.238541	prohibitin 6;	20.7591	18.8895	0
AT2G20800.1	0.817204	0.678755	0.410016	NO	0.746983	0.12669	NAD(P)H dehydrogenase B4;	0.200424	0.421996	0
AT2G20860.1	-0.729897	5.12045	0.0236455	YES	0.156566	0.805301	lipoic acid synthase 1;LIP1,Lipoic acid synthase,	6.22319	3.57863	0
AT2G20940.1	0.90425	1.64916	0.199074	NO	0.520743	0.283377	Protein of unknown function (DUF1279);	0.658539	1.66015	0
AT2G21640.1	2.40672	6.18054	0.0129163	NO	0.107749	0.967586	;Encodes a protein of unknown function that is a marker for oxidative stress response.	0.117155	0.933584	0
AT2G21870.1	0.0812286	0.245576	0.620207	YES	0.997591	0.00104729	copper ion binding;cobalt ion binding;zinc ion binding;	72.646	80.4099	2
AT2G22500.1	-1.79071	2.9106	0.087999	NO	0.325923	0.486885	uncoupling protein 5;Encodes one of the mitochondrial dicarboxylate carriers (DIC): DIC1 (AT2G22500), DIC2 (AT4G24570), DIC3 (AT5G09470).	0.537387	0.105523	0
AT2G23370.1	-0.514236	1.80834	0.178708	YES	0.51559	0.287696	;	4.055	3.02838	0
AT2G23890.1	1.37977	1.38624	0.239042	NO	0.520743	0.283377	HAD-superfamily hydrolase, subfamily IG, 5'-nucleotidase;	0	0.105523	0
AT2G25140.1	0.0659293	0.0428219	0.836061	YES	1	0	casein lytic proteinase B4;Encodes ClpB4, which belongs to the Casein lytic proteinase/heat shock protein 100 (Clp/Hsp100) family. Targeted to the mitochondrion, also referred to as ClpB-m. Transcripts of ClpB4 accumulate dramatically at high temperatures, suggesting that it may be involved in response to heat stress.	5.05524	5.69635	0
AT2G25530.1	-0.518433	0.402667	0.525715	NO	0.904651	0.043519	AFG1-like ATPase family protein;	0.654542	0.41877	0
AT2G26080.1	-0.193215	6.96647	0.00830512	YES	0.0801872	1.0959	glycine decarboxylase P-protein 2;	100.369	85.5259	0
AT2G26140.1	-0.131093	0.333042	0.563873	YES	0.932192	0.0304948	FTSH protease 4;encodes an FtsH protease that is localized to the mitochondrion	10.147	9.40028	0
AT2G26800.2	0.828417	1.78809	0.18116	NO	0.520743	0.283377	Aldolase superfamily protein;	0.940351	1.81342	0
AT2G27730.1	0.266717	4.04325	0.0443483	YES	0.226847	0.644267	copper ion binding;	28.6211	34.1768	2
AT2G28430.1	0.0953425	0.0322511	0.857478	NO	1	0	;	1.76834	1.72503	2
AT2G29080.1	0.392172	3.48531	0.0619159	YES	0.289169	0.538848	FTSH protease 3;encodes an FtsH protease that is localized to the mitochondrion	10.3371	13.7697	0
AT2G29530.3	0.909687	6.01732	0.0141661	YES	0.114048	0.942911	Tim10/DDP family zinc finger protein;Encodes a small zinc finger-like protein that is a component of the mitochondrial protein import apparatus.	2.28365	4.19892	0
AT2G29720.1	-0.35153	0.640665	0.42347	NO	0.767634	0.114846	FAD/NAD(P)-binding oxidoreductase family protein;Encodes CTF2B.	2.84458	2.77068	0
AT2G30720.1	1.04225	1.91539	0.166365	NO	0.488313	0.311302	Thioesterase/thiol ester dehydrase-isomerase superfamily protein;	0.597115	1.47381	0
AT2G30920.1	0.274243	0.382462	0.536289	NO	0.917079	0.0375932	coenzyme Q 3;The enzyme encoded by this gene has been shown to complement the Saccharomyces cerevisiae coq3 mutation and, therefore, to have hexaprenyldihydroxybenzoate methyltransferase activity. It is however likely that, in Arabidopsis, the enzyme catalyzes the methylation of nonaprenyldihydroxybenzoate as it is the prevalent polyprenoid in this plant species. The enzyme is a mitochondrial-loc…	2.36146	2.74273	0
AT2G30970.1	0.0395991	0.217935	0.640618	YES	1	0	aspartate aminotransferase 1;ASPARTATE AMINOTRANSFERASE 1	77.5457	80.4311	0
AT2G31060.3	0.722815	7.93502	0.00484871	YES	0.0530015	1.27571	elongation factor family protein;	6.27869	10.1592	0
AT2G31140.1	-0.212477	0.316627	0.573642	NO	0.942199	0.0258572	Peptidase S24/S26A/S26B/S26C family protein;	4.08678	3.87086	0
AT2G31240.1	0.893694	1.34164	0.246745	NO	0.526279	0.278784	Tetratricopeptide repeat (TPR)-like superfamily protein;	0.50162	1.00401	0
AT2G31490.1	-0.456871	1.00495	0.316117	NO	0.619052	0.208273	;	3.07677	2.57503	2
AT2G32230.1	-0.691711	0.339741	0.559979	NO	0.928781	0.0320868	proteinaceous RNase P 1;RNase P able to cleave tRNA-like structures involved in the maturation of plant mitochondrial mRNAs.	0.227059	0.105523	0
AT2G33040.1	-0.531258	11.4784	0.000704116	YES	0.0127546	1.89433	gamma subunit of Mt ATP synthase;	27.6366	20.9789	2
AT2G33210.1	0.240342	9.23232	0.00237781	YES	0.0320751	1.49383	heat shock protein 60-2;	93.2229	108.682	0
AT2G33220.1	-0.309137	1.63811	0.200585	YES	0.520743	0.283377	GRIM-19 protein;	9.47139	7.322	2
AT2G33255.1	-0.202808	0.0769418	0.781485	NO	1	0	Haloacid dehalogenase-like hydrolase (HAD) superfamily protein;	0.747504	0.631452	0
AT2G33585.1	0.26919	0.290769	0.589728	NO	0.964814	0.0155564	;	1.54339	1.78378	0
AT2G34050.1	2.07254	2.77236	0.0959046	NO	0.325923	0.486885	;	0	0.209385	0
AT2G34630.2	0.71308	2.99447	0.0835494	NO	0.325923	0.486885	geranyl diphosphate synthase 1;Encodes a geranyl diphosphate synthase. RNAi lines are dwarf. T-DNA knock-out lines are embryo lethal.	2.15166	3.67968	0
AT2G35010.1	0.532597	4.93889	0.026259	YES	0.171631	0.765405	thioredoxin O1;	7.69147	10.8059	0
AT2G35120.1	0.426583	2.84756	0.0915128	YES	0.325923	0.486885	Single hybrid motif superfamily protein;	7.40041	9.96863	0
AT2G35240.1	1.27013	7.86243	0.00504725	NO	0.0549349	1.26015	plastid developmental protein DAG, putative;	1.74129	3.93577	0
AT2G35370.1	0.129294	1.30018	0.254181	YES	0.534232	0.27227	glycine decarboxylase complex H;Encodes glycine decarboxylase complex H protein. Involved in photorespiration.	38.306	40.2592	0
AT2G35605.1	-0.260771	0.752801	0.385591	YES	0.715855	0.145175	SWIB/MDM2 domain superfamily protein;	6.73304	4.91449	0
AT2G35790.1	-0.96617	3.45965	0.0628838	NO	0.292612	0.533709	;	2.62974	1.48644	0
AT2G36070.1	0.322157	3.58425	0.0583298	YES	0.275465	0.559934	translocase inner membrane subunit 44-2;One of two genes in Arabidopsis that encode a putative subunit of the mitochondrial inner membrane translocase complex. TIM44 subunit is thought to provide the energy for translocation via hydrolysis of ATP.	17.8127	21.8785	0
AT2G37410.1	-0.00588381	0.000210117	0.988435	NO	1	0	translocase inner membrane subunit 17-2;Mitochondrial inner membrane translocase. Together with AtTIM17-1, TIM17-2 has a long C-terminal extension not present in other TIMs. The extension is located in the outer membrane and so TIM17-2 links the inner and outer mitochondrial membranes. The C-terminal region is essential for protein import into mitochondria via the general import pathway but is no…	3.00875	3.04828	0
AT2G38400.2	-2.53335	4.15837	0.0414292	NO	0.220429	0.656732	alanine:glyoxylate aminotransferase 3;alanine:glyoxylate aminotransferase 2 homolog (AGT3) mRNA,	0.310328	0	0
AT2G38660.1	-0.279189	0.210504	0.646373	NO	1	0	Amino acid dehydrogenase family protein;	1.38722	1.20404	0
AT2G38670.1	-0.531903	2.45847	0.116893	YES	0.376671	0.424038	phosphorylethanolamine cytidylyltransferase 1;Encodes a mitochondrial ethanolamine-phosphate cytidylyltransferase, involved in phosphatidylethanolamine (PE) biosynthesis.	5.25776	4.02577	0
AT2G39270.1	0.0842612	0.0285967	0.865714	NO	1	0	P-loop containing nucleoside triphosphate hydrolases superfamily protein;	1.75026	2.12667	0
AT2G39795.1	0.130644	0.0870992	0.767898	NO	1	0	Mitochondrial glycoprotein family protein;	2.60994	2.91196	0
AT2G40090.1	-2.06823	2.77236	0.0959046	NO	0.325923	0.486885	ABC2 homolog 9;member of ATH subfamily	0.200424	0	0
AT2G40765.1	-0.0911834	0.0723961	0.787879	NO	1	0	;	5.01221	4.80126	2
AT2G40800.1	-0.596446	1.69682	0.192704	NO	0.520743	0.283377	;	2.51071	1.57442	0
AT2G41380.1	-0.00336928	1.194e-05	0.997243	NO	1	0	S-adenosyl-L-methionine-dependent methyltransferases superfamily protein;	0.392693	0.314884	0
AT2G41600.5	-0.287164	0.11512	0.734389	NO	1	0	Mitochondrial glycoprotein family protein;	0.658539	0.418747	0
AT2G41945.3	2.53872	4.15837	0.0414292	NO	0.220429	0.656732	;	0	0.314884	0
AT2G42210.2	-0.309889	1.10719	0.292693	YES	0.598121	0.223211	Mitochondrial import inner membrane translocase subunit Tim17/Tim22/Tim23 family protein;Homologous to pea OEP16 and barley pPORA (OEP16), a member of Arabidopsis OEP16 family.	6.77297	5.04408	2
AT2G42310.1	-1.11298	9.63885	0.00190504	YES	0.0268399	1.57122	;	5.49338	2.73662	2
AT2G42450.1	1.04034	2.64019	0.104191	NO	0.342001	0.465972	alpha/beta-Hydrolases superfamily protein;	0.654542	1.36345	0
AT2G42710.1	0.033512	0.00964632	0.921761	NO	1	0	Ribosomal protein L1p/L10e family;	4.56176	4.46165	3
AT2G43360.1	0.624268	6.9651	0.00831146	YES	0.0801872	1.0959	Radical SAM superfamily protein;Catalyzes the conversion of dethiobiotin to biotin.	8.77947	12.6943	0
AT2G43400.1	0.0930466	0.0610783	0.8048	YES	1	0	electron-transfer flavoprotein:ubiquinone oxidoreductase;Encodes a unique electron-transfer flavoprotein:ubiquinone oxidoreductase that is localized to the mitochondrion. Mutants are more sensitive to sugar starvation when plants are kept in the dark for long periods.	3.32439	3.84999	0
AT2G43780.1	1.13233	3.23136	0.0722405	NO	0.325923	0.486885	;	0.892432	1.9981	0
AT2G44065.1	-3.44408	17.3037	3.18566e-05	NO	0.00109065	2.96232	Ribosomal protein L2 family;	2.12315	0.2	3
AT2G44350.2	0.128738	1.07787	0.299174	YES	0.607449	0.21649	Citrate synthase family protein;encodes a mitochrondrion targeted citrate synthase, the first enzyme of the tricarboxylic acid cycle, catalyzing the condensation of acetyl-CoA and oxaloacetate, finally yielding citrate and CoA.	47.9466	53.0398	1
AT2G44525.1	0.100776	0.0335501	0.854667	NO	1	0	Protein of unknown function (DUF498/DUF598);	1.76411	1.63478	0
AT2G44620.1	-0.0894979	0.0322626	0.857453	NO	1	0	mitochondrial acyl carrier protein 1;Encodes a member of the mitochondrial acyl carrier protein (ACP) family. As part of the mitochondrial matrix, it is likely to be involved in fatty acid or lipoic acid biogenesis. Its acylated form is predominantly present in the mitochondrial membrane while the non-acylated form is soluble.	1.75351	1.5744	0
AT2G45030.1	0.708159	10.0315	0.00153884	YES	0.0237958	1.6235	Translation elongation factor EFG/EF2 protein;	9.27749	14.7817	3
AT2G45060.1	-1.04799	16.2956	5.41902e-05	YES	0.00163603	2.78621	Uncharacterised conserved protein UCP022280;	11.3884	5.88766	0
AT2G46110.1	0.048298	0.0166756	0.897252	YES	1	0	ketopantoate hydroxymethyltransferase 1;Encodes a ketopentoate hydroxymethyltransferase that appears to localize to the mitochondria. This protein is expected to play a role in pantothenate (vitamin B5) biosynthesis.	3.13527	3.22189	0
AT2G46470.1	-0.184916	0.133429	0.714903	NO	1	0	inner membrane protein OXA1-like;	1.73657	1.4689	0
AT2G46505.1	-0.455286	0.360446	0.548259	NO	0.928781	0.0320868	succinate dehydrogenase subunit 4;Encodes succinate dehydrogenase ,a component of mitochondrial respiratory complex II. Nuclear encoded gene which is imported into the mitochondrion.	1.1138	0.87813	1 / 2
AT2G46540.1	-0.525302	1.68095	0.194799	NO	0.520743	0.283377	;	3.41627	2.27401	0
AT2G47020.1	1.36903	1.36954	0.241891	NO	0.520743	0.283377	Peptide chain release factor 1;	0	0.2	0
AT2G47380.1	0.777504	1.93062	0.16469	NO	0.487211	0.312283	Cytochrome c oxidase subunit Vc family protein;	1.29003	2.28991	2
AT2G47510.1	0.0269344	0.0823372	0.774155	YES	1	0	fumarase 1;Encodes a mitochondrial-localized protein. The FUM1 gene appears to be essential, suggesting that FUM1 may play a crucial role as a fumarase in the tricarboxylic acid cycle.	59.906	61.3728	1
AT3G01130.1	0.507146	1.9316	0.164583	NO	0.487211	0.312283	;	3.11767	5.09308	0
AT3G01280.1	-9.92287	841.479	5.17669e-185	YES	1.31281e-181	180.882	voltage dependent anion channel 1;Encodes a voltage-dependent anion channel (VDAC: AT3G01280/VDAC1, AT5G67500/VDAC2, AT5G15090/VDAC3, AT5G57490/VDAC4, AT5G15090/VDAC5). VDACs are reported to be porin-type, beta-barrel diffusion pores. They are prominently localized in the outer mitochondrial membrane and are involved in metabolite exchange between the organelle and the cytosol.	78.1803	0	0
AT3G01740.1	-0.559145	1.01685	0.313268	NO	0.617766	0.209176	Mitochondrial ribosomal protein L37;	1.83164	1.04851	3
AT3G01790.1	-0.70513	2.29763	0.129572	NO	0.410742	0.386431	Ribosomal protein L13 family protein;	3.39647	2.16135	3
AT3G01800.1	0.0919316	0.0631908	0.801522	YES	1	0	Ribosome recycling factor;	3.3814	3.25595	3
AT3G02090.2	-0.177662	4.50286	0.0338382	YES	0.210566	0.676612	Insulinase (Peptidase family M16) protein;	81.8222	75.0906	2
AT3G02650.1	0.0772417	0.0485843	0.825545	YES	1	0	Tetratricopeptide repeat (TPR)-like superfamily protein;	4.2776	4.4506	3
AT3G03060.1	-0.481491	2.57005	0.108905	YES	0.353482	0.451633	P-loop containing nucleoside triphosphate hydrolases superfamily protein;	7.09129	4.92451	0
AT3G03070.1	-0.570307	2.01346	0.155909	YES	0.475282	0.323048	NADH-ubiquinone oxidoreductase-related;	3.22913	2.10362	0
AT3G03100.1	-0.590589	5.85383	0.0155431	YES	0.122796	0.910817	NADH:ubiquinone oxidoreductase, 17.2kDa subunit;	12.1295	7.71051	2
AT3G03420.1	-0.393588	0.434832	0.509628	NO	0.885216	0.0529506	Ku70-binding family protein;	1.35756	1.04077	0
AT3G03590.1	-1.38798	1.40302	0.236219	NO	0.520743	0.283377	SWIB/MDM2 domain superfamily protein;	0.191292	0	0
AT3G03600.1	-0.959189	3.10299	0.0781488	NO	0.325923	0.486885	ribosomal protein S2;Structural component of the mitochondrial ribosome small subunit	2.35567	1.11829	3
AT3G03910.1	0.0886411	0.187322	0.665155	YES	1	0	glutamate dehydrogenase 3;GDH3 encodes a member of the glutamate dehydrogenease family. Its expression is upregulated in response to cytokinin and it may play a role in the control of nitrogen metabolism in leaf development.	21.6157	24.1494	0
AT3G04950.1	-0.00997215	0.000104607	0.99184	NO	1	0	;	0.457138	0.409362	0
AT3G06040.1	-0.397934	0.444511	0.504953	NO	0.879506	0.055761	Ribosomal protein L12/ ATP-dependent Clp protease adaptor protein ClpS family protein;	1.58576	1.12322	3
AT3G06050.1	-0.167775	1.52386	0.217037	YES	0.520743	0.283377	peroxiredoxin IIF;Encodes a mitochondrial matrix localized peroxiredoxin involved in redox homeostasis. Knockout mutants have reduced root growth under certain oxidative stress conditions.	30.6041	28.3097	0
AT3G06320.1-AT5G18790.1	-1.37726	1.38624	0.239042	NO	0.520743	0.283377	Ribosomal protein L33 family protein;	0.117155	0	0
AT3G06483.1	-0.00335326	6.01491e-05	0.993812	NO	1	0	pyruvate dehydrogenase kinase;Pyruvate dehydrogenase kinase (PDK) specifically phosphorylates the E1&#945; subunit of the pyruvate dehydrogenase complex (PDC) on a Ser residue using ATP as a phosphate donor. PDK is a unique type of protein kinase having a His-kinase-like sequence but Ser-kinase activity. Site-directed mutagenesis and structural analysis indicate that PDK belongs to the GHKL super…	2.55063	2.36585	0
AT3G06850.1	-0.403886	2.28368	0.130741	YES	0.413933	0.38307	2-oxoacid dehydrogenases acyltransferase family protein;dihydrolipoamide branched chain acyltransferase	9.03079	7.10553	0
AT3G07060.1	-0.00546837	5.25467e-05	0.994216	NO	1	0	NHL domain-containing protein;	0.794101	0.710585	0
AT3G07480.1	-0.318396	1.71334	0.190552	YES	0.520743	0.283377	2Fe-2S ferredoxin-like superfamily protein;	10.3907	8.3556	0
AT3G07568.1	0.3069	0.534607	0.464677	NO	0.829289	0.0812941	;	2.4989	3.23295	0
AT3G07770.1	0.30833	11.2355	0.000802462	YES	0.0142311	1.84676	HEAT SHOCK PROTEIN 89.1;	58.4696	72.3702	0
AT3G08580.1	-0.380017	16.4054	5.11394e-05	YES	0.00158158	2.80091	ADP/ATP carrier 1;mitochondrial ADP/ATP carrier	202.327	158.007	0
AT3G08860.1	0.351225	0.835507	0.360685	YES	0.684654	0.164529	PYRIMIDINE 4;Encodes a protein that is predicted to have beta-alanine aminotransferase activity.	3.28421	6.12732	0
AT3G08950.1	-0.603888	1.95418	0.162137	NO	0.486028	0.313338	electron transport SCO1/SenC family protein;Encodes HCC1, homologue of the copper chaperone SCO1 (synthesis of cytochrome c oxidase 1) from the yeast Saccharomyces cerevisiae. SCO1 encodes a mitochondrial protein that is essential for the correct assembly of complex IV in the respiratory chain. HCC1 is localized in the mitochondrion. A chimeric yeast Sco1-Arabidopsis HCC1 protein complements yeas…	3.51395	2.30257	2
AT3G09810.1	0.285241	3.18334	0.0743926	YES	0.325923	0.486885	isocitrate dehydrogenase VI;Encodes a catalytic subunit of the mitochondrially-localized NAD+- dependent isocitrate dehydrogenase	18.9068	24.0914	1
AT3G10110.1	2.89053	5.54427	0.0185413	NO	0.131344	0.881591	Mitochondrial import inner membrane translocase subunit Tim17/Tim22/Tim23 family protein;	0	0.420407	2
AT3G10160.1	-2.53335	4.15837	0.0414292	NO	0.220429	0.656732	DHFS-FPGS homolog C;Encodes a protein with tetrahydrofolylpolyglutamate synthase activity that is located in the mitochondrial matrix.	0.32002	0	0
AT3G10270.1	1.16647	2.96985	0.08483	NO	0.325923	0.486885	DNA GYRASE B1;Protein targeting to mitochondria is influenced by UTR sequences.	0.54708	1.25956	0
AT3G10370.1	-0.0867265	0.295714	0.586582	YES	0.961585	0.0170124	FAD-dependent oxidoreductase family protein;mitochondrial FAD-dependent glycerol-3-phosphate dehydrogenase. possibly involved in storage lipid catabolism and glycerol assimilation, and in glycerol-3-phosphate shuttle which transports reducing power from cytosol to mitochondrion.	21.6684	20.5881	0
AT3G10860.1	-0.46616	1.66344	0.19714	NO	0.520743	0.283377	Cytochrome b-c1 complex, subunit 8 protein;	4.64396	3.16311	2
AT3G10920.1	0.254757	3.07151	0.0796753	YES	0.325923	0.486885	manganese superoxide dismutase 1;manganese superoxide dismutase (MSD1)	33.1334	39.7047	0
AT3G11070.1	0.359879	1.48935	0.222318	YES	0.520743	0.283377	Outer membrane OMP85 family protein;	5.26176	6.4455	0
AT3G12260.1	-0.313266	3.01834	0.0823279	YES	0.325923	0.486885	LYR family of Fe/S cluster biogenesis protein;	18.8169	14.9621	2
AT3G12370.1	-0.81914	1.52226	0.217278	NO	0.520743	0.283377	Ribosomal protein L10 family protein;	1.54274	0.710585	3
AT3G12650.1	-0.198056	0.153077	0.695612	NO	1	0	;	2.35681	2.17667	0
AT3G12770.1	2.53872	4.15837	0.0414292	NO	0.220429	0.656732	mitochondrial editing factor 22;Encodes a pentatricopeptide repeat protein (PPR) protein involved in mitochondrial mRNA editing.	0	0.314908	0
AT3G13110.1	-0.188577	0.283634	0.594329	YES	0.968028	0.0141122	serine acetyltransferase 2;2;Encodes a mitochondrial serine O-acetyltransferase involved in sulfur assimilation and cysteine biosynthesis. Expressed in the vascular system.	4.85499	4.29134	0
AT3G13160.1	-0.208536	0.377905	0.538727	YES	0.920627	0.0359162	Tetratricopeptide repeat (TPR)-like superfamily protein;	4.98443	3.7094	3
AT3G13450.1	1.49022	1.87716	0.170657	NO	0.496315	0.304242	Transketolase family protein;branched chain alpha-keto acid dehydrogenase E1 beta	0.165634	0.772631	0
AT3G13490.1	-1.18946	4.64181	0.0312021	NO	0.196349	0.706972	Lysyl-tRNA synthetase, class II;Encodes a dual targeted lysyl-tRNA ligase that is found both in the mitochondrion and the chloroplast. Plants mutated in this gene exhibit an ovule abortion phenotype.	2.32601	0.840766	3
AT3G13845.1	-0.202803	0.0768854	0.781563	NO	1	0	;	0.745062	0.633041	0
AT3G13860.1	0.0234763	0.0393388	0.842779	YES	1	0	heat shock protein 60-3A;	36.8738	37.271	0
AT3G13882.2	-1.38797	1.40301	0.23622	NO	0.520743	0.283377	Ribosomal protein L34;	0.165634	0	0
AT3G13930.1	-0.0571572	0.438968	0.507621	YES	0.882652	0.0542105	Dihydrolipoamide acetyltransferase, long form protein;	75.5329	73.1496	1
AT3G15000.1	0.375841	1.55597	0.212257	YES	0.520743	0.283377	cobalt ion binding;	5.0153	6.33059	0
AT3G15020.1	0.0696166	0.486532	0.485478	YES	0.853204	0.0689473	Lactate/malate dehydrogenase family protein;	52.1026	54.3743	1
AT3G15090.1	0.0914716	0.262605	0.608336	YES	0.985776	0.00622171	GroES-like zinc-binding alcohol dehydrogenase family protein;	16.7735	17.9439	0
AT3G15280.1	-3.16665	6.93082	0.0084723	NO	0.0801872	1.0959	;	0.537387	0	0
AT3G15590.1	0.0759279	0.0501955	0.822723	YES	1	0	Tetratricopeptide repeat (TPR)-like superfamily protein;	4.24248	4.3062	0
AT3G15640.1	0.259483	1.42132	0.233186	YES	0.520743	0.283377	Rubredoxin-like superfamily protein;	9.75954	11.5649	0
AT3G15660.1	-0.298945	1.38309	0.239576	YES	0.520743	0.283377	glutaredoxin 4;	8.57726	7.20604	0
AT3G16230.2	-0.781223	1.17816	0.277732	NO	0.575445	0.239996	Predicted eukaryotic LigT;	1.18582	0.606699	3
AT3G16480.1	0.13301	1.00894	0.315156	YES	0.618125	0.208924	mitochondrial processing peptidase alpha subunit;	29.4458	31.8356	2
AT3G17240.1	-0.334532	17.3442	3.11856e-05	YES	0.00108338	2.96522	lipoamide dehydrogenase 2;lipoamide dehydrogenase precursor	90.7879	75.3565	1
AT3G17300.1	0.608449	0.896339	0.343765	NO	0.659946	0.180491	;	0.754754	1.15404	0
AT3G17465.1	-2.57415	11.2646	0.00079001	NO	0.0141089	1.85051	ribosomal protein L3 plastid;encodes a putative L3 ribosomal protein targeted to the plastid.	1.68483	0.210998	3
AT3G17910.1	-0.309591	0.235238	0.627667	NO	1	0	Surfeit locus 1 cytochrome c oxidase biogenesis protein;Surfeit 1 (SURF1) mRNA. Similar to human SURF1 which is known to be involved in cytochrome c oxidase assembly.	1.21777	1.19306	0
AT3G18160.3	-2.06823	2.77236	0.0959046	NO	0.325923	0.486885	peroxin 3-1;	0.217367	0	0
AT3G18240.1	-0.78122	1.17812	0.277738	NO	0.575445	0.239996	Ribosomal protein S24/S35, mitochondrial;	1.09571	0.701223	3
AT3G18410.1	-1.47493	5.23959	0.0220784	NO	0.148124	0.829374	Complex I subunit NDUFS6;	1.66789	0.524293	2
AT3G18580.1	1.8749	4.81586	0.028199	NO	0.181045	0.742214	Nucleic acid-binding, OB-fold-like protein;	0.210116	0.941356	0
AT3G19170.1	0.0432463	0.0389665	0.843515	YES	1	0	presequence protease 1;Zinc metalloprotease pitrilysin subfamily A. Signal peptide degrading enzyme targeted to mitochondria and chloroplasts. Expressed only in siliques and flowers	10.9449	11.1692	0
AT3G19508.1	0.638769	2.22474	0.135816	NO	0.425842	0.370751	;	2.36692	3.71702	0
AT3G19740.1	-0.297446	0.851367	0.356166	YES	0.678615	0.168376	P-loop containing nucleoside triphosphate hydrolases superfamily protein;	5.21705	4.36717	0
AT3G20000.1	0.218796	1.39557	0.237467	YES	0.520743	0.283377	translocase of the outer mitochondrial membrane 40;Encodes a component of the TOM receptor complex responsible for the recognition and translocation of cytosolically synthesized mitochondrial preproteins. With TOM22, functions as the transit peptide receptor at the surface of the mitochondrial outer membrane and facilitates the movement of preproteins into the translocation pore.	14.8018	17.0768	0
AT3G20970.1	0.723943	6.49805	0.0107993	YES	0.0928372	1.03228	NFU domain protein 4;Encodes a protein containing the NFU domain that may be involved in iron-sulfur cluster assembly. Part of a five member gene family, more closely related to NFU5 than to NFU1,2, and 3. Targeted to the mitochondrion.	4.78515	7.62593	0
AT3G21300.1	-0.307137	0.232079	0.629986	NO	1	0	RNA methyltransferase family protein;	1.27731	1.0177	0
AT3G21400.1	0.305013	0.328457	0.566569	NO	0.935429	0.0289893	;	1.47284	1.6689	0
AT3G22200.2	-0.293199	7.09299	0.00773859	YES	0.0791333	1.10164	Pyridoxal phosphate (PLP)-dependent transferases superfamily protein;Genetically redundant with POP3;mediates pollen tube guidance. Double mutants are self sterile; gamma-aminobutyrate transaminase subunit precursor; nuclear gene for mitochondrial product. Encodes gamma-aminobutyrate transaminase that uses pyruvate instead of alpha-ketoglutarate as cosubstrate. Mutations in POP2/HER1 render roots…	48.9797	41.4199	0
AT3G22300.1	-2.89373	5.57821	0.0181853	NO	0.131344	0.881591	ribosomal protein S10;Nuclear-encoded gene for mitochondrial ribosomal small subunit protein S10	0.531692	0	3
AT3G22310.1	0.339078	0.597052	0.439705	NO	0.790285	0.102217	putative mitochondrial RNA helicase 1;Sequence similarity ot DEAD-box RNA helicases. Binds RNA and DNA. Involved in drought, salt and cold stress responses.	2.22434	2.65434	0
AT3G22330.1	-0.149402	0.164751	0.68482	NO	1	0	putative mitochondrial RNA helicase 2;DEAD-box protein required for efficient group II intron splicing in mitochondria.	3.8536	3.56152	3
AT3G22360.1	2.53872	4.15837	0.0414292	NO	0.220429	0.656732	alternative oxidase 1B;encodes an alternative oxidase whose expression is limited to flowers and floral buds.	0	0.316521	0
AT3G22370.1	5.34439	34.3402	4.62734e-09	NO	5.80602e-07	6.23612	alternative oxidase 1A;Encodes AOX1a, an isoform of alternative oxidase that is expressed in rosettes, flowers, and root. The alternative oxidase of plant mitochondria transfers electrons from the ubiquinone pool to oxygen without energy conservations. It is regulated through transcriptional control and by pyruvate. Plays a role in shoot acclimation to low temperature. Also is capable of ameliora…	0	4.29456	0
AT3G22670.1	1.37977	1.38624	0.239042	NO	0.520743	0.283377	Pentatricopeptide repeat (PPR) superfamily protein;	0	0.105499	0
AT3G23830.1	3.78769	11.072	0.000876403	NO	0.0149446	1.82551	glycine-rich RNA-binding protein 4;encodes a glycine-rich RNA binding protein. Gene expression is induced by cold and reduced by ionic (salt) and non-ionic (mannitol) osmotic stress. Lines overexpressing the gene are slightly more tolerant to osmotic stress during germination.	0	0.923243	3
AT3G23990.1	0.103758	2.98919	0.0838219	YES	0.325923	0.486885	heat shock protein 60;mitochondrial chaperonin HSP. assist in rapid assembly of the oligomeric protein structures in the mitochondria.	141.298	150.875	0
AT3G24200.2	-0.710889	4.51253	0.0336475	YES	0.210172	0.677424	FAD/NAD(P)-binding oxidoreductase family protein;	5.95711	3.63193	0
AT3G24570.1	-0.514895	0.771441	0.379772	NO	0.707642	0.150187	Peroxisomal membrane 22 kDa (Mpv17/PMP22) family protein;	1.9079	1.46017	0
AT3G26760.1	0.771828	1.14939	0.283677	NO	0.583933	0.233637	NAD(P)-binding Rossmann-fold superfamily protein;	0.593117	1.02545	0
AT3G26770.1	-0.769588	3.54409	0.059758	NO	0.281162	0.551044	NAD(P)-binding Rossmann-fold superfamily protein;	3.98445	2.14869	0
AT3G27080.1	0.187447	0.317974	0.572828	YES	0.941472	0.0261926	translocase of outer membrane 20 kDa subunit 3;Component of the TOM complex involved in transport of nuclear-encoded mitochondrial proteins	4.25218	5.23428	0
AT3G27240.1	0.0336529	0.0626175	0.802406	YES	1	0	Cytochrome C1 family;	27.0956	27.8429	2
AT3G27280.2	0.213152	2.09718	0.147571	YES	0.456279	0.340769	prohibitin 4;Part of protein complexes that are necessary for proficient mitochondrial function or biogenesis, thereby supporting cell division and differentiation in apical tissues	22.0457	25.3209	0
AT3G27380.1	-0.0124316	0.00667186	0.9349	YES	1	0	succinate dehydrogenase 2-1;One of three isoforms of the iron-sulfur component of the succinate dehydrogenase complex, a component of the mitochondrial respiratory chain complex II. The product of the nuclear encoded gene is imported into the mitochondrion. Expressed during germination and post-germinative growth.	21.4309	21.6916	1 / 2
AT3G27570.1	-0.169144	0.430617	0.511687	YES	0.888073	0.0515512	Sucrase/ferredoxin-like family protein;	8.25111	7.51261	0
AT3G27890.1	-0.650305	1.41654	0.233975	NO	0.520743	0.283377	NADPH:quinone oxidoreductase;Encodes NAD(P)H:quinone reductase which is an FMN binding protein that catalyzes the reduction of quinone substrates to hydroquinones.The enzyme activity was confirmed by in vitro assay.	1.83353	1.32324	0
AT3G27930.1	1.36903	1.36954	0.241891	NO	0.520743	0.283377	;	0	0.186316	0
AT3G28570.1	1.37977	1.38624	0.239042	NO	0.520743	0.283377	P-loop containing nucleoside triphosphate hydrolases superfamily protein;	0	0.105499	0
AT3G28700.1	0.0756211	0.0257775	0.872445	NO	1	0	Protein of unknown function (DUF185);	2.01366	2.1591	0
AT3G29010.1	1.13194e-13	-3.12245e-07	1	NO	1	0	Biotin/lipoate A/B protein ligase family;	0.117155	0.105523	0
AT3G44370.1	1.37977	1.38624	0.239042	NO	0.520743	0.283377	Membrane insertion protein, OxaA/YidC with tetratricopeptide repeat domain;	0	0.105523	0
AT3G45300.1	0.364927	2.26071	0.132694	YES	0.419067	0.377716	isovaleryl-CoA-dehydrogenase;Encodes isovaleryl-coenzyme a dehydrogenase. Mutants have increases in 12 seed free amino acids, accumulation of seed homomethionine and 3-isovaleroyloxypropyl-glucosinolate, with a concomitant decrease in seed 3-benzoyloxypropyl-glucosinolate.	7.38222	9.7822	0
AT3G45740.1	-0.442472	0.340222	0.559701	NO	0.928781	0.0320868	hydrolase family protein / HAD-superfamily protein;	0.795983	0.605039	0
AT3G45770.1	-0.413621	1.33349	0.248185	NO	0.527691	0.27762	Polyketide synthase, enoylreductase family protein;	4.54466	3.5417	0
AT3G46430.1	-0.939757	1.7837	0.181696	NO	0.520743	0.283377	;	1.78463	0.972631	0
AT3G46430.1-AT5G59613.1	-0.544575	1.73402	0.187898	NO	0.520743	0.283377	;	3.04565	1.99317	0
AT3G46560.1	0.764718	7.1604	0.00745307	YES	0.0765222	1.11621	Tim10/DDP family zinc finger protein;Encodes a small zinc finger-like protein that is a component of the mitochondrial protein import apparatus.	4.15187	6.83013	0
AT3G47630.2	1.31919	4.65592	0.0309466	NO	0.195225	0.709464	;	0.686079	2.28828	0
AT3G47833.1	-1.18799	6.6632	0.0098424	NO	0.0857743	1.06664	;	3.76276	1.42278	1 / 2
AT3G47930.1	-0.117518	0.862534	0.35303	YES	0.674669	0.17091	L-galactono-1,4-lactone dehydrogenase;L-Galactono-1,4-lactone dehydrogenase, catalyzes the final step of ascorbate biosynthesis	34.0869	31.9471	2
AT3G48000.1	-0.026342	0.0595271	0.807245	YES	1	0	aldehyde dehydrogenase 2B4;Encodes a putative (NAD+) aldehyde dehydrogenase.	48.5337	51.382	0
AT3G48680.1	-0.32061	3.66393	0.0556023	YES	0.265052	0.57667	gamma carbonic anhydrase-like 2;Encodes a mitochondrial gamma carbonic anhydrase-like protein. Component of the NADH dehydrogenase complex.	22.1455	17.8307	2
AT3G48850.1	0.0545669	0.0169954	0.896276	NO	1	0	phosphate transporter 3;2;	2.80881	3.22621	0
AT3G49080.1	-0.383733	0.571236	0.449768	NO	0.806087	0.0936183	Ribosomal protein S5 domain 2-like superfamily protein;	2.41677	2.06953	3
AT3G49240.1	-0.276712	0.786956	0.375022	YES	0.701648	0.15388	Pentatricopeptide repeat (PPR) superfamily protein;	5.66104	4.95508	3
AT3G49320.1	-1.25826	2.38783	0.122283	NO	0.391846	0.406885	Metal-dependent protein hydrolase;	1.0246	0.411022	0
AT3G50930.1	2.05764	2.73892	0.0979312	NO	0.325923	0.486885	cytochrome BC1 synthesis;	0	0.372631	2
AT3G51010.1	-3.94109	12.4759	0.000412238	NO	0.00832536	2.0796	;	0.972121	0	3
AT3G51830.1	-2.53335	4.15837	0.0414292	NO	0.220429	0.656732	SAC domain-containing protein 8;putative transmembrane protein G5p (AtG5) mRNA, complete	0.334522	0	0
AT3G52200.2	-0.0959064	0.399133	0.527537	YES	0.906393	0.0426836	Dihydrolipoamide acetyltransferase, long form protein;dihydrolipoamide S-acetyltransferase (LTA3) mRNA, nuclear	24.0798	23.3408	0
AT3G52300.1	0.057583	0.197108	0.657065	YES	1	0	ATP synthase D chain, mitochondrial;	51.3897	52.6139	2
AT3G52570.1	0.725109	1.31648	0.251225	NO	0.530481	0.27533	alpha/beta-Hydrolases superfamily protein;	0.73537	1.50687	0
AT3G52730.1	0.400453	1.75293	0.185509	YES	0.520743	0.283377	ubiquinol-cytochrome C reductase UQCRX/QCR9-like family protein;	5.34673	6.60655	2
AT3G52950.1	-0.886961	4.38533	0.0362495	NO	0.220429	0.656732	CBS / octicosapeptide/Phox/Bemp1 (PB1) domains-containing protein;	3.64047	2.21076	0
AT3G54110.1	-0.509799	12.3456	0.000442035	YES	0.00850729	2.07021	plant uncoupling mitochondrial protein 1;Member of Uncoupling protein PUMP2 family. Encodes a mitochondrial uncoupling protein AtUCP1 involved in maintain the redox poise of the mitochondrial electron transport chain to facilitate photosynthetic metabolism. Disruption of UCP1 results in a photosynthetic phenotype. Specifically there is a restriction in photorespiration with a decrease in the rate…	30.0642	22.0658	0
AT3G54826.1	-0.00783356	7.88231e-05	0.992916	NO	1	0	Zim17-type zinc finger protein;	0.567042	0.514884	0
AT3G54980.1	-0.0104422	0.000140052	0.990558	NO	1	0	Pentatricopeptide repeat (PPR) superfamily protein;	0.583985	0.597314	3
AT3G55410.1	-0.142727	3.29559	0.069466	YES	0.315709	0.500713	2-oxoglutarate dehydrogenase, E1 component;	97.9645	92.2483	1
AT3G55605.1	-0.351448	0.143313	0.705009	NO	1	0	Mitochondrial glycoprotein family protein;	0.427483	0.316521	0
AT3G56070.1	0.221234	1.05779	0.30372	YES	0.613244	0.212367	rotamase cyclophilin 2;rotamase cyclophilin 2 (ROC2) exhibiting peptidyl-prolyl cis-trans isomerase activity involved in signal transduction.	10.2167	11.5125	0
AT3G56210.5	0.126516	0.0452766	0.831496	NO	1	0	ARM repeat superfamily protein;	1.13776	1.33094	0
AT3G56430.1	-0.551985	1.96086	0.161422	NO	0.484967	0.314288	;	3.5353	2.63723	0
AT3G57785.1	-1.67926	10.8919	0.00096587	NO	0.0158029	1.80126	;	2.95513	0.842403	2
AT3G57810.2	-1.37726	1.38624	0.239042	NO	0.520743	0.283377	Cysteine proteinases superfamily protein;	0.117155	0	0
AT3G58840.1	-0.377523	1.60471	0.205237	YES	0.520743	0.283377	Tropomyosin-related;	6.16879	4.89142	0
AT3G59280.1	4.09132	13.8629	0.000196647	NO	0.00454119	2.34283	Protein Transporter, Pam16;mutant exhibited resistance to growth on media containing thaxtomin due to a difference in the rate of uptake of the toxin.We proposed that TXR1 is a component of, or regulator of, a dispensable transport mechanism.	0	1.05015	0
AT3G59650.2	-0.351448	0.143313	0.705009	NO	1	0	mitochondrial ribosomal protein L51/S25/CI-B8 family protein;	0.420232	0.314884	3
AT3G59760.1	-0.0202865	0.0211761	0.8843	YES	1	0	O-acetylserine (thiol) lyase isoform C;Arabidopsis thaliana O-acetylserine (thiol) lyase (OAS-TL) isoform oasC	27.2523	27.7281	0
AT3G59820.2	0.307465	2.51113	0.113045	YES	0.364735	0.438022	LETM1-like protein;	12.453	15.7958	0
AT3G60150.1	0.89915	1.35876	0.243752	NO	0.522608	0.281824	Protein of unknown function (DUF498/DUF598);	0.427483	0.83747	0
AT3G60510.3	1.08812	1.29971	0.254266	NO	0.534232	0.27227	ATP-dependent caseinolytic (Clp) protease/crotonase family protein;	0.356926	0.699563	0
AT3G61440.1	-0.128161	1.56306	0.211218	YES	0.520743	0.283377	cysteine synthase C1;Encodes a cysteine synthase isomer CysC1. The isomer is however less effective in cysteine biosynthesis. It is involved in beta-cyanoalanine biosynthesis, an intermediate of cyanide detoxification pathway.	122.928	113.649	0
AT3G61520.1	0.222278	0.0806956	0.776357	NO	1	0	Pentatricopeptide repeat (PPR) superfamily protein;	0.758334	0.981993	0
AT3G61530.1	-0.0111991	0.00028016	0.986646	NO	1	0	Phosphoenolpyruvate carboxylase family protein;Encodes a ketopentoate hydroxymethyltransferase that appears to localize to the mitochondria. This protein is expected to play a role in pantothenate (vitamin B5) biosynthesis.	1.14133	1.19304	0
AT3G62530.1	0.10752	0.694211	0.404736	YES	0.74109	0.130129	ARM repeat superfamily protein;	32.2024	34.1998	0
AT3G62790.1	-0.497804	1.41999	0.233404	YES	0.520743	0.283377	NADH-ubiquinone oxidoreductase-related;	3.31898	2.3503	2
AT3G62810.1	-0.114572	0.043427	0.834923	NO	1	0	complex 1 family protein / LVR family protein;	1.5416	1.53097	0
AT3G62920.1	1.15325	1.03788	0.308314	NO	0.613244	0.212367	;	0.165634	0.314884	0
AT3G63150.1	-0.736989	1.3669	0.242346	NO	0.52128	0.282929	MIRO-related GTP-ase 2;Encodes a calcium binding GTPases that is localized to the mitochondrion and is involved in salt stress response.	1.6173	0.991378	0
AT4G00026.1	-0.692561	1.04363	0.306979	NO	0.613244	0.212367	;	1.49924	0.808335	0
AT4G00290.1	-1.71581	3.85486	0.049602	NO	0.241064	0.617868	Mechanosensitive ion channel protein;	0.864658	0.211022	0
AT4G00530.1	2.53872	4.15837	0.0414292	NO	0.220429	0.656732	;	0	0.313248	0
AT4G00570.1	-0.135784	1.67292	0.195868	YES	0.520743	0.283377	NAD-dependent malic enzyme 2;Encodes an NAD-dependent malic enzyme (NAD-ME) that does not act on oxaloacetate, indicating that it belongs to EC 1.1.1.39. It is a member of the beta family of NAD-MEs in plants. It appears to function as a homodimer or as a heterodimer with the alpha-type NAD-ME2 (At2g13560). NAD-ME2 transcript and protein levels are higher during the night than during the day.	48.6423	46.3134	1
AT4G00585.1	-1.13173	16.3803	5.18209e-05	YES	0.00158335	2.80042	;	10.1697	4.81717	2
AT4G00860.1	0.106654	0.171327	0.678935	YES	1	0	Protein of unknown function (DUF1138);putative pathogenesis-related protein whose transcript level is induced in response to ozone and pathogenic Pseudomonas strains.	8.14796	8.81944	2
AT4G01100.2	-0.560262	6.57608	0.0103358	YES	0.0891553	1.04985	adenine nucleotide transporter 1;	15.3302	10.9686	0
AT4G01660.1	-0.0448992	0.0192527	0.889645	YES	1	0	ABC transporter 1;Encodes an ABC1-like protein, member of the ATH subfamily; putative ABC transporter; isolated by functional complementation of a yeast abc1 mutant	4.98095	5.22165	0
AT4G02380.1	1.56207	8.07025	0.00449979	NO	0.0496151	1.30439	senescence-associated gene 21;Encodes AtLEA5 (late embryogenesis abundant like protein). Also known as SENESCENCE-ASSOCIATED GENE 21 (SAG21). Has a role on oxidative stress tolerance. mRNA levels are elevated in response to various stresses.	0.959735	2.84048	0
AT4G02580.1	0.149201	0.796826	0.372044	YES	0.69941	0.155268	NADH-ubiquinone oxidoreductase 24 kDa subunit, putative;	18.0087	19.613	2
AT4G02930.1	-0.132271	1.39251	0.237982	YES	0.520743	0.283377	GTP binding Elongation factor Tu family protein;	53.4883	48.7664	3
AT4G03140.1	-0.00745261	3.52564e-05	0.995262	NO	1	0	NAD(P)-binding Rossmann-fold superfamily protein;	0.100212	0.186316	0
AT4G03240.1	0.511013	0.91278	0.339378	NO	0.654657	0.183986	frataxin homolog;Encodes AtFH, a frataxin homolog. Frataxin is required for the biogenesis of mitochondria in different organisms. AtFH knock-out mutants are lethal. Required for full activity of mitochondrial Fe-S proteins. Deficiency of AtFH induces oxidative stress.	1.42013	1.93603	0
AT4G04180.1	2.07254	2.77236	0.0959046	NO	0.325923	0.486885	P-loop containing nucleoside triphosphate hydrolases superfamily protein;	0	0.209362	0
AT4G05020.2	0.638519	7.61633	0.00578421	YES	0.0618935	1.20836	NAD(P)H dehydrogenase B2;	8.43809	13.6927	0
AT4G05400.1	-0.265559	0.763683	0.382178	YES	0.711081	0.148081	copper ion binding;	6.24225	4.99801	2
AT4G05450.1	-0.00619926	0.000131822	0.990839	NO	1	0	mitochondrial ferredoxin 1;	1.64621	1.70524	0
AT4G05590.2	-0.113805	0.129838	0.7186	YES	1	0	;	5.55001	5.32881	0
AT4G08280.1	1.05571	1.96666	0.160803	NO	0.484318	0.314869	Thioredoxin superfamily protein;	0.509848	0.944676	0
AT4G08390.1	-0.114079	0.367554	0.544341	YES	0.927389	0.032738	stromal ascorbate peroxidase;Encodes a chloroplastic stromal ascorbate peroxidase sAPX. Ascorbate peroxidases are enzymes that scavenge hydrogen peroxide in plant cells. Eight types of APX have been described for Arabidopsis: three cytosolic (APX1, APX2, APX6), two chloroplastic types (stromal sAPX, thylakoid tAPX), and three microsomal (APX3, APX4, APX5) isoforms.	15.2114	13.5179	0
AT4G08870.1	-0.159612	1.51686	0.218096	YES	0.520743	0.283377	Arginase/deacetylase superfamily protein;Encodes one of the two arginase in the genome. Gene expression is enhanced by methyl jasmonate treatment.	33.6006	31.9761	0
AT4G08900.1	0.130509	0.3913	0.531617	YES	0.910933	0.0405137	arginase;Encodes an arginase, likely to be involved in polyamine biosynthesis in pollen.	11.284	12.6914	0
AT4G09750.1	-1.37726	1.38624	0.239042	NO	0.520743	0.283377	NAD(P)-binding Rossmann-fold superfamily protein;	0.100212	0	0
AT4G10040.1	-0.583185	3.90637	0.0481034	YES	0.236874	0.625482	cytochrome c-2;Encodes cytochrome c. Promoter directs preferential expression in vascular tissues of cotyledons, leaves, roots, and hypocotyls, and in anthers.	7.24591	4.78692	0
AT4G11010.1	0.215576	3.37948	0.0660128	YES	0.303962	0.517181	nucleoside diphosphate kinase 3;nucleoside diphosphate kinase 3 (ndpk3), located to the inter-membrane space in mitochondria	37.8559	43.5192	3
AT4G11060.1	1.14876	1.02977	0.310214	NO	0.615626	0.210683	mitochondrially targeted single-stranded DNA binding protein;	0.165634	0.409362	0
AT4G11120.1	0.0855471	0.225323	0.635013	YES	1	0	translation elongation factor Ts (EF-Ts), putative;	15.0211	16.2051	3
AT4G11600.1	0.79744	2.24671	0.133899	NO	0.421822	0.374871	glutathione peroxidase 6;Encodes glutathione peroxidase.	1.48132	2.67625	0
AT4G12130.1	-0.13006	0.191857	0.661376	YES	1	0	Glycine cleavage T-protein family;	5.89253	5.78592	0
AT4G12340.1	-0.00889786	0.000271215	0.986861	NO	1	0	copper ion binding;	1.95638	1.54033	2
AT4G13360.1	-0.500673	3.36919	0.0664266	YES	0.305177	0.515448	ATP-dependent caseinolytic (Clp) protease/crotonase family protein;	8.34121	6.31304	0
AT4G13850.1	0.52894	3.65089	0.0560393	YES	0.266216	0.574766	glycine-rich RNA-binding protein 2;Encodes a glycine-rich RNA-binding protein. Gene expression is induced by cold.	5.62682	7.77642	3
AT4G15640.1	0.244672	0.176033	0.674805	NO	1	0	;	1.19593	1.42112	3
AT4G15940.1	0.101869	0.0704103	0.79074	NO	1	0	Fumarylacetoacetate (FAA) hydrolase family;	3.11465	3.12848	0
AT4G16450.1	-0.613865	8.17123	0.004256	YES	0.0473387	1.32478	;	14.0658	9.40082	2
AT4G16580.1	0.336057	0.250612	0.616644	NO	0.995423	0.00199226	Protein phosphatase 2C family protein;	0.745062	0.943016	0
AT4G16700.1	1.08809	1.29975	0.254259	NO	0.534232	0.27227	phosphatidylserine decarboxylase 1;Encodes a mitochondrial phosphatidylserine decarboxylase. Expressed mainly in roots and flowers.	0.356926	0.7012	0
AT4G16800.1	0.01359	0.00367108	0.951686	YES	1	0	ATP-dependent caseinolytic (Clp) protease/crotonase family protein;	9.88592	9.56966	0
AT4G17010.1	0.6036	1.09566	0.29522	NO	0.600865	0.221223	;	0.981813	1.46724	0
AT4G17360.1	-0.817001	0.679488	0.409763	NO	0.746983	0.12669	Formyl transferase;encodes one of the two putative formyltetrahydrofolate deformylase. Located in the mitochondrion. Involved in photorespiratory tetrahydrofolate cycle.	0.437175	0.209385	0
AT4G17650.1	-0.843161	1.85241	0.173503	NO	0.502862	0.298552	Polyketide cyclase / dehydrase and lipid transport protein;	1.66129	0.81606	0
AT4G19540.1	1.18772	2.59902	0.10693	NO	0.348553	0.457731	IND1(iron-sulfur protein required for NADH dehydrogenase)-like;	0.739509	1.41772	2
AT4G20020.1	-0.194965	0.148333	0.700133	NO	1	0	;	2.25113	1.99974	0
AT4G20150.1	-1.11058	3.94699	0.0469552	NO	0.234869	0.629175	;	1.94668	0.840766	2
AT4G20760.1	-0.706917	3.23783	0.0719557	NO	0.325276	0.487748	NAD(P)-binding Rossmann-fold superfamily protein;	3.86941	2.09869	0
AT4G20930.1	-0.895436	3.17787	0.0746419	NO	0.325923	0.486885	6-phosphogluconate dehydrogenase family protein;	2.28365	1.15399	0
AT4G21020.1	-0.61837	0.702356	0.401993	NO	0.737666	0.13214	Late embryogenesis abundant protein (LEA) family protein;	0.913138	0.525882	0
AT4G21090.2	-0.269184	0.290769	0.589728	NO	0.964814	0.0155564	MITOCHONDRIAL FERREDOXIN 2;	1.84403	1.47219	0
AT4G21105.1	-1.27998	3.70511	0.0542462	NO	0.260054	0.584937	cytochrome-c oxidases;electron carriers;	1.50625	0.620407	2
AT4G21470.1	-3.17442	6.96402	0.00831648	NO	0.0801872	1.0959	riboflavin kinase/FMN hydrolase;Bifunctional enzyme that catalyzes hydrolysis of FMN to riboflavin, and phosphorylation of riboflavin to FMN.	0.641597	0	0
AT4G22220.1	0.269875	0.753497	0.385371	YES	0.715855	0.145175	SufE/NifU family protein;Encodes a mitochondrial protein similar to E.coli IscU. In bacteria, IscU is a scaffold protein accepting sulfur and iron to build a transient Fe-S cluster,which is subsequently transferred to a target apoprotein.	4.27066	5.18267	0
AT4G22310.1	-0.251915	1.27997	0.257904	YES	0.540086	0.267537	Uncharacterised protein family (UPF0041);	12.291	10.6373	0
AT4G23620.2	-0.475938	1.0158	0.313518	NO	0.617779	0.209167	Ribosomal protein L25/Gln-tRNA synthetase, anti-codon-binding domain;	2.50705	1.57767	3
AT4G23885.1	2.06515	2.75578	0.0969037	NO	0.325923	0.486885	;	0	0.291838	0
AT4G23900.1	0.522622	7.2453	0.00710866	YES	0.0732828	1.135	Nucleoside diphosphate kinase family protein;	9.92079	13.7477	0
AT4G25280.1	-0.939572	2.37854	0.123012	NO	0.393391	0.405176	P-loop containing nucleoside triphosphate hydrolases superfamily protein;	1.5192	0.733607	0
AT4G26210.1	-0.179633	0.191611	0.661579	NO	1	0	Mitochondrial ATP synthase subunit G protein;	2.72082	2.30966	2
AT4G26310.2	1.24677	2.3426	0.125879	NO	0.400037	0.3979	elongation factor P (EF-P) family protein;	0.366058	0.921606	3
AT4G26410.1	-0.586524	3.14203	0.0762989	YES	0.325923	0.486885	Uncharacterised conserved protein UCP022280;	6.07541	4.82919	0
AT4G26780.1	0.187563	1.44785	0.228873	YES	0.520743	0.283377	Co-chaperone GrpE family protein;unknown function	20.4893	23.2889	0
AT4G26860.2	0.375872	0.279568	0.596985	NO	0.971105	0.0127336	Predicted pyridoxal phosphate-dependent enzyme, YBL036C type;	0.728679	1.01611	0
AT4G26910.1	0.0430015	0.0999905	0.751841	YES	1	0	Dihydrolipoamide succinyltransferase;	32.9794	36.359	1
AT4G26965.1	3.17319	6.93082	0.00847229	NO	0.0801872	1.0959	NADH:ubiquinone oxidoreductase, 17.2kDa subunit;	0	0.524269	0
AT4G26970.1	0.0807155	0.979734	0.322265	YES	0.629148	0.201247	aconitase 2;Encodes an aconitase that can catalyze the conversion of citrate to isocitrate through a cis-aconitate intermediate, indicating that it may participate in the TCA cycle and other primary metabolic pathways. The protein is believed to accumulate in the mitochondria and the cytosol. It affects CSD2 (At2g28190 - a superoxide dismutase) transcript levels and may play a role in the respons…	81.5496	90.0057	1
AT4G27585.1	0.245332	2.38666	0.122375	YES	0.391846	0.406885	SPFH/Band 7/PHB domain-containing membrane-associated protein family;	19.6863	24.9536	0
AT4G28070.2	-1.51227	1.93708	0.163986	NO	0.487211	0.312283	AFG1-like ATPase family protein;	0.437175	0.186316	0
AT4G28220.1	-0.187684	0.272467	0.601682	NO	0.976866	0.0101648	NAD(P)H dehydrogenase B1;	4.06226	3.57084	0
AT4G28360.1	-3.78555	11.1067	0.000860186	NO	0.0149446	1.82551	Ribosomal protein L22p/L17e family protein;	0.920388	0	3
AT4G28390.1	-0.402175	11.0597	0.000882249	YES	0.0149446	1.82551	ADP/ATP carrier 3;Encodes a mitochondrial ADP/ATP carrier protein. Shown in heterologous systems to be located in the plasma membrane. Has comparable affinity for ADP and ATP (in E.coli).	94.0187	71.0588	0
AT4G28510.1	0.312963	3.81655	0.0507485	YES	0.246077	0.608929	prohibitin 1;prohibitin 1 (Atphb1)	18.9938	23.9139	0
AT4G29120.1	-0.282384	0.111293	0.738677	NO	1	0	6-phosphogluconate dehydrogenase family protein;	0.534946	0.420383	0
AT4G29130.1	-0.248285	2.12854	0.144578	YES	0.449877	0.346906	hexokinase 1;Encodes a hexokinase (HXK1) in the plant glucose-signaling network. Functions as a glucose sensor to interrelate nutrient, light, and hormone signaling networks for controlling growth and development in response to the changing environment.	19.788	16.9091	0
AT4G29480.1	-0.0983129	0.256999	0.612189	YES	0.989664	0.00451211	Mitochondrial ATP synthase subunit G protein;	14.3883	13.7641	2
AT4G29660.1	-0.465613	0.201328	0.653651	NO	1	0	embryo defective 2752;	0.327271	0.209362	0
AT4G30000.2	-0.715461	4.26885	0.0388172	YES	0.220429	0.656732	Dihydropterin pyrophosphokinase / Dihydropteroate synthase;	4.98297	3.08396	0
AT4G30010.1	-0.497859	3.53785	0.0599833	YES	0.281699	0.550214	;	9.4523	6.80543	2
AT4G30490.1	0.321629	0.449567	0.502541	NO	0.875906	0.0575424	AFG1-like ATPase family protein;	1.85388	2.70091	0
AT4G30930.1	-0.791385	3.37875	0.0660422	NO	0.303962	0.517181	Ribosomal protein L21;Encodes a ribosomal RPL21M protein that is localized to the mitochondrion and is involved in karyogamy during female gametophyte development and fertilization. Mutants display defects in both male and female gametophyte development (i.e.collapsed pollen and female gametophytes with unfused central cells).	3.67558	2.11462	3
AT4G31460.1	-2.06823	2.77236	0.0959046	NO	0.325923	0.486885	Ribosomal L28 family;	0.227059	0	3
AT4G31810.1	0.274891	0.558977	0.454673	YES	0.813726	0.0895218	ATP-dependent caseinolytic (Clp) protease/crotonase family protein;	3.73531	3.89684	3
AT4G31930.1	0.631393	0.50111	0.479013	NO	0.845944	0.0726582	Mitochondrial glycoprotein family protein;	0.327271	0.608335	0
AT4G32210.1	1.49022	1.87716	0.170657	NO	0.496315	0.304242	succinate dehydrogenase 3-2;Encodes one of the membrane anchor subunits of the mitochondrial respiratory complex II. The protein is encoded by the nuclear genome but is imported into the mitochondrion. There are two genes that encode this protein, the other is SDH3-1.	0.165634	0.772631	0
AT4G32210.1-AT5G09600.1	1.37977	1.38624	0.239042	NO	0.520743	0.283377	succinate dehydrogenase 3-2;Encodes one of the membrane anchor subunits of the mitochondrial respiratory complex II. The protein is encoded by the nuclear genome but is imported into the mitochondrion. There are two genes that encode this protein, the other is SDH3-1.	0	0.105523	0
AT4G32360.1	1.37977	1.38624	0.239042	NO	0.520743	0.283377	Pyridine nucleotide-disulphide oxidoreductase family protein;	0	0.105499	0
AT4G32470.1	-0.100081	0.286731	0.592323	YES	0.966317	0.0148802	Cytochrome bd ubiquinol oxidase, 14kDa subunit;	14.1829	13.1047	2
AT4G32605.1	0.34412	0.486999	0.485269	NO	0.853204	0.0689473	Mitochondrial glycoprotein family protein;	1.74456	2.06631	0
AT4G33010.1	-0.477208	53.1778	3.04687e-13	YES	8.58541e-11	10.0662	glycine decarboxylase P-protein 1;	140.548	99.4941	0
AT4G33650.2	2.05764	2.73892	0.0979311	NO	0.325923	0.486885	dynamin-related protein 3A;Encodes a protein with high sequence similarity to the dynamin superfamily. Among those members ADL2 was most closely related to Dnm1p of yeast and likely a member of the Vps1p subfamily. Widely expressed in various tissues with highest expression in flower tissues. Localizes to the chloroplast, mitochondrion and peroxisome. Involved in peroxisome and mitochondria fissi…	0	0.386316	0
AT4G34030.1	-0.376234	2.791	0.0947953	YES	0.325923	0.486885	3-methylcrotonyl-CoA carboxylase;MCC-B is involved in leucine degradation in mitochondria. The active protein is a dimer of MCC-A and MCC-B. MCC-A is biotinylated whereas MCC-B is not.	11.308	8.85353	0
AT4G34310.1	-2.54475	4.1921	0.0406129	NO	0.220429	0.656732	alpha/beta-Hydrolases superfamily protein;	0.457138	0	0
AT4G34700.1	-0.272055	1.67789	0.195206	YES	0.520743	0.283377	LYR family of Fe/S cluster biogenesis protein;	14.4257	11.9859	2
AT4G35260.1	0.177731	1.78855	0.181103	YES	0.520743	0.283377	isocitrate dehydrogenase 1;Encodes a regulatory subunit of the mitochondrially-localized NAD+- dependent isocitrate dehydrogenase.	27.8376	31.655	1
AT4G35460.1	0.492442	1.04884	0.305774	NO	0.613244	0.212367	NADPH-dependent thioredoxin reductase B;NADPH-dependent thioredoxin reductase 1 (NTR1. Similar to E.coli NTR and has conserved NADPH binding domains.	1.74358	2.17948	0
AT4G35490.1	-0.501383	0.731319	0.392456	NO	0.725414	0.139414	mitochondrial ribosomal protein L11;	1.40205	0.944629	3
AT4G35830.1	0.0140909	0.00184804	0.96571	YES	1	0	aconitase 1;Encodes an aconitase that can catalyze the conversion of citrate to isocitrate through a cis-aconitate intermediate, indicating that it may participate in the TCA cycle and other primary metabolic pathways. The protein is believed to accumulate in the mitochondria and the cytosol. It affects CSD2 (At2g28190 - a superoxide dismutase) transcript levels and may play a role in the respons…	6.61596	7.32631	0
AT4G35850.1	0.0124063	0.00317033	0.955098	YES	1	0	Pentatricopeptide repeat (PPR) superfamily protein;	10.2801	10.2537	3
AT4G35905.1	1.37977	1.38624	0.239042	NO	0.520743	0.283377	;	0	0.105499	0
AT4G36400.1	-0.583271	2.86328	0.0906228	YES	0.325923	0.486885	FAD-linked oxidases family protein;Encodes a (D)-2-hydroxyglutarate dehydrogenase.	5.35716	4.27249	0
AT4G36680.1	0.373387	1.52836	0.216359	YES	0.520743	0.283377	Tetratricopeptide repeat (TPR)-like superfamily protein;	5.36132	6.52116	3
AT4G37040.1	9.913e-17	-5.04859e-07	1	NO	1	0	methionine aminopeptidase 1D;encodes a methionine aminopeptidase	0.427483	0.420407	0
AT4G37660.1	2.53872	4.15837	0.0414292	NO	0.220429	0.656732	Ribosomal protein L12/ ATP-dependent Clp protease adaptor protein ClpS family protein;	0	0.314884	3
AT4G37830.1	0.131876	0.0450268	0.831955	NO	1	0	cytochrome c oxidase-related;	1.31666	1.38874	2
AT4G37910.1	0.384544	31.2844	2.22864e-08	YES	2.26073e-06	5.64575	mitochondrial heat shock protein 70-1;	96.9373	125.392	0
AT4G37930.1	-0.296854	6.34333	0.0117823	YES	0.0999331	1.00029	serine transhydroxymethyltransferase 1;Encodes a protein with mitochondrial serine hydroxymethyltransferase activity, which functions in the photorespiratory pathway, catalyzes the conversion of serine and tetrahydrofolate to glycine and 5,10-methylene tetrahydrofolate. Involved in controlling cell damage caused by abiotic stress, such as high light and salt and the hypersensitive defense respons…	168.682	138.772	0
AT4G38150.1	1.24677	2.3426	0.125879	NO	0.400037	0.3979	Pentatricopeptide repeat (PPR) superfamily protein;	0.37575	0.933654	3
AT4G39660.1	-0.499401	9.0119	0.00268228	YES	0.0355263	1.44945	alanine:glyoxylate aminotransferase 2;alanine:glyoxylate aminotransferase 2 homolog (AGT2) mRNA,	26.889	19.5343	0
AT4G39690.1	-0.00893162	0.00182522	0.965923	YES	1	0	;	12.5585	13.0196	0
AT4G39740.1	2.05764	2.73892	0.0979312	NO	0.325923	0.486885	Thioredoxin superfamily protein;	0	0.372631	0
AT4G39880.1	-2.89373	5.57821	0.0181853	NO	0.131344	0.881591	Ribosomal protein L23/L15e family protein;	0.531692	0	3
AT5G01350.1	-1.50845	1.92715	0.165071	NO	0.487211	0.312283	;	0.444426	0.105523	0
AT5G02050.1	0.538551	4.22523	0.0398271	YES	0.220429	0.656732	Mitochondrial glycoprotein family protein;	7.13724	10.0191	0
AT5G02130.1	-0.00139788	4.36505e-06	0.998333	NO	1	0	Tetratricopeptide repeat (TPR)-like superfamily protein;mutant has Growth rate reduction, increased salt sensitivity; Putative Kinesin Light Chain	0.871909	0.935291	0
AT5G02740.1	-0.301231	0.439636	0.507298	NO	0.882652	0.0542105	Ribosomal protein S24e family protein;	2.6805	2.12405	3
AT5G03290.1	0.106048	0.717156	0.397078	YES	0.730762	0.136224	isocitrate dehydrogenase V;Encodes a catalytic subunit of the mitochondrially-localized NAD+- dependent isocitrate dehydrogenase.	33.5853	37.4973	1
AT5G03370.1	-1.40858	3.13911	0.0764357	NO	0.325923	0.486885	acylphosphatase family;	0.974563	0.316544	0
AT5G03905.1	0.479756	0.860612	0.353568	NO	0.675186	0.170576	Iron-sulphur cluster biosynthesis family protein;	1.36481	1.87828	0
AT5G04130.1	0.374948	0.776284	0.37828	NO	0.705381	0.151576	DNA GYRASE B2;	2.88034	3.23461	0
AT5G05520.1	0.170988	0.52401	0.469136	YES	0.834312	0.0786715	Outer membrane OMP85 family protein;	8.33307	9.50489	0
AT5G05990.1	1.53645	2.93189	0.0868458	NO	0.325923	0.486885	Mitochondrial glycoprotein family protein;	0.200424	0.81772	0
AT5G06210.1	2.02243	3.938	0.0472069	NO	0.2352	0.628563	RNA binding (RRM/RBD/RNP motifs) family protein;	0.165634	0.712221	0
AT5G06410.1	1.03216	2.23743	0.134704	NO	0.423309	0.373343	DNAJ heat shock N-terminal domain-containing protein;	0.879486	1.68488	0
AT5G06580.1	-0.11514	0.129717	0.718725	YES	1	0	FAD-linked oxidases family protein;Encodes a protein with glycolate dehydrogenase activity, which was shown to complement various subunits of the E. coli glycolate oxidase complex. It has not been ruled out that the enzyme might be involved in other catalytic activities in vivo.	5.35628	4.86608	0
AT5G06620.1	-0.00740579	3.47666e-05	0.995295	NO	1	0	SET domain protein 38;	0.165634	0.103863	0
AT5G07440.1	-0.140897	0.776612	0.378179	YES	0.705381	0.151576	glutamate dehydrogenase 2;Encodes the beta-subunit of the glutamate dehydrogenase. The enzyme is almost exclusively found in the mitochondria of stem and leaf companion cells.	53.9615	51.3424	0
AT5G08040.1	0.375872	0.279568	0.596985	NO	0.971105	0.0127336	mitochondrial import receptor subunit TOM5 homolog;	0.703021	1.01608	0
AT5G08060.1	-0.742234	10.0962	0.00148577	YES	0.023116	1.63609	;	12.4743	7.32693	0
AT5G08270.1	-0.00745261	3.52564e-05	0.995262	NO	1	0	;	0.100212	0.186316	0
AT5G08300.1	-0.0788994	0.567475	0.451264	YES	0.808196	0.0924832	Succinyl-CoA ligase, alpha subunit;	49.1843	48.2425	1
AT5G08530.1	-0.187132	2.11482	0.145879	YES	0.453229	0.343682	51 kDa subunit of complex I;	38.1675	33.0292	2
AT5G08670.1	-0.204997	14.5469	0.000136711	YES	0.00342256	2.46565	ATP synthase alpha/beta family protein;Encodes the mitochondrial ATP synthase beta-subunit. This subunit is encoded by a multigene family of three members (At5g08670, At5g08680, At5g08690) that shared 98% sequence identity at the amino acid level.	195.29	171.22	2
AT5G08740.1	1.37977	1.38624	0.239042	NO	0.520743	0.283377	NAD(P)H dehydrogenase C1;	0	0.105523	0
AT5G09300.1	1.37977	1.38624	0.239042	NO	0.520743	0.283377	Thiamin diphosphate-binding fold (THDP-binding) superfamily protein;	0	0.103863	0
AT5G09450.1	0.146729	0.148509	0.699964	NO	1	0	Tetratricopeptide repeat (TPR)-like superfamily protein;	3.36332	3.76316	3
AT5G09590.1	0.0654837	0.846448	0.357559	YES	0.679737	0.167659	mitochondrial HSO70 2;heat shock protein 70 (Hsc70-5); nuclear	102.167	108.191	0
AT5G09770.1	-1.51238	1.93695	0.164	NO	0.487211	0.312283	Ribosomal protein L17 family protein;	0.46627	0.105499	3
AT5G09840.1	0.692028	0.339741	0.559979	NO	0.928781	0.0320868	Putative endonuclease or glycosyl hydrolase;	0.117155	0.209362	0
AT5G10730.1	-0.117847	0.135888	0.712404	YES	1	0	NAD(P)-binding Rossmann-fold superfamily protein;	5.76761	5.21121	0
AT5G10860.1	0.337512	4.66705	0.0307467	YES	0.194448	0.711196	Cystathionine beta-synthase (CBS) family protein;	17.932	21.8738	0
AT5G11350.1	-1.38797	1.40301	0.23622	NO	0.520743	0.283377	DNAse I-like superfamily protein;	0.165634	0	0
AT5G11690.1	-0.691711	0.339741	0.559979	NO	0.928781	0.0320868	translocase inner membrane subunit 17-3;mitochondrial inner membrane translocase	0.227059	0.103863	0
AT5G11770.1	-0.100399	0.218403	0.640259	YES	1	0	NADH-ubiquinone oxidoreductase 20 kDa subunit, mitochondrial;	11.2076	9.98345	2
AT5G12100.1	2.53309	4.1419	0.0418341	NO	0.220429	0.656732	pentatricopeptide (PPR) repeat-containing protein;	0	0.397337	3
AT5G12290.1	-1.85583	7.80051	0.00522314	NO	0.0566063	1.24714	dgd1 suppressor 1;Encodes a mitochondrial outer membrane protein, involved in galactoglycerolipid biosynthesis. The dgd1 mutant phenotype is suppressed in the dgs1 mutant background.	2.1625	0.676494	0
AT5G13430.1	-0.377589	3.89857	0.0483272	YES	0.237056	0.62515	Ubiquinol-cytochrome C reductase iron-sulfur subunit;	17.2229	13.6181	0
AT5G13450.1	-0.0903612	0.438591	0.507803	YES	0.882652	0.0542105	delta subunit of Mt ATP synthase;	29.1875	27.515	2
AT5G13490.1	-0.427637	20.1143	7.29477e-06	YES	0.00029838	3.52523	ADP/ATP carrier 2;Encodes mitochondrial ADP/ATP carrier	113.48	85.6302	0
AT5G13610.1	1.37977	1.38624	0.239042	NO	0.520743	0.283377	Protein of unknown function (DUF155);	0	0.105523	0
AT5G14040.1	-0.159799	2.61919	0.105578	YES	0.345034	0.462139	phosphate transporter 3;1;	58.5229	53.8776	0
AT5G14105.1	-1.0556	2.34276	0.125866	NO	0.400037	0.3979	;	1.31308	0.87813	0
AT5G14220.1	1.46766e-16	-5.04859e-07	1	NO	1	0	Flavin containing amine oxidoreductase family;Encodes PPO2, a putative protoporphyrinogen oxidase based on sequence homology. Also known as MEE61 (maternal effect embryo arrest 61). mee61 mutant shows arrested endosperm development.	0.444426	0.420383	0
AT5G14580.1	0.786689	1.97704	0.159703	NO	0.482151	0.316817	polyribonucleotide nucleotidyltransferase, putative;	1.08602	1.68158	0
AT5G14590.1	-0.38981	4.00771	0.0452925	YES	0.229601	0.639027	Isocitrate/isopropylmalate dehydrogenase family protein;	15.9208	12.9651	1
AT5G14780.1	0.455171	13.0471	0.000303752	YES	0.0064193	2.19251	formate dehydrogenase;Encodes a NAD-dependent formate dehydrogenase.	76.2397	111.648	0
AT5G15090.1	-0.0662631	0.289636	0.590454	YES	0.964814	0.0155564	voltage dependent anion channel 3;Encodes a voltage-dependent anion channel (VDAC: AT3G01280/VDAC1, AT5G67500/VDAC2, AT5G15090/VDAC3, AT5G57490/VDAC4, AT5G15090/VDAC5). VDACs are reported to be porin-type, beta-barrel diffusion pores. They are prominently localized in the outer mitochondrial membrane and are involved in metabolite exchange between the organelle and the cytosol.	55.4821	53.6125	0
AT5G15320.1	1.41154	5.43879	0.0196943	NO	0.1339	0.87322	;	0.630349	1.7789	0
AT5G15640.1	-0.926395	1.73223	0.188126	NO	0.520743	0.283377	Mitochondrial substrate carrier family protein;	1.22883	0.87813	0
AT5G15910.1	0.0680993	0.0231308	0.879118	NO	1	0	NAD(P)-binding Rossmann-fold superfamily protein;	2.34296	2.26023	0
AT5G15980.1	0.401843	1.52693	0.216573	YES	0.520743	0.283377	Pentatricopeptide repeat (PPR) superfamily protein;	4.29299	5.48717	3
AT5G16930.1	0.146737	0.148561	0.699915	NO	1	0	AAA-type ATPase family protein;	3.39721	3.73249	0
AT5G16950.1	2.07254	2.77236	0.0959046	NO	0.325923	0.486885	;	0	0.209385	0
AT5G18170.1	0.374966	6.25087	0.0124132	YES	0.104585	0.980532	glutamate dehydrogenase 1;Encodes the 43 kDa alpha-subunit of the glutamate dehydrogenase with a putative mitochondrial transit polypeptide and NAD(H)- and alpha-ketoglutarate-binding domains. Mitochondrial localization confirmed by subcellular fractionation. Combines in several ratios with GDH2 protein (GDH-beta) to form seven isoenzymes. Catalyzes the cleavage of glycine residues. May be involv…	20.4678	27.758	0
AT5G18250.1	1.36903	1.36954	0.241891	NO	0.520743	0.283377	;	0	0.186316	0
AT5G18800.1	0.17779	0.0667149	0.796181	NO	1	0	Cox19-like CHCH family protein;	0.754754	0.83913	2
AT5G19760.1	-0.0845009	0.714219	0.398047	YES	0.732003	0.135487	Mitochondrial substrate carrier family protein;	52.4171	49.1418	0
AT5G20040.3	1.13194e-13	-3.12245e-07	1	NO	1	0	isopentenyltransferase 9;Encodes tRNA isopentenyltransferase AtIPT9.	0.117155	0.105523	0
AT5G20080.1	0.266658	4.7131	0.0299336	YES	0.189779	0.721752	FAD/NAD(P)-binding oxidoreductase;	31.6373	36.8012	0
AT5G20090.1	-0.261479	0.84683	0.357451	YES	0.679737	0.167659	Uncharacterised protein family (UPF0041);	6.96312	6.1585	0
AT5G23140.1	0.0263545	0.0076339	0.930376	YES	1	0	nuclear-encoded CLP protease P7;One of several nuclear-encoded ClpPs (caseinolytic protease). Contains a highly conserved catalytic triad of Ser-type proteases (Ser-His-Asp). The name reflects nomenclature described in Adam et. al (2001).	5.49354	5.70242	0
AT5G23200.1	0.721556	1.30948	0.252489	NO	0.532706	0.273513	;	0.966986	1.43647	0
AT5G23250.1	-0.090479	0.367027	0.544629	YES	0.927389	0.032738	Succinyl-CoA ligase, alpha subunit;	23.7878	22.3435	1
AT5G23300.1	-0.0876567	0.197872	0.656444	YES	1	0	pyrimidine d;dihydroorotate dehydrogenase, catalyses fourth step of pyrimidine biosynthesis	13.7272	13.4575	3
AT5G23535.1	-0.603558	1.09566	0.29522	NO	0.600865	0.221223	KOW domain-containing protein;	1.51195	0.944629	3
AT5G24165.1	-0.217591	1.01808	0.312975	YES	0.61767	0.209244	;	12.4619	10.3614	0
AT5G24970.2	-0.691711	0.339741	0.559979	NO	0.928781	0.0320868	Protein kinase superfamily protein;	0.210116	0.105523	0
AT5G25450.1	0.142606	0.0526546	0.818507	NO	1	0	Cytochrome bd ubiquinol oxidase, 14kDa subunit;	0.981813	1.05017	2
AT5G25940.1	0.310466	0.857562	0.354422	NO	0.676308	0.169855	early nodulin-related;	3.90729	5.25735	0
AT5G26780.3	-0.139941	1.218	0.269753	YES	0.561234	0.250856	serine hydroxymethyltransferase 2;Encodes a protein with serine hydroxymethyltransferase activity which is thought to be localized in the mitochondrial matrix. SHM2 expression fails to rescue the conditional lethal phenotype of the shm1-1 mutant, defective in SHM1.	68.2577	61.5362	0
AT5G26830.1	-1.15715	1.04627	0.306368	NO	0.613244	0.212367	Threonyl-tRNA synthetase;Encodes a dual-targeted threonyl-tRNA synthetase found in both the chloroplast and mitochondrion.	0.327271	0.105499	0
AT5G26860.1	-0.230201	1.25345	0.262894	YES	0.549175	0.260289	lon protease 1;Encodes a member of the Lon protease-like proteins (Lon1/At5g26860, Lon2/At5g47040, Lon3/At3g05780, Lon4/At3g05790). Lon is a multifunctional ATP-dependent protease which exists in bacteria, archaea and within organelles in eukaryotic cells. Lon proteases are responsible for the degradation of abnormal, damaged and unstable proteins.	13.8231	12.8722	0
AT5G27395.1	1.13175e-13	-3.12245e-07	1	NO	1	0	Mitochondrial inner membrane translocase complex, subunit Tim44-related protein;	0.100212	0.105523	3
AT5G27540.1	-0.0941192	0.423731	0.515081	YES	0.892245	0.0495161	MIRO-related GTP-ase 1;Encodes a protein with similarity to GTPases that is localized to the mitochondrion. Involved in embryogenesis, pollen tube growth and required for mitochondrial development.	26.0764	24.9484	0
AT5G27660.1	2.53872	4.15837	0.0414292	NO	0.220429	0.656732	DegP protease 14; Trypsin family protein with PDZ domain;	0	0.313248	0
AT5G27760.1	0.262455	0.276382	0.599083	NO	0.973893	0.0114887	Hypoxia-responsive family protein;	1.72762	2.23217	0
AT5G27820.1	-0.00741029	3.47953e-05	0.995294	NO	1	0	Ribosomal L18p/L5e family protein;	0.191292	0.103863	3
AT5G37510.2	-0.167996	2.89753	0.0887153	YES	0.325923	0.486885	NADH-ubiquinone dehydrogenase, mitochondrial, putative;Encodes a subunit of the 400 kDa subcomplex of the mitochondrial NADH dehydrogenase (complex I). The protein has been isolated in the male gametophyte.	56.9266	50.4287	2
AT5G37590.1	2.07254	2.77236	0.0959046	NO	0.325923	0.486885	Tetratricopeptide repeat (TPR)-like superfamily protein;	0	0.209362	0
AT5G39410.1	-0.877139	2.52625	0.111966	NO	0.361715	0.441634	Saccharopine dehydrogenase ;	2.01366	1.10787	0
AT5G39600.1	2.53872	4.15837	0.0414292	NO	0.220429	0.656732	;	0	0.314908	3
AT5G39800.1	-0.0150483	0.000559698	0.981125	NO	1	0	Mitochondrial ribosomal protein L27;	1.39658	1.46015	3
AT5G39840.1	2.07254	2.77236	0.0959046	NO	0.325923	0.486885	ATP-dependent RNA helicase, mitochondrial, putative;	0	0.209362	0
AT5G39900.1	1.13262e-13	-3.12245e-07	1	NO	1	0	Small GTP-binding protein;	0.109904	0.105499	0
AT5G40080.1	-1.34872	2.13406	0.144059	NO	0.448813	0.347935	Mitochondrial ribosomal protein L27;	0.848367	0.372631	3
AT5G40610.1	0.083408	0.0535568	0.816986	NO	1	0	NAD-dependent glycerol-3-phosphate dehydrogenase family protein;	4.0287	3.98029	0
AT5G40650.1	-0.0132677	0.00598865	0.938316	YES	1	0	succinate dehydrogenase 2-2;One of three isoforms of the iron-sulfur component of the succinate dehydrogenase complex, a component of the mitochondrial respiratory chain complex II. The product of the nuclear encoded gene is imported into the mitochondrion. Expressed during germination and post-germinative growth.	19.7078	20.215	1 / 2
AT5G40660.1	0.348477	0.140858	0.707429	NO	1	0	ATP12 protein-related;	0.366058	0.420383	0
AT5G40770.1	0.0779356	0.466169	0.494755	YES	0.865309	0.0628286	prohibitin 3;prohibitin 3	41.093	43.7697	3
AT5G40810.1	0.0523732	0.150656	0.69791	YES	1	0	Cytochrome C1 family;	27.1361	28.2072	2
AT5G40930.1	-0.108802	0.124362	0.72435	NO	1	0	translocase of outer membrane 20-4;Form of TOM20, which is a component of the TOM complex involved in transport of nuclear-encoded mitochondrial proteins	5.69422	5.71507	0
AT5G41480.1	-1.3171e-15	-3.53749e-07	1	NO	1	0	Folylpolyglutamate synthetase family protein;Encodes a dihydrofolate synthetase based on yeast complementation experiments. This protein is involved in folate biosynthesis.	0.327271	0.316521	0
AT5G41670.1	-0.40805	4.07104	0.0436244	YES	0.224861	0.648086	6-phosphogluconate dehydrogenase family protein;	28.2691	20.2574	0
AT5G41685.1	-0.913843	1.40033	0.236668	NO	0.520743	0.283377	Mitochondrial outer membrane translocase complex, subunit Tom7;	1.12881	0.664446	0
AT5G41970.1	-1.7759	9.71894	0.00182379	NO	0.0266847	1.57374	Metal-dependent protein hydrolase;	2.59953	0.727495	0
AT5G42150.1	0.095326	0.122714	0.72611	YES	1	0	Glutathione S-transferase family protein;	6.97014	7.85879	0
AT5G43140.1	1.37977	1.38624	0.239042	NO	0.520743	0.283377	Peroxisomal membrane 22 kDa (Mpv17/PMP22) family protein;	0	0.105523	0
AT5G43430.1	-0.355058	0.894996	0.344127	NO	0.660141	0.180363	electron transfer flavoprotein beta;Encodes the electron transfer flavoprotein ETF beta, a putative subunit of the mitochondrial electron transfer flavoprotein complex (ETF alpha is At1g50940) in Arabidopsis. Mutations of the ETF beta gene result in accelerated senescence and early death compared to wild-type during extended darkness. Also involved in the catabolism of leucine and chlorophyll deg…	3.99886	3.42687	0
AT5G43970.1	0.0621044	0.0581234	0.809487	YES	1	0	translocase of outer membrane 22-V;Subunit of the TOM complex, a translocase in the outer mitochondrial membrane that selectively allows proteins with a mitochondrial targeting sequence to enter the mitochondrion.	7.66435	8.53694	0
AT5G44140.1	-0.165512	0.18244	0.669285	NO	1	0	prohibitin 7;	3.56412	3.15209	0
AT5G44710.1	-4.0836	13.8597	0.000196976	NO	0.00454119	2.34283	;	1.06508	0	3
AT5G44730.2	0.345438	0.718856	0.39652	NO	0.730264	0.13652	Haloacid dehalogenase-like hydrolase (HAD) superfamily protein;	2.74592	3.62252	0
AT5G44780.1	0.893611	1.3418	0.246717	NO	0.526279	0.278784	;	0.55735	0.919923	0
AT5G44785.2	2.07254	2.77236	0.0959046	NO	0.325923	0.486885	organellar single-stranded DNA binding protein 3;	0	0.209362	0
AT5G46160.1	1.33072	2.07604	0.149628	NO	0.459946	0.337293	Ribosomal protein L14p/L23e family protein;	0.217367	0.805039	3
AT5G46180.1	-0.0325452	0.0220182	0.882039	YES	1	0	ornithine-delta-aminotransferase;Encodes an ornithine delta-aminotransferase that is transcriptionally up-regulated in young seedlings and in response to salt stress. It is unlikely to play a role in salt-stress-induced proline accumulation, however, it appears to participate in arginine and ornithine catabolism.	17.6441	19.3356	0
AT5G46800.1	-0.242281	2.74344	0.0976546	YES	0.325923	0.486885	Mitochondrial substrate carrier family protein;Seedling lethal mutation; Mitochondrial Carnitine Acyl Carrier-Like Protein	25.6827	21.3901	0
AT5G47030.1	-0.198169	0.788372	0.374593	YES	0.701648	0.15388	ATPase, F1 complex, delta/epsilon subunit;Encodes the mitochondrial ATP synthase subunit delta.	11.3661	9.92355	2
AT5G47320.1	-0.633806	0.505235	0.477209	NO	0.843577	0.0738751	ribosomal protein S19;Nuclear encoded mitochondrial ribosome subunit.	0.537387	0.313248	3
AT5G47435.2	-0.917464	1.69889	0.192433	NO	0.520743	0.283377	formyltetrahydrofolate deformylase, putative;encodes one of the two putative formyltetrahydrofolate deformylase. Located in the mitochondrion. Involved in photorespiratory tetrahydrofolate cycle.	1.09172	0.522633	0
AT5G47570.1	-1.1435	3.29798	0.0693651	NO	0.315709	0.500713	;	1.57493	0.631428	2
AT5G47630.1	0.109052	0.0393416	0.842773	NO	1	0	mitochondrial acyl carrier protein 3;Encodes a member of the mitochondrial acyl carrier protein (ACP) family. Its role is currently obscure as it is weakly expressed and has not yet been identified by mitochondrial proteome analysis.	1.40741	1.36174	0
AT5G47890.1	-0.530751	3.91127	0.0479634	YES	0.236645	0.625904	NADH-ubiquinone oxidoreductase B8 subunit, putative;	8.0603	5.73164	2
AT5G48030.1	-0.0531835	0.0222578	0.881403	NO	1	0	gametophytic factor 2;encodes a mitochondrially targeted DNAJ protein involved in female gametophyte development.	4.41951	3.97252	0
AT5G48970.1	-1.37726	1.38624	0.239042	NO	0.520743	0.283377	Mitochondrial substrate carrier family protein;	0.117155	0	0
AT5G49210.1	-1.53803	2.94008	0.0864062	NO	0.325923	0.486885	;	0.757196	0.210998	3
AT5G49555.1	-0.333089	1.07964	0.298778	YES	0.607165	0.216693	FAD/NAD(P)-binding oxidoreductase family protein;	5.68011	4.91008	0
AT5G49840.1	2.14405	6.83311	0.00894833	NO	0.0801872	1.0959	ATP-dependent Clp protease;	0.219808	1.32936	0
AT5G50100.1	0.686379	0.334225	0.563181	NO	0.931691	0.0307281	Putative thiol-disulphide oxidoreductase DCC;	0.117155	0.290178	0
AT5G50370.1	0.374339	4.46235	0.0346498	YES	0.2138	0.669992	Adenylate kinase family protein;	15.4028	18.9968	0
AT5G50810.1	-1.79071	2.9106	0.087999	NO	0.325923	0.486885	translocase inner membrane subunit 8;Encodes a small zinc finger-like protein that is a component of the mitochondrial protein import apparatus.	0.537387	0.105499	0
AT5G50850.1	0.134407	1.14767	0.284038	YES	0.584202	0.233437	Transketolase family protein;	39.0767	42.9841	1
AT5G50950.1	-0.00121661	7.63392e-05	0.993029	YES	1	0	FUMARASE 2;Encodes a fumarase enzyme initially shown to be in the mitochondria through proteomic studies but later shown to be present in the cytosol using an RFP fluorescent protein tag. It appears to be important for the accumulation of fumarate from malate in leaves in the light, and helps to promote nitrogen assimilation under high nitrogen conditions. It does not appear to be necessary for l…	28.2351	28.3094	0
AT5G51040.3	-0.0134655	0.000926414	0.975718	NO	1	0	;	2.97468	3.16032	0
AT5G51050.1	-0.00950059	0.00018009	0.989293	NO	1	0	Mitochondrial substrate carrier family protein;	1.02418	0.910561	0
AT5G51220.1	0.740022	3.08882	0.078832	NO	0.325923	0.486885	ubiquinol-cytochrome C chaperone family protein;	2.2443	4.08802	2
AT5G51440.1	0.911698	1.67629	0.195418	NO	0.520743	0.283377	HSP20-like chaperones superfamily protein;	0.626025	1.3046	0
AT5G51540.1	-1.37726	1.38624	0.239042	NO	0.520743	0.283377	Zincin-like metalloproteases family protein;	0.117155	0	0
AT5G51740.1	-0.7734	4.13645	0.0419691	NO	0.220429	0.656732	Peptidase family M48 family protein;	5.06794	3.52191	0
AT5G51960.1	0.692028	0.339741	0.559979	NO	0.928781	0.0320868	;	0.117155	0.211022	0
AT5G52370.1	-0.697425	0.345382	0.556739	NO	0.928781	0.0320868	;	0.282789	0.105499	3
AT5G52840.1	0.0106709	0.00514809	0.942801	YES	1	0	NADH-ubiquinone oxidoreductase-related;	22.9874	22.6001	2
AT5G53070.1	-0.84494	3.91672	0.0478079	NO	0.236645	0.625904	Ribosomal protein L9/RNase H1;	4.10193	2.37068	3
AT5G53140.1	2.40668	6.18397	0.0128913	NO	0.107749	0.967586	Protein phosphatase 2C family protein;	0.165634	0.83913	0
AT5G53170.1	0.633934	0.505328	0.477169	NO	0.843577	0.0738751	FTSH protease 11;encodes an FtsH protease that is localized to the chloroplast and the mitochondrion	0.327271	0.524269	0
AT5G53350.1	0.49811	2.56867	0.109	YES	0.353482	0.451633	CLP protease regulatory subunit X;CLP protease regulatory subunit CLPX mRNA, nuclear gene	4.79779	6.46377	0
AT5G53650.1	-0.503504	1.45722	0.227373	NO	0.520743	0.283377	;	3.79485	2.69766	0
AT5G54100.1	0.747025	7.67922	0.00558603	YES	0.0602816	1.21982	SPFH/Band 7/PHB domain-containing membrane-associated protein family;	5.77812	9.68986	0
AT5G54580.1	2.14393	6.83499	0.00893893	NO	0.0801872	1.0959	RNA-binding (RRM/RBD/RNP motifs) family protein;	0.356926	1.15401	3
AT5G55070.1	-0.114015	0.93983	0.332322	YES	0.644811	0.190568	Dihydrolipoamide succinyltransferase;	40.6376	39.9819	1
AT5G55125.1	-2.28572	10.8644	0.000980305	NO	0.0158447	1.80011	Ribosomal protein L31;	1.99328	0.491838	3
AT5G55140.1	-0.357424	0.148201	0.70026	NO	1	0	ribosomal protein L30 family protein;	0.531692	0.316544	3
AT5G55200.1	1.47954	23.7688	1.08629e-06	YES	6.261e-05	4.20336	Co-chaperone GrpE family protein;	3.27362	9.88498	0
AT5G55610.1	0.215155	0.507264	0.476326	YES	0.843577	0.0738751	;	5.58838	6.54814	0
AT5G56090.1	2.89053	5.54427	0.0185413	NO	0.131344	0.881591	cytochrome c oxidase 15;Encodes a homolog of COX15. Microarray analysis show a 3.2 fold increase in transcription after treatment with rotenone, an electron transport chain inhibitor.	0	0.418723	0
AT5G56730.1	-1.41406	3.1645	0.0752555	NO	0.325923	0.486885	Insulinase (Peptidase family M16) protein;	1.12862	0.410998	0
AT5G56940.1	-0.220131	0.165806	0.683867	NO	1	0	Ribosomal protein S16 family protein;	1.90253	1.5036	3
AT5G57300.1	-1.0674	2.01145	0.156116	NO	0.475282	0.323048	S-adenosyl-L-methionine-dependent methyltransferases superfamily protein;	1.19992	0.595701	0
AT5G57490.1	0.197896	0.720091	0.396114	YES	0.730223	0.136545	voltage dependent anion channel 4;Encodes a voltage-dependent anion channel (VDAC: AT3G01280/VDAC1, AT5G67500/VDAC2, AT5G15090/VDAC3, AT5G57490/VDAC4, AT5G15090/VDAC5). VDACs are reported to be porin-type, beta-barrel diffusion pores. They are prominently localized in the outer mitochondrial membrane and are involved in metabolite exchange between the organelle and the cytosol.	10.1748	11.3061	0
AT5G57590.1	-1.56657	5.06582	0.0244021	NO	0.160861	0.793549	adenosylmethionine-8-amino-7-oxononanoate transaminases;Mutant complemented by E coli Bio A gene encoding 7,8-diaminopelargonic acid aminotransferase.	1.81926	0.42036	0
AT5G58270.1	-0.497547	1.7641	0.184114	YES	0.520743	0.283377	ABC transporter of the mitochondrion 3;Encodes a mitochondrial half-molecule ABC transporter, a member of ATM subfamily. Mutants are dwarfed, chlorotic plants with altered leaf morphology. ATM3 transcription is induced by Cd(II) or Pb(II). Involved in heavy metal resistance. Arabidopsis thaliana has three ATM genes, namely ATM1, ATM2 and ATM3. Only ATM3 has an important function for plant growth.…	4.10781	3.294	0
AT5G58370.2	1.13175e-13	-3.12245e-07	1	NO	1	0	P-loop containing nucleoside triphosphate hydrolases superfamily protein;	0.100212	0.105523	0
AT5G60730.1	1.40903	3.13911	0.0764355	NO	0.325923	0.486885	Anion-transporting ATPase;	0.317579	0.942992	0
AT5G60870.1	-1.15715	1.04627	0.306368	NO	0.613244	0.212367	Regulator of chromosome condensation (RCC1) family protein;	0.327271	0.105499	0
AT5G60960.1	-0.453177	0.9887	0.32006	NO	0.625326	0.203894	Pentatricopeptide repeat (PPR) superfamily protein;	2.86308	2.28825	3
AT5G61030.1	0.944705	6.86971	0.00876691	YES	0.0801872	1.0959	glycine-rich RNA-binding protein 3;encodes a glycine-rich RNA binding protein. Gene expression is induced by cold.	2.67504	4.78531	3
AT5G61220.1	-0.00789977	0.000513614	0.981919	NO	1	0	LYR family of Fe/S cluster biogenesis protein;	4.32687	4.44129	0
AT5G61310.1	2.07254	2.77236	0.0959046	NO	0.325923	0.486885	Cytochrome c oxidase subunit Vc family protein;	0	0.207725	2
AT5G61990.1	1.37977	1.38624	0.239042	NO	0.520743	0.283377	Pentatricopeptide repeat (PPR) superfamily protein;	0	0.105523	0
AT5G62050.1	-1.37726	1.38624	0.239042	NO	0.520743	0.283377	homolog of yeast oxidase assembly 1 (OXA1);essential factor for protein sorting and assembly into membranes	0.117155	0	0
AT5G62270.2	-0.876132	4.01768	0.0450256	NO	0.229601	0.639027	;	3.31361	1.6536	3
AT5G62530.1	0.208969	3.406	0.0649599	YES	0.301284	0.521024	aldehyde dehydrogenase 12A1;Encodes mitochondrial Delta-pyrroline-5- carboxylate dehydrogenase. Involved in the catabolism of proline to glutamate. Involved in protection from proline toxicity. Induced at pathogen infection sites. P5CDH and SRO5 (an overlapping gene in the sense orientation) generate 24-nt and 21-nt siRNAs, which together are components of a regulatory loop controlling reactive o…	40.5031	47.4242	0
AT5G62575.2	0.132185	0.133157	0.715181	NO	1	0	;	3.64446	4.32208	1 / 2
AT5G63000.1	0.893702	1.34252	0.246591	NO	0.526279	0.278784	Mitochondrial import inner membrane translocase subunit Tim17/Tim22/Tim23 family protein;	0.492905	1.02977	0
AT5G63400.1	0.317129	7.45778	0.0063163	YES	0.0661907	1.1792	adenylate kinase 1;encodes a protein similar to adenylate kinase.	34.6033	42.027	0
AT5G63510.2	-0.187467	1.35856	0.243787	YES	0.522608	0.281824	gamma carbonic anhydrase like 1;Encodes a mitochondrial gamma carbonic anhydrase-like protein. Component of the NADH dehydrogenase complex.	22.4211	19.5277	2
AT5G63620.1	-0.404993	2.85904	0.0908615	YES	0.325923	0.486885	GroES-like zinc-binding alcohol dehydrogenase family protein;	9.94695	7.81101	0
AT5G64050.1	-0.721226	0.828631	0.362669	NO	0.686088	0.16362	glutamate tRNA synthetase;Glutamate-tRNA ligase. Targeted to mitochondria and chloroplast. Its inactivation causes developmental arrest of chloroplasts and mitochondria in Nicotiana benthamiana.	0.764446	0.420407	3
AT5G64400.2	0.77499	1.15892	0.281689	NO	0.58063	0.236101	;	0.544638	0.943016	0
AT5G64650.1	1.13229e-13	-3.12245e-07	1	NO	1	0	Ribosomal protein L17 family protein;	0.100212	0.105499	3
AT5G64670.1	-3.36152	16.0372	6.21107e-05	NO	0.00185309	2.7321	Ribosomal protein L18e/L15 superfamily protein;	2.10051	0.105523	3
AT5G65165.1	-1.37726	1.38624	0.239042	NO	0.520743	0.283377	succinate dehydrogenase 2-3;One of three isoforms of the iron-sulfur component of the succinate dehydrogenase complex, a component of the mitochondrial respiratory chain complex II. The product of the nuclear encoded gene is imported into the mitochondrion. Transcripts appear during seed maturation, persist through dessication, are abundant in dry seeds, and markedly decline during germination.	0.109904	0	1
AT5G65720.1	-0.179851	1.06264	0.302614	YES	0.612963	0.212566	nitrogen fixation S (NIFS)-like 1;cysteine desulfurase whose activity is dependent on AtSufE activation.	23.1652	21.0306	0
AT5G65750.1	-0.0724992	0.386175	0.534317	YES	0.914324	0.0389001	2-oxoglutarate dehydrogenase, E1 component;	59.4405	61.0972	1
AT5G65880.1	-1.38797	1.40301	0.23622	NO	0.520743	0.283377	;	0.165634	0	0
AT5G66510.2	-0.133681	0.534976	0.464523	YES	0.829289	0.0812941	gamma carbonic anhydrase 3;Encodes mitochondrial gamma carbonic anhydrase. Component of the NADH dehydrogenase complex.	16.3254	14.661	2
AT5G66760.1	-0.164395	3.30578	0.0690366	YES	0.315454	0.501064	succinate dehydrogenase 1-1;One of two genes in Arabidopsis that encode a flavoprotein subunit of the mitochondrial succinate dehydrogenase complex.	66.9838	60.9095	1 / 2
AT5G66860.1	0.368399	1.01044	0.314798	NO	0.617923	0.209066	Ribosomal protein L25/Gln-tRNA synthetase, anti-codon-binding domain;	3.77319	4.70679	3
AT5G67490.1	-0.357301	0.148138	0.700321	NO	1	0	;	0.475962	0.411022	0
AT5G67500.2	-0.0104273	0.0133722	0.907939	YES	1	0	voltage dependent anion channel 2;Encodes a voltage-dependent anion channel (VDAC: AT3G01280/VDAC1, AT5G67500/VDAC2, AT5G15090/VDAC3, AT5G57490/VDAC4, AT5G15090/VDAC5). VDACs are reported to be porin-type, beta-barrel diffusion pores. They are prominently localized in the outer mitochondrial membrane and are involved in metabolite exchange between the organelle and the cytosol.	71.3785	72.5434	0
AT5G67590.1	-0.359261	2.42382	0.119503	YES	0.384105	0.41555	NADH-ubiquinone oxidoreductase-related;Mutant leaves have a reduced capacity for cold acclimation, appear water-soaked, leak electrolytes, and accumulate reactive oxygen species constitutively. Encode a protein with high similarity to the 18-kD Fe-S subunit of complex I (NADH dehydrogenase, EC 1.6.5.3) in the mitochondrial electron transfer chain.	11.2576	8.6386	2
ATMG00060.1-ATMG00513.1-ATMG00665.1	-1.18347	3.06018	0.0802327	NO	0.325923	0.486885	NADH dehydrogenase subunit 5C;Mitochondrial NADH dehydrogenase subunit 5. The gene is trans-spliced from the three different pre-cursors, NAD5a, NAD5b and NAD5c.	1.95544	0.891838	2
ATMG00070.1	-0.507207	4.49188	0.0340563	YES	0.210651	0.676437	NADH dehydrogenase subunit 9;NADH dehydrogenase subunit 9	11.5151	8.23913	2
ATMG00080.1	-2.03843	4.01021	0.0452255	NO	0.229601	0.639027	ribosomal protein L16;encodes a mitochondrial ribosomal protein L16, which is a constituent of the large ribosomal subunit	0.849831	0.186316	3
ATMG00090.1	-1.94506	8.80761	0.00299976	NO	0.0392134	1.40657	structural constituent of ribosome;protein binding;ribosomal protein S3	2.53938	0.772631	3
ATMG00160.1	0.0366431	0.0105657	0.91813	NO	1	0	cytochrome oxidase 2;cytochrome c oxidase subunit 2	4.33182	4.1572	2
ATMG00270.1	2.07254	2.77236	0.0959046	NO	0.325923	0.486885	NADH dehydrogenase 6;NADH dehydrogenase subunit 6	0	0.209385	2
ATMG00285.1-ATMG01320.1	-0.160074	0.124621	0.724076	NO	1	0	NADH dehydrogenase 2A;encodes subunit of mitochondrial NAD(P)H dehydrogenase that is trans-spliced from two precursors, NAD2A and NAD2B.	3.04152	2.69157	2
ATMG00510.1	-0.372983	2.89239	0.088999	YES	0.325923	0.486885	NADH dehydrogenase subunit 7;NADH dehydrogenase subunit 7	11.6452	9.35157	2
ATMG00560.1	-1.54461	11.6522	0.000641256	NO	0.0116995	1.93183	Nucleic acid-binding, OB-fold-like protein;encodes a mitochondrial ribosomal protein L2, a constituent of the large subunit of the ribosomal complex	4.53324	1.84646	3
ATMG00580.1	-1.38797	1.40301	0.23622	NO	0.520743	0.283377	NADH dehydrogenase subunit 4;NADH dehydrogenase subunit 4	0.165634	0	2
ATMG00640.1	-0.335078	1.81625	0.17776	YES	0.514025	0.289016	hydrogen ion transporting ATP synthases, rotational mechanism;zinc ion binding;encodes a plant b subunit of mitochondrial ATP synthase based on structural similarity and the presence in the F(0) complex.	10.3751	8.67488	2
ATMG01120.1-AT2G07785.1-ATMG00516.1-ATMG01275....	-0.615952	0.918197	0.337949	NO	0.653231	0.184934	NADH dehydrogenase 1B;Encodes subunit of mitochondrial NAD(P)H dehydrogenase that is trans-spliced from three precursors, NAD1A, NAD1B, and NAD1C.	1.45214	0.910585	2

## Sheet: 3- Col0 vs vdac1 (OXPHOS)
AGI	LogFC	LR	p.value	filter	adjp	-logadjp	function	annotation according to Senkler et al (2017)	mean spectral count in Col0	mean spectral count in vdac1	mito gene
ATMG00070.1	-0.507207	4.49188	0.0340563	YES	0.210651	0.676437	NADH dehydrogenase subunit 9, Symb...	complex I	11.5151	8.23913	nad9
ATMG00510.1	-0.372983	2.89239	0.088999	YES	0.325923	0.486885	NADH dehydrogenase subunit 7, Symb...	complex I	11.6452	9.35157	nad7
ATMG00285.1-ATMG01320.1	-0.160074	0.124621	0.724076	NO	1	0	NADH dehydrogenase 2A,...	complex I	3.04152	2.69157	nad2
ATMG00160.1	0.0366431	0.0105657	0.91813	NO	1	0	cytochrome oxidase 2, Symbols: COX2	complex IV	4.33182	4.1572	cox2
AT2G07727.1-ATMG00220.1	-0.243935	0.623491	0.429753	YES	0.776249	0.109999	Di-haem cytochrome, tr...	#N/A	6.25644	5.50408	cob
AT2G07707.1-ATMG00480.1	-0.511752	6.08198	0.0136568	YES	0.112083	0.950462	Plant mitochondrial AT...	#N/A	15.3273	11.2642	atp8
ATMG00640.1	-0.335078	1.81625	0.17776	YES	0.514025	0.289016	hydrogen ion transporting ATP synt...	complex V	10.3751	8.67488	atp4
AT2G07698.1	-0.213225	12.4601	0.000415728	YES	0.00832536	2.0796	ATPase, F1 complex, alpha subunit ...	complex V	155.501	135.537	atp1
AT4G00585.1	-1.13173	16.3803	5.18209e-05	YES	0.00158335	2.80042	unknown protein	complex I	10.1697	4.81717
AT2G42310.1	-1.11298	9.63885	0.00190504	YES	0.0268399	1.57122	unknown protein	complex I	5.49338	2.73662
AT1G14450.1	-0.978419	13.5525	0.000231987	YES	0.00502836	2.29857	NADH dehydrogenase (ubiquinone)s	complex I	10.2877	5.44696
AT1G67350.1	-0.740306	8.148	0.00431087	YES	0.0477396	1.32112	unknown protein	complex I	10.0436	6.37129
AT2G02050.1	-0.722233	4.04252	0.0443676	YES	0.226847	0.644267	NADH-ubiquinone oxidoreductase B18...	complex I	4.38137	2.5191
AT4G16450.1	-0.613865	8.17123	0.004256	YES	0.0473387	1.32478	unknown protein	complex I	14.0658	9.40082
AT3G03100.1	-0.590589	5.85383	0.0155431	YES	0.122796	0.910817	NADH:ubiquinone oxidoreductase, 17...	complex I	12.1295	7.71051
AT2G20360.1	-0.539795	15.0865	0.000102694	YES	0.00280035	2.55279	NAD(P)-binding Rossmann-fold super...	complex I	32.5807	22.2022
AT5G47890.1	-0.530751	3.91127	0.0479634	YES	0.236645	0.625904	NADH-ubiquinone oxidoreductase B8 ...	complex I	8.0603	5.73164
AT3G62790.1	-0.497804	1.41999	0.233404	YES	0.520743	0.283377	NADH-ubiquinone oxidoreductase-rel...	complex I	3.31898	2.3503
AT2G31490.1	-0.456871	1.00495	0.316117	NO	0.619052	0.208273	unknown protein	complex I	3.07677	2.57503
AT5G67590.1	-0.359261	2.42382	0.119503	YES	0.384105	0.41555	NADH-ubiquinone oxidoreductase-rel...	complex I	11.2576	8.6386
AT3G48680.1	-0.32061	3.66393	0.0556023	YES	0.265052	0.57667	gamma carbonic anhydrase-like 2, S...	complex I	22.1455	17.8307
AT3G12260.1	-0.313266	3.01834	0.0823279	YES	0.325923	0.486885	LYR family of Fe/S cluster biogene...	complex I	18.8169	14.9621
AT2G42210.2	-0.309889	1.10719	0.292693	YES	0.598121	0.223211	Mitochondrial import inner membran...	complex I	6.77297	5.04408
AT2G33220.1	-0.309137	1.63811	0.200585	YES	0.520743	0.283377	GRIM-19 protein	complex I	9.47139	7.322
AT4G34700.1	-0.272055	1.67789	0.195206	YES	0.520743	0.283377	LYR family of Fe/S cluster biogene...	complex I	14.4257	11.9859
AT1G04630.1	-0.255445	0.893959	0.344407	YES	0.660178	0.180339	GRIM-19 protein, Symbols: MEE4	complex I	6.66258	5.3563
AT5G63510.2	-0.187467	1.35856	0.243787	YES	0.522608	0.281824	gamma carbonic anhydrase like 1, S...	complex I	22.4211	19.5277
AT5G08530.1	-0.187132	2.11482	0.145879	YES	0.453229	0.343682	51 kDa subunit of complex I, Symbo...	complex I	38.1675	33.0292
AT5G37510.2	-0.167996	2.89753	0.0887153	YES	0.325923	0.486885	NADH-ubiquinone dehydrogenase, mit...	complex I	56.9266	50.4287
AT5G66510.2	-0.133681	0.534976	0.464523	YES	0.829289	0.0812941	gamma carbonic anhydrase 3, Symbol...	complex I	16.3254	14.661
AT3G47930.1	-0.117518	0.862534	0.35303	YES	0.674669	0.17091	L-galactono-1,4-lactone dehydrogen...	complex I	34.0869	31.9471
AT5G11770.1	-0.100399	0.218403	0.640259	YES	1	0	NADH-ubiquinone oxidoreductase 20 ...	complex I	11.2076	9.98345
AT1G19580.1	-0.0893575	0.138534	0.709743	YES	1	0	gamma carbonic anhydrase 1, Symbol...	complex I	9.75541	9.45682
AT1G72170.1	-0.0703208	0.0294141	0.863826	NO	1	0	Domain of unknown function (DUF543)	complex I	3.31108	3.37743
AT1G47260.1	-0.0219734	0.0332483	0.855315	YES	1	0	gamma carbonic anhydrase 2, Symbol...	complex I	37.2611	36.2933
AT1G79010.1	0.00866289	0.00145566	0.969566	YES	1	0	Alpha-helical ferredoxin	complex I	10.8862	10.9582
AT5G52840.1	0.0106709	0.00514809	0.942801	YES	1	0	NADH-ubiquinone oxidoreductase-rel...	complex I	22.9874	22.6001
AT1G16700.1	0.0619046	0.0577501	0.810088	YES	1	0	Alpha-helical ferredoxin	complex I	8.11203	8.11272
AT4G02580.1	0.149201	0.796826	0.372044	YES	0.69941	0.155268	NADH-ubiquinone oxidoreductase 24 ...	complex I	18.0087	19.613
AT2G27730.1	0.266717	4.04325	0.0443483	YES	0.226847	0.644267	copper ion binding	complex I	28.6211	34.1768
AT3G47833.1	-1.18799	6.6632	0.0098424	NO	0.0857743	1.06664	unknown protein	complex II / succinate dehydrogenase	3.76276	1.42278
AT5G66760.1	-0.164395	3.30578	0.0690366	YES	0.315454	0.501064	succinate dehydrogenase 1-1, Symbo...	complex II / succinate dehydrogenase	66.9838	60.9095
AT5G40650.1	-0.0132677	0.00598865	0.938316	YES	1	0	succinate dehydrogenase 2-2, Symbo...	complex II / succinate dehydrogenase	19.7078	20.215
AT3G27380.1	-0.0124316	0.00667186	0.9349	YES	1	0	succinate dehydrogenase 2-1, Symbo...	complex II / succinate dehydrogenase	21.4309	21.6916
AT1G47420.1	-0.0115814	0.00672438	0.934645	YES	1	0	succinate dehydrogenase 5, Symbols...	complex II / succinate dehydrogenase	25.6513	24.9812
AT1G08480.1	-0.0078041	0.0010278	0.974425	YES	1	0	unknown protein	complex II / succinate dehydrogenase	8.9636	9.18371
AT5G62575.2	0.132185	0.133157	0.715181	NO	1	0	unknown protein	complex II / succinate dehydrogenase	3.64446	4.32208
AT3G10860.1	-0.46616	1.66344	0.19714	NO	0.520743	0.283377	Cytochrome b-c1 complex, subunit 8...	complex III	4.64396	3.16311
AT3G02090.2	-0.177662	4.50286	0.0338382	YES	0.210566	0.676612	Insulinase (Peptidase family M16) ...	complex III	81.8222	75.0906
AT1G15120.2	-0.103473	0.109722	0.740461	YES	1	0	Ubiquinol-cytochrome C reductase h...	complex III	4.75958	4.20222
AT4G32470.1	-0.100081	0.286731	0.592323	YES	0.966317	0.0148802	Cytochrome bd ubiquinol oxidase, 1...	complex III	14.1829	13.1047
AT2G40765.1	-0.0911834	0.0723961	0.787879	NO	1	0	unknown protein	complex III	5.01221	4.80126
AT3G27240.1	0.0336529	0.0626175	0.802406	YES	1	0	Cytochrome C1 family	complex III	27.0956	27.8429
AT5G40810.1	0.0523732	0.150656	0.69791	YES	1	0	Cytochrome C1 family	complex III	27.1361	28.2072
AT1G51980.1	0.128683	2.20883	0.137223	YES	0.42938	0.367159	Insulinase (Peptidase family M16) ...	complex III	67.4397	74.4376
AT3G16480.1	0.13301	1.00894	0.315156	YES	0.618125	0.208924	mitochondrial processing peptidase...	complex III	29.4458	31.8356
AT3G52730.1	0.400453	1.75293	0.185509	YES	0.520743	0.283377	ubiquinol-cytochrome C reductase U...	complex III	5.34673	6.60655
AT4G00860.1	0.106654	0.171327	0.678935	YES	1	0	Protein of unknown function (DUF11...	complex IV	8.14796	8.81944
AT2G16460.1	0.191314	0.322416	0.570159	NO	0.93944	0.0271309	Protein of unknown function (DUF1640)	complex IV	4.46399	5.13042
AT1G01170.1	0.272198	0.828156	0.362806	YES	0.686088	0.16362	Protein of unknown function (DUF1138)	complex IV	5.84321	6.9312
AT1G51650.1	-0.757292	11.2894	0.000779515	YES	0.0140202	1.85325	ATP synthase epsilon chain, mitoch...	complex V	14.1702	8.6331
AT2G33040.1	-0.531258	11.4784	0.000704116	YES	0.0127546	1.89433	gamma subunit of Mt ATP synthase, ...	complex V	27.6366	20.9789
AT4G30010.1	-0.497859	3.53785	0.0599833	YES	0.281699	0.550214	unknown protein	complex V	9.4523	6.80543
AT5G08670.1	-0.204997	14.5469	0.000136711	YES	0.00342256	2.46565	ATP synthase alpha/beta family pro...	complex V	195.29	171.22
AT5G47030.1	-0.198169	0.788372	0.374593	YES	0.701648	0.15388	ATPase, F1 complex, delta/epsilon ...	complex V	11.3661	9.92355
AT4G29480.1	-0.0983129	0.256999	0.612189	YES	0.989664	0.00451211	Mitochondrial ATP synthase subunit...	complex V	14.3883	13.7641
AT5G13450.1	-0.0903612	0.438591	0.507803	YES	0.882652	0.0542105	delta subunit of Mt ATP synthase, ...	complex V	29.1875	27.515
AT3G52300.1	0.057583	0.197108	0.657065	YES	1	0	ATP synthase D chain, mitochondria...	complex V	51.3897	52.6139
AT2G21870.1	0.0812286	0.245576	0.620207	YES	0.997591	0.00104729	copper ion binding;cobalt ion bind...	complex V	72.646	80.4099
AT2G19680.1	0.113529	0.113714	0.735955	NO	1	0	Mitochondrial ATP synthase subunit...	complex V	4.32043	4.75017
AT3G08950.1	-0.603888	1.95418	0.162137	NO	0.486028	0.313338	electron transport SCO1/SenC famil...	OXPHOS assembly	3.51395	2.30257
AT5G51220.1	0.740022	3.08882	0.078832	NO	0.325923	0.486885	ubiquinol-cytochrome C chaperone f...	OXPHOS assembly	2.2443	4.08802
AT4G05400.1	-0.265559	0.763683	0.382178	YES	0.711081	0.148081	copper ion binding	OXPHOS assembly	6.24225	4.99801

## Sheet: 4-Col0 vs vdac1_OEV3
AGI	LogFC	LR	p.value	filter	adjp	-logadjp	function	mean spectral count in Col0 col0	mean spectral count in vdac1_OEV3	class n°
AT1G01170.1	0.132785	0.114659	0.734901	NO	1	0	Protein of unknown function (DUF1138);	5.84321	4.2466	2
AT1G02370.1	4.75493	15.2129	9.60448e-05	NO	0.0156726	1.80486	Tetratricopeptide repeat (TPR)-like superfamily protein;	0.165634	1.81465	3
AT1G02410.1	-0.400436	0.207659	0.648609	NO	0.980257	0.00866005	cytochrome c oxidase assembly protein CtaG / Cox11 family;	0.576174	0.544682	2
AT1G03090.2	-0.409005	1.95949	0.161568	YES	0.586174	0.231973	methylcrotonyl-CoA carboxylase alpha chain, mitochondrial / 3-methylcrotonyl-CoA carboxylase 1 (MCCA);MCCA is the biotinylated subunit of the dimer MCCase, which is involved in leucine degradation. Both subunits are nuclear coded and the active enzyme is located in the mitochondrion.	10.2028	8.8242	0
AT1G03860.1	-0.0602152	0.084826	0.770861	YES	1	0	prohibitin 2;prohibitin 2	22.1383	20.0123	0
AT1G04280.1	-1.96099	2.89665	0.0887638	NO	0.459766	0.337463	P-loop containing nucleoside triphosphate hydrolases superfamily protein;	0.651289	0.0886678	0
AT1G04630.1	-0.208701	0.530242	0.466505	YES	0.811982	0.0904538	GRIM-19 protein;	6.66258	9.8254	2
AT1G04640.1	-0.676568	2.48782	0.114731	NO	0.511309	0.291316	lipoyltransferase 2;Lipoyltransferase, located in mitochondria but not found in chloroplasts	5.30413	2.66595	0
AT1G04900.1	-1.24685	3.70617	0.0542116	NO	0.359897	0.443822	Protein of unknown function (DUF185);	1.17499	0.792226	0
AT1G04985.1	1.8491	1.58652	0.207825	NO	0.597175	0.223899	;	0.356926	0.193893	0
AT1G05270.1	0	0	1	NO	1	0	TraB family protein;	0.165634	0	0
AT1G05430.1	0.350217	0.155401	0.693426	NO	1	0	;	0.327271	0.736072	0
AT1G06130.1	-0.0225595	0.00183585	0.965824	NO	1	0	glyoxalase 2-4;	1.79874	2.22752	0
AT1G06530.1	-0.384165	4.4143	0.0356389	YES	0.299089	0.5242	Tropomyosin-related;	19.2834	17.2181	0
AT1G07030.1	0	0	1	NO	1	0	Mitochondrial substrate carrier family protein;	0.356926	0	0
AT1G07210.1	0.854736	0.787168	0.374958	NO	0.70541	0.151558	Ribosomal protein S18;	0.574293	0.687785	3
AT1G07510.1	-0.344519	0.864607	0.352453	YES	0.702717	0.153219	FTSH protease 10;encodes an FtsH protease that is localized to the mitochondrion	5.60646	4.71155	0
AT1G07615.1	0	0	1	NO	1	0	GTP-binding protein Obg/CgtA;	0.191292	0	0
AT1G07830.1	0.49033	0.828833	0.36261	NO	0.702717	0.153219	ribosomal protein L29 family protein;	1.07477	2.56023	3
AT1G08220.1	-1.24349	1.66514	0.19691	NO	0.597175	0.223899	;	1.82228	0.250309	2
AT1G08480.1	0.222665	0.537399	0.463513	YES	0.807882	0.0926522	;	8.9636	10.0021	1 / 2
AT1G09300.1	-0.048153	0.0202518	0.886836	YES	1	0	Metallopeptidase M24 family protein;	5.10182	5.69259	0
AT1G10270.1	1.45779	6.27803	0.0122244	NO	0.192553	0.715449	glutamine-rich protein 23;	1.18338	3.1106	0
AT1G11390.1	1.19996	0.794707	0.372681	NO	0.702717	0.153219	Protein kinase superfamily protein;	0	0.0886678	0
AT1G11630.1	3.33635	5.46885	0.0193583	NO	0.230416	0.637488	Tetratricopeptide repeat (TPR)-like superfamily protein;	0	0.620325	3
AT1G11860.1	0.0893396	0.134758	0.713548	YES	1	0	Glycine cleavage T-protein family;	125.559	129.893	0
AT1G11870.2	-0.679043	1.39687	0.237248	NO	0.643487	0.19146	Seryl-tRNA synthetase;Seryl-tRNA synthetase targeted to chloroplasts and mitochondria. Its inactivation causes developmental arrest of chloroplasts and mitochondria in Nicotiana benthamiana.	1.66601	1.29492	3
AT1G12775.1	1.19996	0.794707	0.372681	NO	0.702717	0.153219	Pentatricopeptide repeat (PPR) superfamily protein;	0	0.0886678	0
AT1G14140.1	-0.614186	0.970221	0.324625	NO	0.702717	0.153219	Mitochondrial substrate carrier family protein;	1.08203	1.19613	0
AT1G14450.1	-0.75004	5.21617	0.0223778	YES	0.243887	0.612812	NADH dehydrogenase (ubiquinone)s;	10.2877	6.44196	2
AT1G14610.1	-0.938179	1.36887	0.242006	NO	0.654992	0.183764	valyl-tRNA synthetase / valine--tRNA ligase (VALRS);Required for proper proliferation of basal cells.	0.654542	0.566492	0
AT1G14620.1	-0.771042	1.71972	0.18973	NO	0.597175	0.223899	decoy;	1.98905	1.31093	3
AT1G14980.1	0.245563	1.1127	0.291496	YES	0.702717	0.153219	chaperonin 10;Encodes mitochondrial-localized chaperonin 10 that complements the E.coli groES mutant. Its mRNA is upregulated in response to heat shock treatment and is expressed uniformly in various organs.	21.059	22.4459	0
AT1G14990.2	1.20159	0.795453	0.372456	NO	0.702717	0.153219	;	0	0.082203	0
AT1G15120.2	-2.08741	24.9174	5.98396e-07	YES	0.000379383	3.42092	Ubiquinol-cytochrome C reductase hinge protein;	4.75958	1.77332	2
AT1G15390.1	-0.457082	1.11069	0.291933	NO	0.702717	0.153219	peptide deformylase 1A;encodes a peptide deformylase-like protein. Removes N-formyl groups, a prerequisite for the action of methionine aminopeptidase during protein synthesis. Targeted to mitochondria. Requires Zn for catalysis.	4.10118	2.85001	0
AT1G15480.1	1.22069	2.9148	0.0877705	NO	0.457055	0.340031	Tetratricopeptide repeat (TPR)-like superfamily protein;	0.400848	1.81491	3
AT1G15810.1	0.140823	0.0966659	0.755868	NO	1	0	S15/NS1, RNA-binding protein;	3.13136	3.26549	3
AT1G16000.1	-0.960889	1.86307	0.172271	NO	0.597175	0.223899	;	1.56882	0.703819	0
AT1G16700.1	0.24853	0.517952	0.471717	YES	0.818245	0.0871169	Alpha-helical ferredoxin;	8.11203	8.20681	2
AT1G16740.1	3.50181	5.9684	0.0145645	NO	0.199652	0.699727	Ribosomal protein L20;	0	0.686232	3
AT1G16870.1	0.286061	0.312884	0.575916	NO	0.921466	0.0355208	mitochondrial 28S ribosomal protein S29-related;	2.53825	2.7841	3
AT1G17290.1	0.0645862	0.175094	0.675624	YES	1	0	alanine aminotransferas;Encodes for alanine aminotransferase (ALAAT1), involved in alanine catabolism during plants recovery from hypoxia	31.9347	31.4074	0
AT1G17350.2	-0.66526	0.245044	0.620586	NO	0.95614	0.0194783	NADH:ubiquinone oxidoreductase intermediate-associated protein 30;	0.100212	0.0969467	0
AT1G18320.1	0	0	1	NO	1	0	Mitochondrial import inner membrane translocase subunit Tim17/Tim22/Tim23 family protein;	0.52256	0	0
AT1G18480.1	0.891281	1.07725	0.299313	NO	0.702717	0.153219	Calcineurin-like metallo-phosphoesterase superfamily protein;	0.300636	1.11453	0
AT1G18490.1	1.19996	0.794707	0.372681	NO	0.702717	0.153219	Protein of unknown function (DUF1637);	0	0.0886678	0
AT1G18630.1	-0.967095	2.03544	0.153669	NO	0.56561	0.247483	glycine-rich RNA-binding protein 6;encodes a glycine-rich RNA binding protein.	1.82497	0.824478	3
AT1G19140.2	-0.00663116	0.000475027	0.982611	YES	1	0	;	8.75217	7.41374	0
AT1G19520.1	-0.10801	0.112357	0.737477	YES	1	0	pentatricopeptide (PPR) repeat-containing protein;	6.18215	6.13844	3
AT1G19580.1	0.305564	1.3301	0.248788	YES	0.669064	0.174533	gamma carbonic anhydrase 1;Encodes mitochondrial gamma carbonic anhydrase. Component of the NADH dehydrogenase complex.	9.75541	10.4166	2
AT1G20430.1	-0.556301	0.918685	0.33782	NO	0.702717	0.153219	;	2.25546	1.33467	0
AT1G22450.1	0.0775703	0.166342	0.683383	YES	1	0	cytochrome C oxidase 6B;subunit 6b of cytochrome c oxidase	25.4237	24.01	0
AT1G22520.2	-0.908922	2.98504	0.084037	NO	0.442538	0.35405	Domain of unknown function (DUF543);	2.4514	1.59538	0
AT1G22800.1	-0.729614	2.8445	0.0916871	NO	0.467484	0.330234	S-adenosyl-L-methionine-dependent methyltransferases superfamily protein;	3.56308	2.54441	0
AT1G22840.1	-0.181816	0.332537	0.564169	YES	0.908205	0.041816	CYTOCHROME C-1;Encodes cytochrome c. Contains two site II (TGGGCC/T) elements, which interact with a TCP-domain transcription factor, and a downstream internal telomeric repeat, and are required for expression of the Cytc-1 gene. Promoter directs preferential expression in root and shoot meristems and in anthers.	9.47513	9.22761	0
AT1G23100.1	-0.106252	0.0570713	0.811186	NO	1	0	GroES-like family protein;	1.95393	3.08117	0
AT1G23800.1	0.183777	0.449871	0.502396	YES	0.843861	0.0737292	aldehyde dehydrogenase 2B7;Encodes a mitochondrial aldehyde dehydrogenase; nuclear gene for mitochondrial product.	11.173	9.1803	0
AT1G24180.1	-0.1168	0.794223	0.372826	YES	0.702717	0.153219	Thiamin diphosphate-binding fold (THDP-binding) superfamily protein;Arabidopsis thaliana pyruvate dehydrogenase E1a-like subunit. 81% identical to a previously characterized Arabidopsis mitochondrial PDH E1a-subunit, At1g59900	35.4966	36.561	1
AT1G24240.1	3.81407	6.91572	0.00854412	NO	0.161701	0.791288	Ribosomal protein L19 family protein;	0	0.953415	3
AT1G24267.2	0.518131	0.435696	0.509207	NO	0.84951	0.0708313	Protein of unknown function (DUF1664);	0.427483	1.08712	0
AT1G24340.1	-0.755992	2.19842	0.138153	NO	0.530841	0.275036	FAD/NAD(P)-binding oxidoreductase family protein;A locus involved in embryogenesis. Mutations in this locus result in embryo lethality.	3.3822	1.76573	0
AT1G24610.1	-0.125739	0.0353763	0.850809	NO	1	0	Rubisco methyltransferase family protein;	1.25166	1.19855	0
AT1G25375.1	1.84848	1.58595	0.207906	NO	0.597175	0.223899	Metallo-hydrolase/oxidoreductase superfamily protein;	0	0.176385	0
AT1G25380.1	-0.24505	0.25552	0.613215	NO	0.95614	0.0194783	NAD+ transporter 2;Encodes a mitochondrial-localized NAD+ transporter that transports NAD+ in a counter exchange mode with ADP and AMP in vitro.	3.38752	2.71397	0
AT1G26460.1	0.266152	1.07809	0.299126	YES	0.702717	0.153219	Tetratricopeptide repeat (TPR)-like superfamily protein;	8.83827	12.2456	3
AT1G26740.1	-3.16209	6.56785	0.0103837	NO	0.179524	0.745877	Ribosomal L32p protein family;	0.327271	0	0
AT1G26750.1	-0.802604	2.11158	0.146188	NO	0.546239	0.262617	;	1.51195	1.4574	3
AT1G27000.1	-2.65612	4.40174	0.0359022	NO	0.299089	0.5242	Protein of unknown function (DUF1664);	0.227059	0	0
AT1G27385.4	-1.86894	2.21238	0.136908	NO	0.528937	0.276596	;	0.117155	0	0
AT1G27390.1	-0.56566	2.87171	0.090149	YES	0.465617	0.331971	translocase outer membrane 20-2;Form of TOM20, which is a component of the TOM complex, involved in transport of nuclear-encoded mitochondrial proteins	6.78601	4.71426	0
AT1G27435.1	0.177759	0.125601	0.723038	NO	1	0	;	2.6554	2.73358	3
AT1G28210.2	2.29168	2.36868	0.123791	NO	0.511309	0.291316	DNAJ heat shock family protein;DnaJ homolog AtJ1 (atj)	0	0.267818	0
AT1G28510.1	0.356832	0.350239	0.553978	NO	0.898266	0.046595	Optic atrophy 3 protein (OPA3);	2.4154	1.95867	0
AT1G29810.1	-1.24331	1.64793	0.199241	NO	0.597175	0.223899	Transcriptional coactivator/pterin dehydratase;	0.437175	0.243844	0
AT1G30680.1	0.268551	0.102831	0.748459	NO	1	0	toprim domain-containing protein;	0.400848	0.904867	0
AT1G30960.1	-0.364164	0.105923	0.744834	NO	1	0	GTP-binding family protein;	0.210116	0.247544	0
AT1G31817.1	0.276866	0.442361	0.505985	YES	0.846983	0.0721256	Ribosomal L18p/L5e family protein;	3.32835	4.28024	3
AT1G32260.1	1.19996	0.794707	0.372681	NO	0.702717	0.153219	;	0	0.0886678	0
AT1G32470.1	-0.237715	1.52034	0.217569	YES	0.616485	0.210077	Single hybrid motif superfamily protein;	35.6586	32.3738	0
AT1G32580.1	0.927359	4.65668	0.0309329	YES	0.292706	0.533569	plastid developmental protein DAG, putative;	2.93721	4.88041	0
AT1G33330.1	-0.869687	0.719809	0.396206	NO	0.726623	0.138691	Class I peptide chain release factor;	0.327271	0.283852	0
AT1G33360.1	-0.684128	1.86359	0.172211	NO	0.597175	0.223899	ATP-dependent Clp protease;Encodes ClpX3, a subunit of the Clp protease complex.	3.14831	1.80387	0
AT1G34360.1	-1.64304	5.47892	0.0192472	NO	0.230416	0.637488	translation initiation factor 3 (IF-3) family protein;	2.50101	0.550457	0
AT1G45332.1	0.0888849	0.0784746	0.779375	YES	1	0	Translation elongation factor EFG/EF2 protein;	4.61179	8.33528	3
AT1G47260.1	-0.0312027	0.0284678	0.866014	YES	1	0	gamma carbonic anhydrase 2;Encodes mitochondrial gamma carbonic anhydrase. Component of the NADH dehydrogenase complex.	37.2611	35.5094	2
AT1G47420.1	-0.55333	8.21164	0.00416225	YES	0.117424	0.930242	succinate dehydrogenase 5;	25.6513	20.7798	1 / 2
AT1G48030.1	-0.22288	1.17578	0.278217	YES	0.702717	0.153219	mitochondrial lipoamide dehydrogenase 1;Encodes a mitochondrial lipoamide dehydrogenase whose expression is induced by light.	112.078	103.853	1
AT1G48200.1	-1.20042	1.84904	0.173895	NO	0.597175	0.223899	;	2.29392	0.380276	0
AT1G49140.1	-0.365419	0.300607	0.583502	NO	0.929499	0.0317511	Complex I subunit NDUFS6;	0.930985	1.28627	2
AT1G49410.1	2.29094	2.36584	0.124017	NO	0.511309	0.291316	translocase of the outer mitochondrial membrane 6;	0.382583	0.250309	0
AT1G49630.1	0.0797433	0.0325058	0.856922	YES	1	0	presequence protease 2;Zinc metalloprotease pitrilysin subfamily A. Signal peptide degrading enzyme targeted to mitochondria and chloroplasts. Expressed in flower, leaf and root. Not expressed in silique and shoot.	2.0614	3.60042	0
AT1G50140.1	-0.597848	2.06621	0.150596	NO	0.556722	0.254362	P-loop containing nucleoside triphosphate hydrolases superfamily protein;	3.8536	2.93005	0
AT1G50200.1	-1.33266	3.21954	0.0727639	NO	0.416052	0.380853	Alanyl-tRNA synthetase;	1.20464	0.559425	3
AT1G50460.1	0.0860397	0.0152376	0.901758	NO	1	0	hexokinase-like 1;	1.16741	1.20967	0
AT1G50940.1	0.084179	0.0636841	0.800765	YES	1	0	electron transfer flavoprotein alpha;Encodes the electron transfer flavoprotein ETF alpha, a putative subunit of the mitochondrial electron transfer flavoprotein complex (ETF beta is At5g43430.1) in Arabidopsis. Mutations of the ETF beta gene results in accelerated senescence and early death compared to wild-type during extended darkness.	6.27093	6.12196	0
AT1G51390.1	0.618513	1.69911	0.192404	NO	0.597175	0.223899	NFU domain protein 5;Encodes a protein containing the NFU domain that may be involved in iron-sulfur cluster assembly. Part of a five member gene family, more closely related to NFU4 than to NFU1,2, and 3. Targeted to the mitochondrion.	2.17888	3.43661	0
AT1G51610.1	-1.86744	2.21098	0.137031	NO	0.528937	0.276596	Cation efflux family protein;	0.265846	0	0
AT1G51650.1	-0.858414	6.42708	0.0112393	YES	0.181547	0.741011	ATP synthase epsilon chain, mitochondrial;	14.1702	8.98587	2
AT1G51980.1	-0.0712168	0.160502	0.688695	YES	1	0	Insulinase (Peptidase family M16) protein;	67.4397	67.8335	2
AT1G52370.1	0.642129	0.540688	0.462148	NO	0.806612	0.0933354	Ribosomal protein L22p/L17e family protein;	0.327271	0.857443	3
AT1G52760.1	-0.576911	1.61958	0.203151	NO	0.597175	0.223899	lysophospholipase 2;Encodes a lysophospholipase 2 (LysoPL2). Involved in tolerance to cadmium-induced oxidative stress. Binds Acyl-CoA-binding protein 2 (ACBP2).	2.87937	2.45567	0
AT1G53000.1	0.489771	1.44897	0.228694	YES	0.631772	0.199439	Nucleotide-diphospho-sugar transferases superfamily protein;Encodes a putative CMP-KDO (3-deoxy-D-manno-octulosonate) synthetase.	4.53129	5.52464	0
AT1G53240.1	-0.137929	0.702821	0.401837	YES	0.732609	0.135128	Lactate/malate dehydrogenase family protein;	71.2434	63.3971	1
AT1G53290.1	1.19996	0.794707	0.372681	NO	0.702717	0.153219	Galactosyltransferase family protein;	0	0.0886678	0
AT1G53580.1	-4.46976	16.5704	4.68767e-05	NO	0.00914456	2.03884	glyoxalase II 3;Mononuclear Fe(II)-containing member of the b-lactamase fold superfamily. ETHE1 is homodimeric in solution, exhibits low-level esterase activity, and specifically binds a single Fe(II) atom in the active site.	1.21433	0	0
AT1G53645.1	0.742794	1.09075	0.296305	YES	0.702717	0.153219	hydroxyproline-rich glycoprotein family protein;	6.25254	5.92503	3
AT1G53760.1	-0.0233413	0.00239293	0.960985	NO	1	0	;	3.72904	2.77125	0
AT1G54220.1	-0.18381	0.569106	0.450614	YES	0.796347	0.0988977	Dihydrolipoamide acetyltransferase, long form protein;	44.5402	29.3918	1
AT1G55160.3	-0.518947	2.39772	0.121512	YES	0.511309	0.291316	;	8.25917	6.66204	0
AT1G55510.1	0.762199	0.391352	0.53159	NO	0.870873	0.060045	branched-chain alpha-keto acid decarboxylase E1 beta subunit;branched-chain alpha-keto acid decarboxylase E1 beta	0.100212	0.329747	0
AT1G55890.1	0.25225	0.295816	0.586517	YES	0.933715	0.0297857	Tetratricopeptide repeat (TPR)-like superfamily protein;	3.50802	4.37255	3
AT1G55900.1	0.460502	1.23065	0.26728	NO	0.702717	0.153219	Haloacid dehalogenase-like hydrolase (HAD) superfamily protein;component of a translocase in the mitochondrial inner membrane	3.24608	4.34011	0
AT1G56560.1	0.168786	0.149757	0.698767	NO	1	0	Plant neutral invertase family protein;	3.10227	3.56348	0
AT1G57540.1	1.8491	1.58652	0.207825	NO	0.597175	0.223899	;	0.165634	0.193893	0
AT1G57610.1	0	0	1	NO	1	0	Protein of unknown function (DUF607);	0.165634	0	0
AT1G58180.2	-1.86773	2.21125	0.137007	NO	0.528937	0.276596	beta carbonic anhydrase 6;	0.109904	0	0
AT1G59900.1	-0.276266	2.59142	0.107444	YES	0.511309	0.291316	pyruvate dehydrogenase complex E1 alpha subunit;encodes the e1 alpha subunit of the pyruvate dehydrogenase complex (PDC)	36.6403	39.7723	1
AT1G60770.1	0.664914	1.26594	0.260529	YES	0.691111	0.160452	Tetratricopeptide repeat (TPR)-like superfamily protein;	2.44375	3.81666	3
AT1G61570.1	1.20159	0.795453	0.372456	NO	0.702717	0.153219	translocase of the inner mitochondrial membrane 13;Encodes a putative small zinc finger-like protein (TIM13); nucleus-encoded gene whose product is found in the mitochondrial inner membrane space.	0	0.082203	0
AT1G61870.1	0.901306	4.10131	0.0428499	YES	0.331026	0.480137	pentatricopeptide repeat 336;	3.71061	4.7812	3
AT1G61960.1	1.19996	0.794707	0.372681	NO	0.702717	0.153219	Mitochondrial transcription termination factor family protein;	0	0.0886678	0
AT1G61980.1	-1.32041	1.48243	0.223395	NO	0.625998	0.203427	Mitochondrial transcription termination factor family protein;	0.334522	0.177336	3
AT1G61990.1	2.29168	2.36868	0.123791	NO	0.511309	0.291316	Mitochondrial transcription termination factor family protein;	0	0.267818	0
AT1G62730.1	1.20155	0.795436	0.372462	NO	0.702717	0.153219	Terpenoid synthases superfamily protein;	0	0.0794381	0
AT1G64880.1	0.441686	1.16298	0.280849	YES	0.702717	0.153219	Ribosomal protein S5 family protein;	3.53033	4.53313	3
AT1G65032.1	1.19996	0.794707	0.372681	NO	0.702717	0.153219	;	0	0.0886678	0
AT1G65290.1	-0.350687	1.61632	0.203606	YES	0.597175	0.223899	mitochondrial acyl carrier protein 2;Encodes a member of the mitochondrial acyl carrier protein (ACP) family. As part of the mitochondrial matrix, it is likely to be involved in fatty acid or lipoic acid biogenesis.	11.3702	11.2224	0
AT1G65540.1	-0.553942	4.36764	0.0366277	YES	0.303116	0.518392	LETM1-like protein;	12.2471	8.97351	0
AT1G66520.1	-1.4528	1.39779	0.237094	NO	0.643487	0.19146	formyltransferase, putative;	0.200424	0.0794381	0
AT1G67350.1	-0.853016	7.16497	0.00743411	YES	0.149626	0.824992	;	10.0436	7.1986	2
AT1G67785.1	-0.946073	1.15821	0.281837	NO	0.702717	0.153219	;	0.752313	0.66206	0
AT1G68680.1	-0.37999	0.690042	0.40615	NO	0.73782	0.13205	;	2.53067	2.89243	2
AT1G69210.1	0	0	1	NO	1	0	Uncharacterised protein family UPF0090;	0.165634	0	0
AT1G70190.1	-0.404147	0.212393	0.644898	NO	0.975231	0.0108927	Ribosomal protein L7/L12, oligomerisation;Ribosomal protein L7/L12, C-terminal/adaptor protein ClpS-like;	0.600368	0.521826	3
AT1G71260.1	2.88475	13.7915	0.00020426	YES	0.0259002	1.5867	WHIRLY 2;Encodes WHY2, a homolog of the potato p24 protein. It shares the conserved KGKAAL domain, a putative DNA-binding domain, with potato p24 and is localized to mitochondria and not the nucleus. WHY2 is a member of the Whirly family proteins present mainly in the plant kingdom performing various activities related to DNA metabolism. Crystal structure of Solanum tuberosum WHY2, a close homolo…	0.37575	3.04335	0
AT1G71310.2	-0.384819	0.453532	0.500663	NO	0.843081	0.0741305	cobalt ion binding;	2.4114	1.5465	0
AT1G71730.1	-0.965534	1.85277	0.173462	NO	0.597175	0.223899	;	1.93397	0.679768	0
AT1G72020.1	-0.807655	0.656674	0.417736	NO	0.752935	0.123242	;	0.852525	0.846113	0
AT1G72170.1	-0.185612	0.141413	0.706881	NO	1	0	Domain of unknown function (DUF543);	3.31108	2.24841	2
AT1G72330.3	0.092744	0.127684	0.720845	YES	1	0	alanine aminotransferase 2;Encodes for alanine aminotransferase ALAAT2.	8.34781	10.1694	0
AT1G72750.1	0.592587	1.06644	0.301752	NO	0.702717	0.153219	translocase inner membrane subunit 23-2;	2.29961	2.23279	0
AT1G73940.1	0.648984	0.546519	0.459743	NO	0.803521	0.0950026	;	1.06678	0.928674	3
AT1G73980.1	1.84789	1.58542	0.207982	NO	0.597175	0.223899	Phosphoribulokinase / Uridine kinase family;	0	0.161641	0
AT1G74230.1	0.158687	0.084266	0.771597	NO	1	0	glycine-rich RNA-binding protein 5;encodes a glycine-rich RNA binding protein.	1.53191	2.24384	3
AT1G74260.1	1.47399	6.68755	0.00970886	YES	0.177134	0.751698	purine biosynthesis 4;Encodes formylglycinamidine ribonucleotide synthase an enzyme involved in de novo purine biosynthesis. PUR4 is localizes to the chloroplast and mitochondria. Loss of PUR4 function affects male but not female gametophyte development.	2.07867	5.65974	0
AT1G75200.1	-1.38836	6.08478	0.0136351	NO	0.194958	0.710059	flavodoxin family protein / radical SAM domain-containing protein;	2.0412	1.06522	0
AT1G76060.1	-0.0228062	0.000460183	0.982885	NO	1	0	LYR family of Fe/S cluster biogenesis protein;mutant has Embryo defect	0.210116	0.366055	0
AT1G76200.1	2.3593	15.158	9.8881e-05	YES	0.0156726	1.80486	;	2.47071	4.89368	2
AT1G77670.1	2.63186	3.14613	0.0761073	NO	0.416052	0.380853	Pyridoxal phosphate (PLP)-dependent transferases superfamily protein;	0.356926	0.366055	0
AT1G77750.1	-0.0234786	0.000646899	0.979709	NO	1	0	Ribosomal protein S13/S18 family;	0.483213	0.558134	3
AT1G78690.1	1.20155	0.795436	0.372462	NO	0.702717	0.153219	Phospholipid/glycerol acyltransferase family protein;	0	0.0794381	0
AT1G79010.1	0.0917206	0.075548	0.783424	YES	1	0	Alpha-helical ferredoxin;	10.8862	9.12237	2
AT1G79230.1	-0.253668	1.66294	0.197207	YES	0.597175	0.223899	mercaptopyruvate sulfurtransferase 1;encodes a sulfurtransferase/rhodaneses, which belongs to a group of enzymes widely distributed in all three phyla that catalyze the transfer of sulfur from a donor to a thiophilic acceptor substrate. The protein and transcript levels are NOT affected by senescence or exogenous cyanide, suggesting that sulfurtransferases are involved in cyanide detoxification.	20.3375	16.4194	0
AT1G79390.1	-0.845012	2.73486	0.0981798	NO	0.490126	0.309692	;	2.14139	1.88053	0
AT1G79440.1	-0.451274	3.83153	0.0502969	YES	0.34301	0.464693	aldehyde dehydrogenase 5F1;Encodes a mitochondrial succinic semialdehyde dehydrogenase (SSADH). Nomenclature according to Kirch, et al (2004).	30.1126	22.6838	0
AT1G80230.1	0.0834704	0.0876545	0.76718	YES	1	0	Rubredoxin-like superfamily protein;	9.85016	9.57761	0
AT1G80270.1	0.925761	3.89611	0.0483981	YES	0.339739	0.468855	PENTATRICOPEPTIDE REPEAT 596;	2.93909	5.50076	3
AT1G80880.1	0	0	1	NO	1	0	Tetratricopeptide repeat (TPR)-like superfamily protein;	0.165634	0	0
AT2G02050.1	-2.38524	31.7953	1.71309e-08	YES	1.44813e-05	4.83919	NADH-ubiquinone oxidoreductase B18 subunit, putative;	4.38137	1.33467	2
AT2G02510.1	-0.325471	1.0012	0.31702	YES	0.702717	0.153219	NADH dehydrogenase (ubiquinone)s;	10.2411	9.086	0
AT2G03690.1	-0.323239	0.363914	0.54634	NO	0.88778	0.0516945	coenzyme Q biosynthesis Coq4 family protein / ubiquinone biosynthesis Coq4 family protein;Ubiquinone biosynthesis protein COQ4 homolog.	2.14734	1.96946	0
AT2G04540.1	-2.43846	7.24739	0.00710042	NO	0.147355	0.831635	Beta-ketoacyl synthase;	1.09474	0.195184	0
AT2G04940.1	-0.622762	0.757288	0.384179	NO	0.712191	0.147404	scramblase-related;	1.32863	0.808443	0
AT2G05710.1	0.0549845	0.174424	0.67621	YES	1	0	aconitase 3;Encodes an aconitase that can catalyze the conversion of citrate to isocitrate through a cis-aconitate intermediate, indicating that it may participate in the TCA cycle and other primary metabolic pathways. The protein is believed to accumulate in the mitochondria and the cytosol. It affects CSD2 (At2g28190 - a superoxide dismutase) transcript levels and may play a role in the respons…	86.5827	93.9231	1
AT2G07675.1-ATMG00980.1	-1.54212	2.80936	0.0937158	NO	0.472492	0.325606	Ribosomal protein S12/S23 family protein;	0.875906	0.250309	3
AT2G07687.1-ATMG00730.1	2.63184	3.11105	0.077763	NO	0.416701	0.380175	Cytochrome c oxidase, subunit III;	0.731268	0.317752	2
AT2G07696.1-ATMG01270.1	-0.384947	0.455245	0.499855	NO	0.84228	0.0745436	Ribosomal protein S7p/S5e family protein;	1.18468	1.50554	3
AT2G07698.1	-0.108597	0.513354	0.47369	YES	0.820546	0.0858973	ATPase, F1 complex, alpha subunit protein;	155.501	155.91	2
AT2G07707.1-ATMG00480.1	0.209223	0.698016	0.403451	YES	0.734098	0.134246	Plant mitochondrial ATPase, F0 complex, subunit 8 protein;	15.3273	17.1924	2
AT2G07725.1-ATMG00210.1	1.19677	2.13385	0.144079	NO	0.53971	0.267839	Ribosomal L5P family protein;	0.329713	1.36407	3
AT2G07727.1-ATMG00220.1	-0.12739	0.131477	0.716906	YES	1	0	Di-haem cytochrome, transmembrane;Cytochrome b/b6, C-terminal;	6.25644	4.87934	2
AT2G07734.1-ATMG00290.1	0.282214	0.220838	0.638402	NO	0.968874	0.0137328	Alpha-L RNA-binding motif/Ribosomal protein S4 family protein;	1.39545	1.82448	3
AT2G07741.1-ATMG00410.1	0	0	1	NO	1	0	ATPase, F0 complex, subunit A protein;	0.731268	0	2
AT2G13560.1	-0.5292	3.877	0.0489521	YES	0.339739	0.468855	NAD-dependent malic enzyme 1;Encodes an NAD-dependent malic enzyme (NAD-ME) that does not act on oxaloacetate, indicating that it belongs to EC 1.1.1.39. It is a member of the alpha family of NAD-MEs in plants. It appears to function as a homodimer or as a heterodimer with the beta-type NAD-ME2 (At4g00570). NAD-ME1 transcript and protein levels are higher during the night than during the day.	25.5052	24.0823	1
AT2G14170.1	-0.0923692	0.192236	0.661062	YES	0.994928	0.00220835	aldehyde dehydrogenase 6B2;Arabidopsis thaliana methylmalonate-semialdehyde dehydrogenase	17.8484	16.9519	0
AT2G15690.1	-0.428523	0.395137	0.529612	NO	0.869442	0.0607592	Tetratricopeptide repeat (TPR)-like superfamily protein;	1.42013	0.998471	0
AT2G16460.1	0.00986707	0.000557763	0.981158	NO	1	0	Protein of unknown function (DUF1640);	4.46399	3.77428	2
AT2G16710.3	0.854326	0.779024	0.37744	NO	0.706922	0.150629	Iron-sulphur cluster biosynthesis family protein;	0.366058	0.73547	0
AT2G16930.2	0.35843	0.135638	0.712657	NO	1	0	Ribosomal protein L27 family protein;	0.317579	0.768586	3
AT2G17130.1	0.0748672	0.0871066	0.767888	YES	1	0	isocitrate dehydrogenase subunit 2;Encodes a regulatory subunit of the mitochondrially-localized NAD+- dependent isocitrate dehydrogenase.	15.7247	12.4526	1
AT2G17650.1	-2.65464	4.39902	0.0359596	NO	0.299089	0.5242	AMP-dependent synthetase and ligase family protein;	0.210116	0	0
AT2G18330.1	1.20588	7.7309	0.00542837	YES	0.127466	0.894605	AAA-type ATPase family protein;	5.00665	5.58163	0
AT2G18400.1	2.90598	3.87763	0.0489335	NO	0.339739	0.468855	ribosomal protein L6 family protein;	0	0.444202	3
AT2G18450.1	-0.0431375	0.0456045	0.830896	YES	1	0	succinate dehydrogenase 1-2;Nuclear encoded mitochondrial flavoprotein subunit of succinate dehydrogenase complex .	14.261	23.4038	0
AT2G18520.1	2.28946	2.36568	0.12403	NO	0.511309	0.291316	Tetratricopeptide repeat (TPR)-like superfamily protein;	0	0.256774	3
AT2G19080.1	-0.108937	0.0579141	0.809824	NO	1	0	metaxin-related;	3.75697	3.11437	0
AT2G19490.1	-1.24396	1.66517	0.196906	NO	0.597175	0.223899	recA DNA recombination family protein;	0.593117	0.267818	0
AT2G19680.1	0.352534	0.903328	0.341891	YES	0.702717	0.153219	Mitochondrial ATP synthase subunit G protein;	4.32043	5.88961	2
AT2G19860.1	-0.451267	2.47819	0.115435	YES	0.511309	0.291316	hexokinase 2;Encodes a protein with hexokinase activity (AtHXK2) and acts as a sensor for plant sugar responses.	12.608	9.60908	0
AT2G20060.1	1.01959	3.54659	0.059668	YES	0.392016	0.406696	Ribosomal protein L4/L1 family;	2.58387	3.51087	3
AT2G20360.1	-0.598179	8.57994	0.00339887	YES	0.109317	0.961312	NAD(P)-binding Rossmann-fold superfamily protein;	32.5807	23.4536	2
AT2G20420.1	-0.0294294	0.0391095	0.843232	YES	1	0	ATP citrate lyase (ACL) family protein;	72.1267	67.161	1
AT2G20510.1	-0.511252	1.1384	0.285992	NO	0.702717	0.153219	translocase inner membrane subunit 44-1;One of two loci encoding the TIM44 subunit of the mitochondrial inner membrane translocase complex. TIM44 subunit is the part of the complex that hydrolyzes ATP to provide energy for protein translocation to the inner membrane.	2.10498	2.43074	0
AT2G20530.1	-0.175092	0.550175	0.458246	YES	0.80201	0.0958203	prohibitin 6;	20.7591	18.1338	0
AT2G20710.1	1.19996	0.794707	0.372681	NO	0.702717	0.153219	Tetratricopeptide repeat (TPR)-like superfamily protein;	0	0.0886678	0
AT2G20800.1	1.47822	2.09938	0.147359	NO	0.548754	0.260622	NAD(P)H dehydrogenase B4;	0.200424	1.14009	0
AT2G20860.1	-0.525123	2.62068	0.10548	YES	0.511309	0.291316	lipoic acid synthase 1;LIP1,Lipoic acid synthase,	6.22319	4.92421	0
AT2G20940.1	1.00111	1.5178	0.217953	NO	0.616884	0.209796	Protein of unknown function (DUF1279);	0.658539	1.19579	0
AT2G21640.1	1.26432	1.17989	0.277378	NO	0.702717	0.153219	;Encodes a protein of unknown function that is a marker for oxidative stress response.	0.117155	0.494153	0
AT2G21870.1	-0.204638	2.30938	0.128595	YES	0.521924	0.282393	copper ion binding;cobalt ion binding;zinc ion binding;	72.646	76.8284	2
AT2G22500.1	-1.98766	4.16214	0.0413372	NO	0.324555	0.488712	uncoupling protein 5;Encodes one of the mitochondrial dicarboxylate carriers (DIC): DIC1 (AT2G22500), DIC2 (AT4G24570), DIC3 (AT5G09470).	0.537387	0.177336	0
AT2G23370.1	-0.956383	4.99532	0.025416	NO	0.26615	0.574874	;	4.055	2.46671	0
AT2G25140.1	0.0253166	0.00449189	0.946565	YES	1	0	casein lytic proteinase B4;Encodes ClpB4, which belongs to the Casein lytic proteinase/heat shock protein 100 (Clp/Hsp100) family. Targeted to the mitochondrion, also referred to as ClpB-m. Transcripts of ClpB4 accumulate dramatically at high temperatures, suggesting that it may be involved in response to heat stress.	5.05524	6.31185	0
AT2G25530.1	0.291042	0.165085	0.684517	NO	1	0	AFG1-like ATPase family protein;	0.654542	1.42762	0
AT2G26080.1	-0.231252	1.00472	0.316171	YES	0.702717	0.153219	glycine decarboxylase P-protein 2;	100.369	107.081	0
AT2G26140.1	-0.160326	0.402892	0.525599	YES	0.868445	0.0612579	FTSH protease 4;encodes an FtsH protease that is localized to the mitochondrion	10.147	10.9103	0
AT2G26800.2	1.28788	3.39402	0.0654334	NO	0.415961	0.380948	Aldolase superfamily protein;	0.940351	1.92332	0
AT2G27730.1	-0.134369	0.291567	0.589218	YES	0.936838	0.0283355	copper ion binding;	28.6211	23.2518	2
AT2G28430.1	0.802541	2.0575	0.151458	NO	0.559094	0.252515	;	1.76834	2.68224	2
AT2G29080.1	-0.331779	1.31776	0.250994	YES	0.671658	0.172852	FTSH protease 3;encodes an FtsH protease that is localized to the mitochondrion	10.3371	8.40372	0
AT2G29530.3	0.519736	1.53612	0.215196	YES	0.610445	0.214353	Tim10/DDP family zinc finger protein;Encodes a small zinc finger-like protein that is a component of the mitochondrial protein import apparatus.	2.28365	5.43753	0
AT2G29720.1	-1.43858	7.0634	0.00786747	NO	0.154666	0.810606	FAD/NAD(P)-binding oxidoreductase family protein;Encodes CTF2B.	2.84458	1.22381	0
AT2G29990.1	1.20218	0.795723	0.372375	NO	0.702717	0.153219	alternative NAD(P)H dehydrogenase 2;	0	0.0969467	0
AT2G30720.1	0.765131	0.400787	0.526683	NO	0.868445	0.0612579	Thioesterase/thiol ester dehydrase-isomerase superfamily protein;	0.597115	0.380799	0
AT2G30920.1	-0.0840692	0.0250781	0.874173	NO	1	0	coenzyme Q 3;The enzyme encoded by this gene has been shown to complement the Saccharomyces cerevisiae coq3 mutation and, therefore, to have hexaprenyldihydroxybenzoate methyltransferase activity. It is however likely that, in Arabidopsis, the enzyme catalyzes the methylation of nonaprenyldihydroxybenzoate as it is the prevalent polyprenoid in this plant species. The enzyme is a mitochondrial-loc…	2.36146	2.1336	0
AT2G30970.1	0.0302477	0.0353488	0.850867	YES	1	0	aspartate aminotransferase 1;ASPARTATE AMINOTRANSFERASE 1	77.5457	78.839	0
AT2G31060.3	0.461319	2.19004	0.138905	YES	0.531583	0.274429	elongation factor family protein;	6.27869	8.10774	0
AT2G31140.1	-0.027459	0.00402754	0.949398	NO	1	0	Peptidase S24/S26A/S26B/S26C family protein;	4.08678	3.21797	0
AT2G31240.1	0.179889	0.0389634	0.843521	NO	1	0	Tetratricopeptide repeat (TPR)-like superfamily protein;	0.50162	0.662915	0
AT2G31490.1	-0.349629	0.409784	0.522079	NO	0.865355	0.0628058	;	3.07677	1.70967	2
AT2G31955.1	2.29226	2.36947	0.123729	NO	0.511309	0.291316	cofactor of nitrate reductase and xanthine dehydrogenase 2;COFACTOR OF NITRATE REDUCTASE AND XANTHINE DEHYDROGENASE 2. Encodes a protein involved in molybdenum cofactor biosynthesis. Homologous to E.coli moaA. Expression is abundant in all tissues examined, particularly in roots. Appears to have targeting signals for chloroplast or mitochondria.	0	0.282561	0
AT2G32230.1	-2.65612	4.40174	0.0359022	NO	0.299089	0.5242	proteinaceous RNase P 1;RNase P able to cleave tRNA-like structures involved in the maturation of plant mitochondrial mRNAs.	0.227059	0	0
AT2G33040.1	0.228351	1.19623	0.274077	YES	0.702717	0.153219	gamma subunit of Mt ATP synthase;	27.6366	27.0101	2
AT2G33210.1	0.0806883	0.347247	0.555676	YES	0.899294	0.0460983	heat shock protein 60-2;	93.2229	103.823	0
AT2G33220.1	-0.0432533	0.0257829	0.872432	YES	1	0	GRIM-19 protein;	9.47139	11.5193	2
AT2G33255.1	-0.616097	0.724322	0.39473	NO	0.725914	0.139115	Haloacid dehalogenase-like hydrolase (HAD) superfamily protein;	0.747504	0.842065	0
AT2G33585.1	-1.91885	9.0218	0.00266779	NO	0.107177	0.969899	;	1.54339	0.613599	0
AT2G34050.1	2.63261	3.15016	0.0759196	NO	0.416052	0.380853	;	0	0.380537	0
AT2G34520.1	1.8491	1.58652	0.207825	NO	0.597175	0.223899	mitochondrial ribosomal protein S14;nuclear-encoded mitochondrial ribosomal protein S14	0	0.193893	3
AT2G34630.2	0.307168	0.465221	0.495194	NO	0.839446	0.0760071	geranyl diphosphate synthase 1;Encodes a geranyl diphosphate synthase. RNAi lines are dwarf. T-DNA knock-out lines are embryo lethal.	2.15166	3.39341	0
AT2G35010.1	0.0550457	0.0297956	0.862955	YES	1	0	thioredoxin O1;	7.69147	7.66491	0
AT2G35120.1	0.66739	4.22603	0.0398085	YES	0.316441	0.499707	Single hybrid motif superfamily protein;	7.40041	12.3609	0
AT2G35240.1	1.28518	4.60505	0.031878	NO	0.292706	0.533569	plastid developmental protein DAG, putative;	1.74129	2.70592	0
AT2G35370.1	-0.347782	3.39373	0.0654449	YES	0.415961	0.380948	glycine decarboxylase complex H;Encodes glycine decarboxylase complex H protein. Involved in photorespiration.	38.306	34.5776	0
AT2G35605.1	0.0457063	0.0170444	0.896128	YES	1	0	SWIB/MDM2 domain superfamily protein;	6.73304	5.57763	0
AT2G35790.1	-0.139806	0.0734843	0.78633	NO	1	0	;	2.62974	2.14129	0
AT2G35795.1	1.20218	0.795723	0.372375	NO	0.702717	0.153219	Chaperone DnaJ-domain superfamily protein;	0	0.0969467	0
AT2G36070.1	-0.00606486	0.000636324	0.979875	YES	1	0	translocase inner membrane subunit 44-2;One of two genes in Arabidopsis that encode a putative subunit of the mitochondrial inner membrane translocase complex. TIM44 subunit is thought to provide the energy for translocation via hydrolysis of ATP.	17.8127	12.7393	0
AT2G37410.1	-0.485949	1.10696	0.292743	NO	0.702717	0.153219	translocase inner membrane subunit 17-2;Mitochondrial inner membrane translocase. Together with AtTIM17-1, TIM17-2 has a long C-terminal extension not present in other TIMs. The extension is located in the outer membrane and so TIM17-2 links the inner and outer mitochondrial membranes. The C-terminal region is essential for protein import into mitochondria via the general import pathway but is no…	3.00875	2.3063	0
AT2G38400.2	-0.869693	0.710948	0.399129	NO	0.729771	0.136814	alanine:glyoxylate aminotransferase 3;alanine:glyoxylate aminotransferase 2 homolog (AGT3) mRNA,	0.310328	0.250309	0
AT2G38660.1	-0.311643	0.231056	0.630742	NO	0.966383	0.0148506	Amino acid dehydrogenase family protein;	1.38722	1.19423	0
AT2G38670.1	-0.884115	5.49547	0.0190658	YES	0.230416	0.637488	phosphorylethanolamine cytidylyltransferase 1;Encodes a mitochondrial ethanolamine-phosphate cytidylyltransferase, involved in phosphatidylethanolamine (PE) biosynthesis.	5.25776	3.18941	0
AT2G39270.1	0.125766	0.0657162	0.797679	NO	1	0	P-loop containing nucleoside triphosphate hydrolases superfamily protein;	1.75026	2.60308	0
AT2G39795.1	-0.0266706	0.00231785	0.961601	NO	1	0	Mitochondrial glycoprotein family protein;	2.60994	2.03543	0
AT2G40090.1	-2.65436	4.39849	0.0359708	NO	0.299089	0.5242	ABC2 homolog 9;member of ATH subfamily	0.200424	0	0
AT2G40765.1	-0.0588959	0.0195628	0.888765	NO	1	0	;	5.01221	3.48802	2
AT2G40800.1	-0.448649	1.03243	0.309588	NO	0.702717	0.153219	;	2.51071	3.15749	0
AT2G41380.1	-2.65612	4.40174	0.0359022	NO	0.299089	0.5242	S-adenosyl-L-methionine-dependent methyltransferases superfamily protein;	0.392693	0	0
AT2G41600.5	0.351886	0.155953	0.692911	NO	1	0	Mitochondrial glycoprotein family protein;	0.658539	0.767801	0
AT2G42210.2	-0.149704	0.21473	0.643085	YES	0.97365	0.011597	Mitochondrial import inner membrane translocase subunit Tim17/Tim22/Tim23 family protein;Homologous to pea OEP16 and barley pPORA (OEP16), a member of Arabidopsis OEP16 family.	6.77297	6.04674	2
AT2G42310.1	-1.04056	7.30437	0.0068787	YES	0.146592	0.833891	;	5.49338	3.5136	2
AT2G42450.1	-0.26942	0.133512	0.714818	NO	1	0	alpha/beta-Hydrolases superfamily protein;	0.654542	0.874952	0
AT2G42710.1	0.66212	2.85518	0.0910798	YES	0.467484	0.330234	Ribosomal protein L1p/L10e family;	4.56176	6.12528	3
AT2G43360.1	0.121218	0.140707	0.70758	YES	1	0	Radical SAM superfamily protein;Catalyzes the conversion of dethiobiotin to biotin.	8.77947	7.13203	0
AT2G43400.1	-0.652767	1.70626	0.191471	YES	0.597175	0.223899	electron-transfer flavoprotein:ubiquinone oxidoreductase;Encodes a unique electron-transfer flavoprotein:ubiquinone oxidoreductase that is localized to the mitochondrion. Mutants are more sensitive to sugar starvation when plants are kept in the dark for long periods.	3.32439	2.59461	0
AT2G43780.1	1.52378	3.99375	0.0456694	NO	0.339739	0.468855	;	0.892432	1.71055	0
AT2G44065.1	-0.0219766	0.00149121	0.969196	YES	1	0	Ribosomal protein L2 family;	2.12315	2.34726	3
AT2G44350.2	0.350112	3.67662	0.0551805	YES	0.364422	0.438396	Citrate synthase family protein;encodes a mitochrondrion targeted citrate synthase, the first enzyme of the tricarboxylic acid cycle, catalyzing the condensation of acetyl-CoA and oxaloacetate, finally yielding citrate and CoA.	47.9466	49.543	1
AT2G44525.1	0.523578	0.555557	0.456056	NO	0.799833	0.0970009	Protein of unknown function (DUF498/DUF598);	1.76411	1.34113	0
AT2G44620.1	-0.424525	0.697805	0.403522	NO	0.734098	0.134246	mitochondrial acyl carrier protein 1;Encodes a member of the mitochondrial acyl carrier protein (ACP) family. As part of the mitochondrial matrix, it is likely to be involved in fatty acid or lipoic acid biogenesis. Its acylated form is predominantly present in the mitochondrial membrane while the non-acylated form is soluble.	1.75351	2.25062	0
AT2G45030.1	0.118834	0.151201	0.697391	YES	1	0	Translation elongation factor EFG/EF2 protein;	9.27749	8.51442	3
AT2G45060.1	-0.062474	0.0330977	0.855639	YES	1	0	Uncharacterised conserved protein UCP022280;	11.3884	10.5227	0
AT2G46110.1	-1.00479	5.3507	0.020714	YES	0.230416	0.637488	ketopantoate hydroxymethyltransferase 1;Encodes a ketopentoate hydroxymethyltransferase that appears to localize to the mitochondria. This protein is expected to play a role in pantothenate (vitamin B5) biosynthesis.	3.13527	2.52715	0
AT2G46470.1	-1.27913	5.43528	0.0197339	NO	0.230416	0.637488	inner membrane protein OXA1-like;	1.73657	1.13922	0
AT2G46505.1	1.50391	2.84669	0.0915622	NO	0.467484	0.330234	succinate dehydrogenase subunit 4;Encodes succinate dehydrogenase ,a component of mitochondrial respiratory complex II. Nuclear encoded gene which is imported into the mitochondrion.	1.1138	1.12775	1 / 2
AT2G46540.1	-0.438346	0.912602	0.339425	NO	0.702717	0.153219	;	3.41627	3.38977	0
AT2G47020.1	1.19996	0.794707	0.372681	NO	0.702717	0.153219	Peptide chain release factor 1;	0	0.0886678	0
AT2G47380.1	1.28821	3.40618	0.0649525	NO	0.415958	0.38095	Cytochrome c oxidase subunit Vc family protein;	1.29003	1.86909	2
AT2G47490.1	1.84705	1.58465	0.208092	NO	0.597175	0.223899	NAD+ transporter 1;Encodes a chloroplast-localized NAD+ transporter that transports NAD+ in a counter exchange mode with ADP and AMP in vitro.	0	0.185353	0
AT2G47510.1	-0.085282	0.294897	0.587099	YES	0.934055	0.0296276	fumarase 1;Encodes a mitochondrial-localized protein. The FUM1 gene appears to be essential, suggesting that FUM1 may play a crucial role as a fumarase in the tricarboxylic acid cycle.	59.906	57.6065	1
AT3G01130.1	-0.469793	0.500982	0.479069	NO	0.82873	0.0815869	;	3.11767	2.59872	0
AT3G01280.1	-10.1489	858.795	8.90333e-189	YES	2.25788e-185	184.646	voltage dependent anion channel 1;Encodes a voltage-dependent anion channel (VDAC: AT3G01280/VDAC1, AT5G67500/VDAC2, AT5G15090/VDAC3, AT5G57490/VDAC4, AT5G15090/VDAC5). VDACs are reported to be porin-type, beta-barrel diffusion pores. They are prominently localized in the outer mitochondrial membrane and are involved in metabolite exchange between the organelle and the cytosol.	78.1803	0	0
AT3G01740.1	-0.976008	2.50365	0.113583	NO	0.511309	0.291316	Mitochondrial ribosomal protein L37;	1.83164	1.13161	3
AT3G01790.1	1.30513	5.21386	0.0224076	YES	0.243887	0.612812	Ribosomal protein L13 family protein;	3.39647	4.58971	3
AT3G01800.1	0.419691	1.20933	0.271466	YES	0.702717	0.153219	Ribosome recycling factor;	3.3814	6.21082	3
AT3G02090.2	-0.0443457	0.036503	0.848481	YES	1	0	Insulinase (Peptidase family M16) protein;	81.8222	78.0652	2
AT3G02490.1	1.19996	0.794707	0.372681	NO	0.702717	0.153219	Pentatricopeptide repeat (PPR) superfamily protein;	0	0.0886678	3
AT3G02650.1	-0.183522	0.158038	0.69097	YES	1	0	Tetratricopeptide repeat (TPR)-like superfamily protein;	4.2776	3.05332	3
AT3G03060.1	0.479844	2.15013	0.142558	YES	0.53639	0.270519	P-loop containing nucleoside triphosphate hydrolases superfamily protein;	7.09129	8.54574	0
AT3G03070.1	-1.30374	6.92765	0.00848729	YES	0.161701	0.791288	NADH-ubiquinone oxidoreductase-related;	3.22913	2.25553	0
AT3G03100.1	0.299125	1.00902	0.315137	YES	0.702717	0.153219	NADH:ubiquinone oxidoreductase, 17.2kDa subunit;	12.1295	9.42729	2
AT3G03420.1	-0.557088	0.914925	0.338811	NO	0.702717	0.153219	Ku70-binding family protein;	1.35756	1.37312	0
AT3G03590.1	4.5343	11.2255	0.000806806	NO	0.0579457	1.23698	SWIB/MDM2 domain superfamily protein;	0.191292	1.53884	0
AT3G03600.1	0.239178	0.225556	0.634839	NO	0.967311	0.0144338	ribosomal protein S2;Structural component of the mitochondrial ribosome small subunit	2.35567	2.61964	3
AT3G03910.1	0.0466214	0.0148466	0.903021	YES	1	0	glutamate dehydrogenase 3;GDH3 encodes a member of the glutamate dehydrogenease family. Its expression is upregulated in response to cytokinin and it may play a role in the control of nitrogen metabolism in leaf development.	21.6157	21.9935	0
AT3G04950.1	-1.86744	2.21098	0.137031	NO	0.528937	0.276596	;	0.457138	0	0
AT3G06040.1	0.057887	0.00877496	0.925368	NO	1	0	Ribosomal protein L12/ ATP-dependent Clp protease adaptor protein ClpS family protein;	1.58576	1.51812	3
AT3G06050.1	-0.151902	0.486223	0.485617	YES	0.831051	0.0803724	peroxiredoxin IIF;Encodes a mitochondrial matrix localized peroxiredoxin involved in redox homeostasis. Knockout mutants have reduced root growth under certain oxidative stress conditions.	30.6041	28.0558	0
AT3G06320.1-AT5G18790.1	-0.0210824	0.000259443	0.987149	NO	1	0	Ribosomal protein L33 family protein;	0.117155	0.158876	0
AT3G06483.1	0.0589691	0.016555	0.897622	NO	1	0	pyruvate dehydrogenase kinase;Pyruvate dehydrogenase kinase (PDK) specifically phosphorylates the E1&#945; subunit of the pyruvate dehydrogenase complex (PDC) on a Ser residue using ATP as a phosphate donor. PDK is a unique type of protein kinase having a His-kinase-like sequence but Ser-kinase activity. Site-directed mutagenesis and structural analysis indicate that PDK belongs to the GHKL super…	2.55063	3.34663	0
AT3G06790.1	1.19996	0.794707	0.372681	NO	0.702717	0.153219	plastid developmental protein DAG, putative;	0	0.0886678	0
AT3G06850.1	-0.474922	1.86983	0.171495	YES	0.597175	0.223899	2-oxoacid dehydrogenases acyltransferase family protein;dihydrolipoamide branched chain acyltransferase	9.03079	6.5261	0
AT3G07060.1	0.130877	0.0258835	0.872185	NO	1	0	NHL domain-containing protein;	0.794101	0.787575	0
AT3G07480.1	0.158335	0.332134	0.564405	YES	0.908205	0.041816	2Fe-2S ferredoxin-like superfamily protein;	10.3907	9.88056	0
AT3G07568.1	-0.73938	2.03295	0.153921	NO	0.565717	0.247401	;	2.4989	1.61179	0
AT3G07770.1	0.16092	1.97287	0.160143	YES	0.582685	0.234566	HEAT SHOCK PROTEIN 89.1;	58.4696	58.1611	0
AT3G08580.1	-0.412999	1.96361	0.161128	YES	0.585415	0.232536	ADP/ATP carrier 1;mitochondrial ADP/ATP carrier	202.327	171.78	0
AT3G08860.1	0.722787	0.397168	0.528556	YES	0.868709	0.0611259	PYRIMIDINE 4;Encodes a protein that is predicted to have beta-alanine aminotransferase activity.	3.28421	6.52402	0
AT3G08950.1	-1.7746	9.01423	0.00267886	NO	0.107177	0.969899	electron transport SCO1/SenC family protein;Encodes HCC1, homologue of the copper chaperone SCO1 (synthesis of cytochrome c oxidase 1) from the yeast Saccharomyces cerevisiae. SCO1 encodes a mitochondrial protein that is essential for the correct assembly of complex IV in the respiratory chain. HCC1 is localized in the mitochondrion. A chimeric yeast Sco1-Arabidopsis HCC1 protein complements yeas…	3.51395	0.841987	2
AT3G09810.1	0.274759	1.47895	0.223939	YES	0.626141	0.203328	isocitrate dehydrogenase VI;Encodes a catalytic subunit of the mitochondrially-localized NAD+- dependent isocitrate dehydrogenase	18.9068	22.9407	1
AT3G10110.1	1.84705	1.58465	0.208092	NO	0.597175	0.223899	Mitochondrial import inner membrane translocase subunit Tim17/Tim22/Tim23 family protein;	0	0.185353	2
AT3G10160.1	-1.95933	2.89536	0.0888349	NO	0.459766	0.337463	DHFS-FPGS homolog C;Encodes a protein with tetrahydrofolylpolyglutamate synthase activity that is located in the mitochondrial matrix.	0.32002	0.082203	0
AT3G10270.1	0.688927	0.940766	0.332081	NO	0.702717	0.153219	DNA GYRASE B1;Protein targeting to mitochondria is influenced by UTR sequences.	0.54708	1.47018	0
AT3G10370.1	-0.0231399	0.0072409	0.932187	YES	1	0	FAD-dependent oxidoreductase family protein;mitochondrial FAD-dependent glycerol-3-phosphate dehydrogenase. possibly involved in storage lipid catabolism and glycerol assimilation, and in glycerol-3-phosphate shuttle which transports reducing power from cytosol to mitochondrion.	21.6684	21.0662	0
AT3G10860.1	-0.235228	0.284468	0.593788	YES	0.938692	0.0274768	Cytochrome b-c1 complex, subunit 8 protein;	4.64396	4.02326	2
AT3G10920.1	-0.140364	0.484509	0.486387	YES	0.831051	0.0803724	manganese superoxide dismutase 1;manganese superoxide dismutase (MSD1)	33.1334	20.5838	0
AT3G11070.1	0.0918465	0.0686588	0.7933	YES	1	0	Outer membrane OMP85 family protein;	5.26176	5.74028	0
AT3G12260.1	-0.120328	0.259732	0.610304	YES	0.95614	0.0194783	LYR family of Fe/S cluster biogenesis protein;	18.8169	15.0159	2
AT3G12370.1	-0.143815	0.0402724	0.840949	NO	1	0	Ribosomal protein L10 family protein;	1.54274	0.957155	3
AT3G12650.1	-1.65445	4.07262	0.0435836	NO	0.331916	0.478972	;	2.35681	0.35277	0
AT3G12770.1	1.20218	0.795723	0.372375	NO	0.702717	0.153219	mitochondrial editing factor 22;Encodes a pentatricopeptide repeat protein (PPR) protein involved in mitochondrial mRNA editing.	0	0.0969467	0
AT3G13110.1	-0.161162	0.115362	0.734121	YES	1	0	serine acetyltransferase 2;2;Encodes a mitochondrial serine O-acetyltransferase involved in sulfur assimilation and cysteine biosynthesis. Expressed in the vascular system.	4.85499	2.6462	0
AT3G13160.1	0.343685	0.890482	0.345347	YES	0.702717	0.153219	Tetratricopeptide repeat (TPR)-like superfamily protein;	4.98443	5.80235	3
AT3G13450.1	0	0	1	NO	1	0	Transketolase family protein;branched chain alpha-keto acid dehydrogenase E1 beta	0.165634	0	0
AT3G13490.1	-2.01312	10.4113	0.00125247	NO	0.0756252	1.12133	Lysyl-tRNA synthetase, class II;Encodes a dual targeted lysyl-tRNA ligase that is found both in the mitochondrion and the chloroplast. Plants mutated in this gene exhibit an ovule abortion phenotype.	2.32601	0.597565	3
AT3G13845.1	-4.28841	14.8932	0.000113771	NO	0.0169719	1.77027	;	0.745062	0	0
AT3G13860.1	-0.152611	1.32068	0.250471	YES	0.671452	0.172985	heat shock protein 60-3A;	36.8738	36.4533	0
AT3G13882.2	0	0	1	NO	1	0	Ribosomal protein L34;	0.165634	0	0
AT3G13930.1	-0.0342894	0.0253249	0.87356	YES	1	0	Dihydrolipoamide acetyltransferase, long form protein;	75.5329	66.0457	1
AT3G15000.1	0.31383	0.833369	0.3613	YES	0.702717	0.153219	cobalt ion binding;	5.0153	6.47646	0
AT3G15020.1	-0.117763	0.429116	0.512423	YES	0.853814	0.0686367	Lactate/malate dehydrogenase family protein;	52.1026	48.9544	1
AT3G15090.1	0.164454	0.336093	0.562093	YES	0.905635	0.043047	GroES-like zinc-binding alcohol dehydrogenase family protein;	16.7735	16.458	0
AT3G15280.1	-2.6293	6.17364	0.0129667	NO	0.194958	0.710059	;	0.537387	0.096685	0
AT3G15590.1	-0.0251371	0.0042331	0.948124	YES	1	0	Tetratricopeptide repeat (TPR)-like superfamily protein;	4.24248	4.47829	0
AT3G15640.1	-0.19726	0.642606	0.422769	YES	0.760384	0.118967	Rubredoxin-like superfamily protein;	9.75954	10.0977	0
AT3G15660.1	-0.209485	0.477428	0.48959	YES	0.83235	0.0796941	glutaredoxin 4;	8.57726	8.54122	0
AT3G16230.2	-0.743914	0.924274	0.336355	NO	0.702717	0.153219	Predicted eukaryotic LigT;	1.18582	0.597303	3
AT3G16480.1	-0.252189	1.89787	0.168317	YES	0.597175	0.223899	mitochondrial processing peptidase alpha subunit;	29.4458	23.8019	2
AT3G17240.1	-0.158209	0.721475	0.39566	YES	0.726571	0.138722	lipoamide dehydrogenase 2;lipoamide dehydrogenase precursor	90.7879	89.7966	1
AT3G17300.1	0.885174	2.19988	0.138021	NO	0.530841	0.275036	;	0.754754	2.43532	0
AT3G17465.1	0.293314	0.363695	0.546461	YES	0.88778	0.0516945	ribosomal protein L3 plastid;encodes a putative L3 ribosomal protein targeted to the plastid.	1.68483	3.19467	3
AT3G17910.1	0.167527	0.0624207	0.80271	NO	1	0	Surfeit locus 1 cytochrome c oxidase biogenesis protein;Surfeit 1 (SURF1) mRNA. Similar to human SURF1 which is known to be involved in cytochrome c oxidase assembly.	1.21777	1.47998	0
AT3G18160.3	-0.363242	0.107177	0.743381	NO	1	0	peroxin 3-1;	0.217367	0.241079	0
AT3G18240.1	0.662901	1.19788	0.273745	NO	0.702717	0.153219	Ribosomal protein S24/S35, mitochondrial;	1.09571	2.11101	3
AT3G18410.1	-0.297239	0.32834	0.566638	NO	0.91122	0.0403766	Complex I subunit NDUFS6;	1.66789	2.04737	2
AT3G18580.1	1.70135	3.87375	0.0490468	NO	0.339739	0.468855	Nucleic acid-binding, OB-fold-like protein;	0.210116	1.35717	0
AT3G19170.1	-0.0750737	0.0512706	0.820867	YES	1	0	presequence protease 1;Zinc metalloprotease pitrilysin subfamily A. Signal peptide degrading enzyme targeted to mitochondria and chloroplasts. Expressed only in siliques and flowers	10.9449	9.81228	0
AT3G19508.1	0.313952	0.308688	0.578486	NO	0.92383	0.0344081	;	2.36692	2.05935	0
AT3G19740.1	-0.78093	4.3435	0.0371504	YES	0.304898	0.515846	P-loop containing nucleoside triphosphate hydrolases superfamily protein;	5.21705	3.65292	0
AT3G20000.1	-0.0566013	0.0531556	0.817661	YES	1	0	translocase of the outer mitochondrial membrane 40;Encodes a component of the TOM receptor complex responsible for the recognition and translocation of cytosolically synthesized mitochondrial preproteins. With TOM22, functions as the transit peptide receptor at the surface of the mitochondrial outer membrane and facilitates the movement of preproteins into the translocation pore.	14.8018	12.4685	0
AT3G20970.1	-0.0272799	0.00629286	0.936772	YES	1	0	NFU domain protein 4;Encodes a protein containing the NFU domain that may be involved in iron-sulfur cluster assembly. Part of a five member gene family, more closely related to NFU5 than to NFU1,2, and 3. Targeted to the mitochondrion.	4.78515	5.54377	0
AT3G21300.1	-2.44227	7.31074	0.00685438	NO	0.146592	0.833891	RNA methyltransferase family protein;	1.27731	0.170871	0
AT3G21400.1	-0.0302982	0.00279489	0.957838	NO	1	0	;	1.47284	1.74688	0
AT3G22200.2	-0.380639	4.21558	0.0400543	YES	0.316441	0.499707	Pyridoxal phosphate (PLP)-dependent transferases superfamily protein;Genetically redundant with POP3;mediates pollen tube guidance. Double mutants are self sterile; gamma-aminobutyrate transaminase subunit precursor; nuclear gene for mitochondrial product. Encodes gamma-aminobutyrate transaminase that uses pyruvate instead of alpha-ketoglutarate as cosubstrate. Mutations in POP2/HER1 render roots…	48.9797	37.0191	0
AT3G22300.1	1.50732	2.83507	0.092227	NO	0.468713	0.329093	ribosomal protein S10;Nuclear-encoded gene for mitochondrial ribosomal small subunit protein S10	0.531692	1.14223	3
AT3G22310.1	0.926471	4.74691	0.029351	YES	0.292706	0.533569	putative mitochondrial RNA helicase 1;Sequence similarity ot DEAD-box RNA helicases. Binds RNA and DNA. Involved in drought, salt and cold stress responses.	2.22434	4.95121	0
AT3G22330.1	0.488459	1.83004	0.176123	YES	0.597175	0.223899	putative mitochondrial RNA helicase 2;DEAD-box protein required for efficient group II intron splicing in mitochondria.	3.8536	6.26361	3
AT3G22360.1	3.92435	7.8374	0.0051176	NO	0.125606	0.90099	alternative oxidase 1B;encodes an alternative oxidase whose expression is limited to flowers and floral buds.	0	0.924546	0
AT3G22370.1	4.58067	9.53367	0.00201736	NO	0.10232	0.990037	alternative oxidase 1A;Encodes AOX1a, an isoform of alternative oxidase that is expressed in rosettes, flowers, and root. The alternative oxidase of plant mitochondria transfers electrons from the ubiquinone pool to oxygen without energy conservations. It is regulated through transcriptional control and by pyruvate. Plays a role in shoot acclimation to low temperature. Also is capable of ameliora…	0	1.51658	0
AT3G22670.1	1.19996	0.794707	0.372681	NO	0.702717	0.153219	Pentatricopeptide repeat (PPR) superfamily protein;	0	0.0886678	0
AT3G23830.1	3.12996	4.61514	0.031691	NO	0.292706	0.533569	glycine-rich RNA-binding protein 4;encodes a glycine-rich RNA binding protein. Gene expression is induced by cold and reduced by ionic (salt) and non-ionic (mannitol) osmotic stress. Lines overexpressing the gene are slightly more tolerant to osmotic stress during germination.	0	0.509848	3
AT3G23990.1	-0.0730239	0.32325	0.569661	YES	0.913186	0.0394409	heat shock protein 60;mitochondrial chaperonin HSP. assist in rapid assembly of the oligomeric protein structures in the mitochondria.	141.298	143.155	0
AT3G24200.2	-0.402757	1.16443	0.280548	YES	0.702717	0.153219	FAD/NAD(P)-binding oxidoreductase family protein;	5.95711	4.53637	0
AT3G24570.1	-1.78655	4.09758	0.0429447	NO	0.331026	0.480137	Peroxisomal membrane 22 kDa (Mpv17/PMP22) family protein;	1.9079	0.275835	0
AT3G26760.1	0.816009	1.14707	0.284163	NO	0.702717	0.153219	NAD(P)-binding Rossmann-fold superfamily protein;	0.593117	1.27991	0
AT3G26770.1	0.367503	0.951773	0.329268	YES	0.702717	0.153219	NAD(P)-binding Rossmann-fold superfamily protein;	3.98445	5.27961	0
AT3G27080.1	-0.142608	0.130657	0.717752	YES	1	0	translocase of outer membrane 20 kDa subunit 3;Component of the TOM complex involved in transport of nuclear-encoded mitochondrial proteins	4.25218	4.08721	0
AT3G27240.1	-0.129177	0.347501	0.555531	YES	0.899294	0.0460983	Cytochrome C1 family;	27.0956	31.6888	2
AT3G27280.2	-0.0780064	0.175243	0.675494	YES	1	0	prohibitin 4;Part of protein complexes that are necessary for proficient mitochondrial function or biogenesis, thereby supporting cell division and differentiation in apical tissues	22.0457	24.3681	0
AT3G27380.1	-0.265888	1.04719	0.306156	YES	0.702717	0.153219	succinate dehydrogenase 2-1;One of three isoforms of the iron-sulfur component of the succinate dehydrogenase complex, a component of the mitochondrial respiratory chain complex II. The product of the nuclear encoded gene is imported into the mitochondrion. Expressed during germination and post-germinative growth.	21.4309	22.6759	1 / 2
AT3G27570.1	-0.521516	3.10192	0.0781998	YES	0.416701	0.380175	Sucrase/ferredoxin-like family protein;	8.25111	6.13053	0
AT3G27890.1	-0.284399	0.259236	0.610645	NO	0.95614	0.0194783	NADPH:quinone oxidoreductase;Encodes NAD(P)H:quinone reductase which is an FMN binding protein that catalyzes the reduction of quinone substrates to hydroquinones.The enzyme activity was confirmed by in vitro assay.	1.83353	2.15238	0
AT3G28700.1	-0.185016	0.1345	0.713811	NO	1	0	Protein of unknown function (DUF185);	2.01366	2.30412	0
AT3G29010.1	-0.668982	0.246801	0.619337	NO	0.95614	0.0194783	Biotin/lipoate A/B protein ligase family;	0.117155	0.0886678	0
AT3G45300.1	-0.0366876	0.0168651	0.896673	YES	1	0	isovaleryl-CoA-dehydrogenase;Encodes isovaleryl-coenzyme a dehydrogenase. Mutants have increases in 12 seed free amino acids, accumulation of seed homomethionine and 3-isovaleroyloxypropyl-glucosinolate, with a concomitant decrease in seed 3-benzoyloxypropyl-glucosinolate.	7.38222	9.00769	0
AT3G45740.1	-0.740955	0.905798	0.341232	NO	0.702717	0.153219	hydrolase family protein / HAD-superfamily protein;	0.795983	0.602817	0
AT3G45770.1	-0.139418	0.138102	0.710176	NO	1	0	Polyketide synthase, enoylreductase family protein;	4.54466	4.38123	0
AT3G46430.1	0	0	1	NO	1	0	;	1.78463	0	0
AT3G46430.1-AT5G59613.1	-0.328107	0.602521	0.437618	YES	0.7799	0.107961	;	3.04565	4.18119	0
AT3G46560.1	0.171281	0.243139	0.621948	YES	0.956495	0.0193174	Tim10/DDP family zinc finger protein;Encodes a small zinc finger-like protein that is a component of the mitochondrial protein import apparatus.	4.15187	7.74591	0
AT3G47630.2	0.102641	0.0181824	0.892737	NO	1	0	;	0.686079	0.933855	0
AT3G47833.1	-1.3449	6.24327	0.0124666	NO	0.194958	0.710059	;	3.76276	1.32567	1 / 2
AT3G47930.1	-0.371521	1.54279	0.214202	YES	0.608306	0.215878	L-galactono-1,4-lactone dehydrogenase;L-Galactono-1,4-lactone dehydrogenase, catalyzes the final step of ascorbate biosynthesis	34.0869	28.7118	2
AT3G48000.1	-0.116695	0.310932	0.577109	YES	0.922792	0.0348961	aldehyde dehydrogenase 2B4;Encodes a putative (NAD+) aldehyde dehydrogenase.	48.5337	37.2999	0
AT3G48680.1	-0.327114	1.64867	0.19914	YES	0.597175	0.223899	gamma carbonic anhydrase-like 2;Encodes a mitochondrial gamma carbonic anhydrase-like protein. Component of the NADH dehydrogenase complex.	22.1455	15.0074	2
AT3G48850.1	-0.261938	0.301492	0.582949	NO	0.9292	0.0318906	phosphate transporter 3;2;	2.80881	2.45567	0
AT3G49080.1	-0.189668	0.0952326	0.757628	NO	1	0	Ribosomal protein S5 domain 2-like superfamily protein;	2.41677	1.50206	3
AT3G49240.1	-0.907751	5.86447	0.0154495	YES	0.206211	0.685689	Pentatricopeptide repeat (PPR) superfamily protein;	5.66104	3.54065	3
AT3G49320.1	-1.98574	4.15019	0.0416298	NO	0.325843	0.486991	Metal-dependent protein hydrolase;	1.0246	0.170871	0
AT3G50930.1	1.20155	0.795436	0.372462	NO	0.702717	0.153219	cytochrome BC1 synthesis;	0	0.0794381	2
AT3G51010.1	-0.171365	0.0417155	0.838163	NO	1	0	;	0.972121	1.43688	3
AT3G51090.1	1.19996	0.794707	0.372681	NO	0.702717	0.153219	Protein of unknown function (DUF1640);	0	0.0886678	0
AT3G51790.1	1.20233	0.795792	0.372355	NO	0.702717	0.153219	transmembrane protein G1P-related 1;putative transmembrane protein G1p (AtG1) mRNA, complete	0	0.0982377	0
AT3G51830.1	-3.16326	6.57107	0.0103649	NO	0.179524	0.745877	SAC domain-containing protein 8;putative transmembrane protein G5p (AtG5) mRNA, complete	0.334522	0	0
AT3G52200.2	-0.00389302	0.00028452	0.986542	YES	1	0	Dihydrolipoamide acetyltransferase, long form protein;dihydrolipoamide S-acetyltransferase (LTA3) mRNA, nuclear	24.0798	23.3788	0
AT3G52300.1	0.263003	2.31922	0.127784	YES	0.520998	0.283164	ATP synthase D chain, mitochondrial;	51.3897	58.8342	2
AT3G52570.1	-0.121571	0.0259811	0.871946	NO	1	0	alpha/beta-Hydrolases superfamily protein;	0.73537	1.21924	0
AT3G52730.1	0.737298	3.46453	0.0626983	YES	0.40562	0.391881	ubiquinol-cytochrome C reductase UQCRX/QCR9-like family protein;	5.34673	7.07927	2
AT3G52950.1	-0.615512	2.30898	0.128629	NO	0.521924	0.282393	CBS / octicosapeptide/Phox/Bemp1 (PB1) domains-containing protein;	3.64047	2.99164	0
AT3G54110.1	-0.527232	1.7109	0.190869	YES	0.597175	0.223899	plant uncoupling mitochondrial protein 1;Member of Uncoupling protein PUMP2 family. Encodes a mitochondrial uncoupling protein AtUCP1 involved in maintain the redox poise of the mitochondrial electron transport chain to facilitate photosynthetic metabolism. Disruption of UCP1 results in a photosynthetic phenotype. Specifically there is a restriction in photorespiration with a decrease in the rate…	30.0642	21.3689	0
AT3G54826.1	-0.0254717	0.000555035	0.981204	NO	1	0	Zim17-type zinc finger protein;	0.567042	0.338977	0
AT3G54980.1	1.27724	1.94663	0.16295	NO	0.590346	0.228894	Pentatricopeptide repeat (PPR) superfamily protein;	0.583985	0.975599	3
AT3G55410.1	-0.075641	0.246561	0.619507	YES	0.95614	0.0194783	2-oxoglutarate dehydrogenase, E1 component;	97.9645	87.9244	1
AT3G55605.1	-0.0229184	0.00077214	0.977832	NO	1	0	Mitochondrial glycoprotein family protein;	0.427483	0.752107	0
AT3G56070.1	0.151823	0.413345	0.520277	YES	0.862931	0.064024	rotamase cyclophilin 2;rotamase cyclophilin 2 (ROC2) exhibiting peptidyl-prolyl cis-trans isomerase activity involved in signal transduction.	10.2167	13.1603	0
AT3G56210.5	-0.968959	2.08427	0.148823	NO	0.551778	0.258236	ARM repeat superfamily protein;	1.13776	0.806969	0
AT3G56430.1	-0.423221	0.919043	0.337726	YES	0.702717	0.153219	;	3.5353	3.8538	0
AT3G57785.1	-0.628707	1.90089	0.167979	YES	0.597175	0.223899	;	2.95513	3.25373	2
AT3G57810.2	-1.86894	2.21238	0.136908	NO	0.528937	0.276596	Cysteine proteinases superfamily protein;	0.117155	0	0
AT3G58840.1	-0.775455	5.42334	0.0198693	YES	0.230416	0.637488	Tropomyosin-related;	6.16879	4.74333	0
AT3G59280.1	1.19996	0.794707	0.372681	NO	0.702717	0.153219	Protein Transporter, Pam16;mutant exhibited resistance to growth on media containing thaxtomin due to a difference in the rate of uptake of the toxin.We proposed that TXR1 is a component of, or regulator of, a dispensable transport mechanism.	0	0.0886678	0
AT3G59650.2	0.630297	0.607331	0.435795	NO	0.777745	0.109163	mitochondrial ribosomal protein L51/S25/CI-B8 family protein;	0.420232	1.21873	3
AT3G59760.1	-0.17864	0.669998	0.413052	YES	0.747147	0.126594	O-acetylserine (thiol) lyase isoform C;Arabidopsis thaliana O-acetylserine (thiol) lyase (OAS-TL) isoform oasC	27.2523	25.582	0
AT3G59820.2	0.187912	0.519294	0.471143	YES	0.817809	0.0873483	LETM1-like protein;	12.453	14.8109	0
AT3G60150.1	0.517615	0.451033	0.501845	NO	0.843861	0.0737292	Protein of unknown function (DUF498/DUF598);	0.427483	1.08436	0
AT3G60510.3	1.19996	0.794707	0.372681	NO	0.702717	0.153219	ATP-dependent caseinolytic (Clp) protease/crotonase family protein;	0.356926	0.0886678	0
AT3G61440.1	-0.515006	5.64826	0.0174727	YES	0.220736	0.656127	cysteine synthase C1;Encodes a cysteine synthase isomer CysC1. The isomer is however less effective in cysteine biosynthesis. It is involved in beta-cyanoalanine biosynthesis, an intermediate of cyanide detoxification pathway.	122.928	104.616	0
AT3G61520.1	1.15203	1.5449	0.21389	NO	0.608101	0.216024	Pentatricopeptide repeat (PPR) superfamily protein;	0.758334	0.89349	0
AT3G61530.1	0.272944	0.116023	0.733389	NO	1	0	Phosphoenolpyruvate carboxylase family protein;Encodes a ketopentoate hydroxymethyltransferase that appears to localize to the mitochondria. This protein is expected to play a role in pantothenate (vitamin B5) biosynthesis.	1.14133	0.895637	0
AT3G62530.1	-0.217275	1.32425	0.24983	YES	0.670444	0.173637	ARM repeat superfamily protein;	32.2024	23.7084	0
AT3G62790.1	-0.44283	0.833012	0.361403	YES	0.702717	0.153219	NADH-ubiquinone oxidoreductase-related;	3.31898	2.84633	2
AT3G62810.1	-0.303763	0.290858	0.589671	NO	0.936972	0.0282735	complex 1 family protein / LVR family protein;	1.5416	1.62904	0
AT3G62920.1	1.84705	1.58465	0.208092	NO	0.597175	0.223899	;	0.165634	0.186906	0
AT3G63150.1	0.156065	0.0587568	0.808472	NO	1	0	MIRO-related GTP-ase 2;Encodes a calcium binding GTPases that is localized to the mitochondrion and is involved in salt stress response.	1.6173	1.40885	0
AT4G00026.1	1.4804	4.26041	0.0390105	NO	0.31397	0.503112	;	1.49924	2.2288	0
AT4G00290.1	-1.33544	3.23235	0.072197	NO	0.416052	0.380853	Mechanosensitive ion channel protein;	0.864658	0.510188	0
AT4G00570.1	-0.249219	1.11858	0.290224	YES	0.702717	0.153219	NAD-dependent malic enzyme 2;Encodes an NAD-dependent malic enzyme (NAD-ME) that does not act on oxaloacetate, indicating that it belongs to EC 1.1.1.39. It is a member of the beta family of NAD-MEs in plants. It appears to function as a homodimer or as a heterodimer with the alpha-type NAD-ME2 (At2g13560). NAD-ME2 transcript and protein levels are higher during the night than during the day.	48.6423	48.1001	1
AT4G00585.1	0.504828	2.09229	0.148044	YES	0.5505	0.259243	;	10.1697	13.4088	2
AT4G00860.1	-0.0504203	0.0176967	0.89417	YES	1	0	Protein of unknown function (DUF1138);putative pathogenesis-related protein whose transcript level is induced in response to ozone and pathogenic Pseudomonas strains.	8.14796	5.85509	2
AT4G01100.2	-0.286881	0.945756	0.330802	YES	0.702717	0.153219	adenine nucleotide transporter 1;	15.3302	6.83026	0
AT4G01660.1	-0.087973	0.034524	0.852597	YES	1	0	ABC transporter 1;Encodes an ABC1-like protein, member of the ATH subfamily; putative ABC transporter; isolated by functional complementation of a yeast abc1 mutant	4.98095	4.76631	0
AT4G01990.1	1.19996	0.794707	0.372681	NO	0.702717	0.153219	Tetratricopeptide repeat (TPR)-like superfamily protein;	0	0.0886678	0
AT4G02380.1	-0.905246	0.956879	0.327974	NO	0.702717	0.153219	senescence-associated gene 21;Encodes AtLEA5 (late embryogenesis abundant like protein). Also known as SENESCENCE-ASSOCIATED GENE 21 (SAG21). Has a role on oxidative stress tolerance. mRNA levels are elevated in response to various stresses.	0.959735	0.332512	0
AT4G02580.1	0.064072	0.0323606	0.857239	YES	1	0	NADH-ubiquinone oxidoreductase 24 kDa subunit, putative;	18.0087	19.2728	2
AT4G02820.1	1.20155	0.795436	0.372462	NO	0.702717	0.153219	Pentatricopeptide repeat (PPR) superfamily protein;	0	0.0794381	0
AT4G02930.1	0.00526097	0.00113683	0.973103	YES	1	0	GTP binding Elongation factor Tu family protein;	53.4883	51.6834	3
AT4G03140.1	0.427302	0.117479	0.731785	NO	1	0	NAD(P)-binding Rossmann-fold superfamily protein;	0.100212	0.290317	0
AT4G03240.1	-1.8421	5.39568	0.0201866	NO	0.230416	0.637488	frataxin homolog;Encodes AtFH, a frataxin homolog. Frataxin is required for the biogenesis of mitochondria in different organisms. AtFH knock-out mutants are lethal. Required for full activity of mitochondrial Fe-S proteins. Deficiency of AtFH induces oxidative stress.	1.42013	0.332512	0
AT4G04180.1	1.84863	1.58609	0.207886	NO	0.597175	0.223899	P-loop containing nucleoside triphosphate hydrolases superfamily protein;	0	0.176123	0
AT4G05020.2	0.620452	4.18934	0.0406789	YES	0.320378	0.494338	NAD(P)H dehydrogenase B2;	8.43809	9.66044	0
AT4G05400.1	0.42131	1.66802	0.196524	YES	0.597175	0.223899	copper ion binding;	6.24225	8.44939	2
AT4G05450.1	-0.245452	0.168474	0.681471	NO	1	0	mitochondrial ferredoxin 1;	1.64621	1.58375	0
AT4G05590.2	0.125183	0.121682	0.727217	YES	1	0	;	5.55001	5.41645	0
AT4G08280.1	-0.870255	0.72213	0.395446	NO	0.726571	0.138722	Thioredoxin superfamily protein;	0.509848	0.258588	0
AT4G08390.1	-0.167734	0.65984	0.416616	YES	0.751952	0.12381	stromal ascorbate peroxidase;Encodes a chloroplastic stromal ascorbate peroxidase sAPX. Ascorbate peroxidases are enzymes that scavenge hydrogen peroxide in plant cells. Eight types of APX have been described for Arabidopsis: three cytosolic (APX1, APX2, APX6), two chloroplastic types (stromal sAPX, thylakoid tAPX), and three microsomal (APX3, APX4, APX5) isoforms.	15.2114	16.3551	0
AT4G08870.1	-0.683783	3.95705	0.0466753	YES	0.339739	0.468855	Arginase/deacetylase superfamily protein;Encodes one of the two arginase in the genome. Gene expression is enhanced by methyl jasmonate treatment.	33.6006	20.8117	0
AT4G08900.1	-0.580601	4.28962	0.0383457	YES	0.31157	0.506444	arginase;Encodes an arginase, likely to be involved in polyamine biosynthesis in pollen.	11.284	8.46271	0
AT4G09750.1	-0.66526	0.245044	0.620586	NO	0.95614	0.0194783	NAD(P)-binding Rossmann-fold superfamily protein;	0.100212	0.0969467	0
AT4G10040.1	-0.550122	2.61126	0.106108	YES	0.511309	0.291316	cytochrome c-2;Encodes cytochrome c. Promoter directs preferential expression in vascular tissues of cotyledons, leaves, roots, and hypocotyls, and in anthers.	7.24591	5.35897	0
AT4G11010.1	0.18389	0.567629	0.451203	YES	0.79659	0.0987653	nucleoside diphosphate kinase 3;nucleoside diphosphate kinase 3 (ndpk3), located to the inter-membrane space in mitochondria	37.8559	35.5803	3
AT4G11060.1	3.50896	6.11352	0.0134152	NO	0.194958	0.710059	mitochondrially targeted single-stranded DNA binding protein;	0.165634	0.711837	0
AT4G11120.1	-0.22751	1.22318	0.268737	YES	0.702717	0.153219	translation elongation factor Ts (EF-Ts), putative;	15.0211	15.5667	3
AT4G11600.1	-0.0184758	0.000517147	0.981857	NO	1	0	glutathione peroxidase 6;Encodes glutathione peroxidase.	1.48132	0.758571	0
AT4G12130.1	-0.255204	0.615913	0.43257	YES	0.774169	0.111164	Glycine cleavage T-protein family;	5.89253	5.66847	0
AT4G12340.1	0.429751	0.364784	0.545861	NO	0.88778	0.0516945	copper ion binding;	1.95638	1.28877	2
AT4G13360.1	-0.350553	1.41393	0.234405	YES	0.64265	0.192026	ATP-dependent caseinolytic (Clp) protease/crotonase family protein;	8.34121	6.69602	0
AT4G13850.1	0.309058	0.79921	0.37133	YES	0.702717	0.153219	glycine-rich RNA-binding protein 2;Encodes a glycine-rich RNA-binding protein. Gene expression is induced by cold.	5.62682	7.13359	3
AT4G15010.1	2.29106	2.36785	0.123858	NO	0.511309	0.291316	Mitochondrial substrate carrier family protein;	0	0.250309	0
AT4G15640.1	0.593303	1.07441	0.299952	NO	0.702717	0.153219	;	1.19593	2.23866	3
AT4G15940.1	-1.62725	10.5228	0.00117914	NO	0.0747572	1.12635	Fumarylacetoacetate (FAA) hydrolase family;	3.11465	1.23118	0
AT4G16450.1	-0.742897	9.41267	0.00215491	YES	0.10311	0.986698	;	14.0658	8.76273	2
AT4G16580.1	-0.953501	1.61414	0.20391	NO	0.597175	0.223899	Protein phosphatase 2C family protein;	0.745062	0.635164	0
AT4G16700.1	1.84789	1.58542	0.207982	NO	0.597175	0.223899	phosphatidylserine decarboxylase 1;Encodes a mitochondrial phosphatidylserine decarboxylase. Expressed mainly in roots and flowers.	0.356926	0.161641	0
AT4G16800.1	-0.494264	2.35849	0.124603	YES	0.512143	0.290608	ATP-dependent caseinolytic (Clp) protease/crotonase family protein;	9.88592	8.59974	0
AT4G17010.1	-1.49857	4.23661	0.039561	NO	0.316441	0.499707	;	0.981813	0.52364	0
AT4G17360.1	-0.902509	0.949091	0.329951	NO	0.702717	0.153219	Formyl transferase;encodes one of the two putative formyltetrahydrofolate deformylase. Located in the mitochondrion. Involved in photorespiratory tetrahydrofolate cycle.	0.437175	0.356564	0
AT4G17650.1	-1.12436	2.65111	0.103478	NO	0.507931	0.294195	Polyketide cyclase / dehydrase and lipid transport protein;	1.66129	0.737363	0
AT4G19540.1	3.50983	6.23371	0.0125341	NO	0.194958	0.710059	IND1(iron-sulfur protein required for NADH dehydrogenase)-like;	0.739509	0.714602	2
AT4G20020.1	-0.104911	0.0310968	0.860025	NO	1	0	;	2.25113	1.53787	0
AT4G20150.1	-1.94228	11.1788	0.000827369	NO	0.0579457	1.23698	;	1.94668	0.806367	2
AT4G20760.1	-0.385174	1.0285	0.310511	NO	0.702717	0.153219	NAD(P)-binding Rossmann-fold superfamily protein;	3.86941	4.16568	0
AT4G20930.1	-0.936827	3.98951	0.0457843	NO	0.339739	0.468855	6-phosphogluconate dehydrogenase family protein;	2.28365	2.04157	0
AT4G21020.1	-3.08627	9.90552	0.00164784	NO	0.087061	1.06018	Late embryogenesis abundant protein (LEA) family protein;	0.913138	0.082203	0
AT4G21090.2	-0.348339	0.529302	0.4669	NO	0.812112	0.0903842	MITOCHONDRIAL FERREDOXIN 2;	1.84403	2.41843	0
AT4G21105.1	-0.976157	2.45473	0.117171	NO	0.511309	0.291316	cytochrome-c oxidases;electron carriers;	1.50625	0.981469	2
AT4G21470.1	-3.16026	6.53396	0.0105834	NO	0.179524	0.745877	riboflavin kinase/FMN hydrolase;Bifunctional enzyme that catalyzes hydrolysis of FMN to riboflavin, and phosphorylation of riboflavin to FMN.	0.641597	0	0
AT4G22220.1	-0.934913	6.6431	0.00995404	YES	0.179524	0.745877	SufE/NifU family protein;Encodes a mitochondrial protein similar to E.coli IscU. In bacteria, IscU is a scaffold protein accepting sulfur and iron to build a transient Fe-S cluster,which is subsequently transferred to a target apoprotein.	4.27066	3.43067	0
AT4G22310.1	0.158971	0.319567	0.571868	YES	0.916145	0.0380358	Uncharacterised protein family (UPF0041);	12.291	10.7052	0
AT4G23620.2	-0.515956	1.08307	0.298012	NO	0.702717	0.153219	Ribosomal protein L25/Gln-tRNA synthetase, anti-codon-binding domain;	2.50705	2.19087	3
AT4G23885.1	3.1385	4.67734	0.030563	NO	0.292706	0.533569	;	0	0.558475	0
AT4G23900.1	0.335188	1.55193	0.212851	YES	0.607066	0.216764	Nucleoside diphosphate kinase family protein;	9.92079	21.1081	0
AT4G25200.1	2.29266	2.37002	0.123685	NO	0.511309	0.291316	mitochondrion-localized small heat shock protein 23.6;AtHSP23.6-mito mRNA, nuclear gene encoding mitochondrial	0	0.243844	0
AT4G25280.1	-1.73811	7.83041	0.00513744	NO	0.125606	0.90099	P-loop containing nucleoside triphosphate hydrolases superfamily protein;	1.5192	0.729345	0
AT4G26210.1	-0.746341	3.13878	0.0764511	NO	0.416052	0.380853	Mitochondrial ATP synthase subunit G protein;	2.72082	2.77151	2
AT4G26310.2	-0.807453	0.484882	0.486219	NO	0.831051	0.0803724	elongation factor P (EF-P) family protein;	0.366058	0.185615	3
AT4G26410.1	0.348925	0.980866	0.321985	YES	0.702717	0.153219	Uncharacterised conserved protein UCP022280;	6.07541	6.55853	0
AT4G26780.1	0.0367788	0.0412109	0.839131	YES	1	0	Co-chaperone GrpE family protein;unknown function	20.4893	21.0758	0
AT4G26860.2	-0.022295	0.000882242	0.976304	NO	1	0	Predicted pyridoxal phosphate-dependent enzyme, YBL036C type;	0.728679	0.907021	0
AT4G26910.1	-0.138282	0.176233	0.674631	YES	1	0	Dihydrolipoamide succinyltransferase;	32.9794	27.5445	1
AT4G26965.1	3.51104	5.82556	0.0157949	NO	0.208174	0.681573	NADH:ubiquinone oxidoreductase, 17.2kDa subunit;	0	0.740722	0
AT4G26970.1	-0.0165107	0.017563	0.894569	YES	1	0	aconitase 2;Encodes an aconitase that can catalyze the conversion of citrate to isocitrate through a cis-aconitate intermediate, indicating that it may participate in the TCA cycle and other primary metabolic pathways. The protein is believed to accumulate in the mitochondria and the cytosol. It affects CSD2 (At2g28190 - a superoxide dismutase) transcript levels and may play a role in the respons…	81.5496	69.704	1
AT4G27585.1	0.144459	0.462693	0.496368	YES	0.839685	0.0758836	SPFH/Band 7/PHB domain-containing membrane-associated protein family;	19.6863	20.673	0
AT4G28070.2	-1.68597	2.69343	0.100762	NO	0.498116	0.302669	AFG1-like ATPase family protein;	0.437175	0.193632	0
AT4G28220.1	-0.805475	3.74525	0.0529577	NO	0.354355	0.450561	NAD(P)H dehydrogenase B1;	4.06226	2.71657	0
AT4G28360.1	-0.128916	0.0371366	0.847187	NO	1	0	Ribosomal protein L22p/L17e family protein;	0.920388	1.17975	3
AT4G28390.1	-0.605448	3.5084	0.0610583	YES	0.398056	0.400056	ADP/ATP carrier 3;Encodes a mitochondrial ADP/ATP carrier protein. Shown in heterologous systems to be located in the plasma membrane. Has comparable affinity for ADP and ATP (in E.coli).	94.0187	78.1962	0
AT4G28510.1	0.17863	0.645927	0.421573	YES	0.75931	0.119581	prohibitin 1;prohibitin 1 (Atphb1)	18.9938	20.2795	0
AT4G29120.1	-1.5435	2.77742	0.0956021	NO	0.480002	0.318757	6-phosphogluconate dehydrogenase family protein;	0.534946	0.274282	0
AT4G29130.1	-0.111284	0.235044	0.627808	YES	0.964923	0.0155076	hexokinase 1;Encodes a hexokinase (HXK1) in the plant glucose-signaling network. Functions as a glucose sensor to interrelate nutrient, light, and hormone signaling networks for controlling growth and development in response to the changing environment.	19.788	19.1444	0
AT4G29480.1	-0.138661	0.203121	0.652213	YES	0.984532	0.00677038	Mitochondrial ATP synthase subunit G protein;	14.3883	13.65	2
AT4G29660.1	-1.31238	1.47019	0.225316	NO	0.627223	0.202578	embryo defective 2752;	0.327271	0.195184	0
AT4G30000.2	-0.587711	2.13723	0.143762	YES	0.539319	0.268155	Dihydropterin pyrophosphokinase / Dihydropteroate synthase;	4.98297	4.76424	0
AT4G30010.1	-0.0549177	0.0273706	0.868597	YES	1	0	;	9.4523	7.51853	2
AT4G30490.1	-1.90403	7.27864	0.00697792	NO	0.147355	0.831635	AFG1-like ATPase family protein;	1.85388	0.524329	0
AT4G30930.1	-0.998495	4.28479	0.0384549	NO	0.31157	0.506444	Ribosomal protein L21;Encodes a ribosomal RPL21M protein that is localized to the mitochondrion and is involved in karyogamy during female gametophyte development and fertilization. Mutants display defects in both male and female gametophyte development (i.e.collapsed pollen and female gametophytes with unfused central cells).	3.67558	1.7152	3
AT4G31460.1	-0.0190146	0.000319096	0.985748	NO	1	0	Ribosomal L28 family;	0.227059	0.387787	3
AT4G31810.1	0.724292	2.94772	0.085999	NO	0.450606	0.346203	ATP-dependent caseinolytic (Clp) protease/crotonase family protein;	3.73531	4.58187	3
AT4G31930.1	0.64637	0.577146	0.447433	NO	0.791829	0.101369	Mitochondrial glycoprotein family protein;	0.327271	0.899004	0
AT4G32210.1	0	0	1	NO	1	0	succinate dehydrogenase 3-2;Encodes one of the membrane anchor subunits of the mitochondrial respiratory complex II. The protein is encoded by the nuclear genome but is imported into the mitochondrion. There are two genes that encode this protein, the other is SDH3-1.	0.165634	0	0
AT4G32210.1-AT5G09600.1	4.54665	11.6679	0.000635861	NO	0.050392	1.29764	succinate dehydrogenase 3-2;Encodes one of the membrane anchor subunits of the mitochondrial respiratory complex II. The protein is encoded by the nuclear genome but is imported into the mitochondrion. There are two genes that encode this protein, the other is SDH3-1.	0	1.56865	0
AT4G32360.1	2.90654	3.91652	0.0478137	NO	0.339739	0.468855	Pyridine nucleotide-disulphide oxidoreductase family protein;	0	0.444019	0
AT4G32400.1	2.62957	3.14471	0.0761736	NO	0.416052	0.380853	Mitochondrial substrate carrier family protein;Encodes a plastidial nucleotide uniport carrier protein required to export newly synthesized adenylates into the cytosol.	0	0.356485	0
AT4G32470.1	-0.230793	0.268077	0.604624	YES	0.951786	0.0214606	Cytochrome bd ubiquinol oxidase, 14kDa subunit;	14.1829	16.9444	2
AT4G32605.1	0.230808	0.174897	0.675796	NO	1	0	Mitochondrial glycoprotein family protein;	1.74456	2.16932	0
AT4G33010.1	-0.335492	1.40733	0.2355	YES	0.643438	0.191493	glycine decarboxylase P-protein 1;	140.548	133.949	0
AT4G34030.1	-0.406978	2.04566	0.152641	YES	0.562642	0.249768	3-methylcrotonyl-CoA carboxylase;MCC-B is involved in leucine degradation in mitochondria. The active protein is a dimer of MCC-A and MCC-B. MCC-A is biotinylated whereas MCC-B is not.	11.308	10.1249	0
AT4G34310.1	1.46945	1.72925	0.188507	NO	0.597175	0.223899	alpha/beta-Hydrolases superfamily protein;	0.457138	0.637572	0
AT4G34700.1	0.292829	1.15733	0.28202	YES	0.702717	0.153219	LYR family of Fe/S cluster biogenesis protein;	14.4257	12.072	2
AT4G35260.1	-0.0736353	0.112355	0.737479	YES	1	0	isocitrate dehydrogenase 1;Encodes a regulatory subunit of the mitochondrially-localized NAD+- dependent isocitrate dehydrogenase.	27.8376	28.1585	1
AT4G35460.1	-0.252305	0.18265	0.669106	NO	1	0	NADPH-dependent thioredoxin reductase B;NADPH-dependent thioredoxin reductase 1 (NTR1. Similar to E.coli NTR and has conserved NADPH binding domains.	1.74358	1.54278	0
AT4G35490.1	-0.69769	1.54896	0.21329	NO	0.607074	0.216758	mitochondrial ribosomal protein L11;	1.40205	1.49076	3
AT4G35820.1	1.84789	1.58542	0.207982	NO	0.597175	0.223899	2-oxoglutarate (2OG) and Fe(II)-dependent oxygenase superfamily protein;	0	0.161641	0
AT4G35830.1	0	0	1	YES	1	0	aconitase 1;Encodes an aconitase that can catalyze the conversion of citrate to isocitrate through a cis-aconitate intermediate, indicating that it may participate in the TCA cycle and other primary metabolic pathways. The protein is believed to accumulate in the mitochondria and the cytosol. It affects CSD2 (At2g28190 - a superoxide dismutase) transcript levels and may play a role in the respons…	6.61596	0	0
AT4G35850.1	-0.208855	0.733345	0.391801	YES	0.72315	0.140772	Pentatricopeptide repeat (PPR) superfamily protein;	10.2801	10.5705	3
AT4G35905.1	1.84631	1.58398	0.208188	NO	0.597175	0.223899	;	0	0.170871	0
AT4G36400.1	-0.365467	0.833456	0.361275	YES	0.702717	0.153219	FAD-linked oxidases family protein;Encodes a (D)-2-hydroxyglutarate dehydrogenase.	5.35716	4.38078	0
AT4G36680.1	0.714071	3.84522	0.049888	YES	0.342167	0.465762	Tetratricopeptide repeat (TPR)-like superfamily protein;	5.36132	6.59707	3
AT4G36720.1	1.19996	0.794707	0.372681	NO	0.702717	0.153219	HVA22-like protein K;	0	0.0886678	0
AT4G37040.1	-1.69193	2.72632	0.0987064	NO	0.491787	0.308223	methionine aminopeptidase 1D;encodes a methionine aminopeptidase	0.427483	0.177336	0
AT4G37660.1	3.33693	5.3823	0.0203421	NO	0.230416	0.637488	Ribosomal protein L12/ ATP-dependent Clp protease adaptor protein ClpS family protein;	0	0.622567	3
AT4G37830.1	0.517571	0.446956	0.503784	NO	0.845531	0.0728706	cytochrome c oxidase-related;	1.31666	1.08989	2
AT4G37910.1	-0.00821941	0.00347274	0.953008	YES	1	0	mitochondrial heat shock protein 70-1;	96.9373	104.669	0
AT4G37930.1	-0.270403	1.45272	0.228092	YES	0.630798	0.200109	serine transhydroxymethyltransferase 1;Encodes a protein with mitochondrial serine hydroxymethyltransferase activity, which functions in the photorespiratory pathway, catalyzes the conversion of serine and tetrahydrofolate to glycine and 5,10-methylene tetrahydrofolate. Involved in controlling cell damage caused by abiotic stress, such as high light and salt and the hypersensitive defense respons…	168.682	150.602	0
AT4G38150.1	0.251867	0.0593998	0.807447	NO	1	0	Pentatricopeptide repeat (PPR) superfamily protein;	0.37575	0.445232	3
AT4G39660.1	-0.0341857	0.025801	0.872387	YES	1	0	alanine:glyoxylate aminotransferase 2;alanine:glyoxylate aminotransferase 2 homolog (AGT2) mRNA,	26.889	19.4016	0
AT4G39690.1	-0.109282	0.17097	0.679251	YES	1	0	;	12.5585	10.3392	0
AT4G39740.1	2.63185	3.14879	0.0759832	NO	0.416052	0.380853	Thioredoxin superfamily protein;	0	0.36329	0
AT4G39880.1	1.95507	4.6742	0.030619	NO	0.292706	0.533569	Ribosomal protein L23/L15e family protein;	0.531692	1.65	3
AT5G01350.1	-1.24224	1.63126	0.201529	NO	0.597175	0.223899	;	0.444426	0.292131	0
AT5G02050.1	0.733729	3.86969	0.0491657	YES	0.339739	0.468855	Mitochondrial glycoprotein family protein;	7.13724	6.6955	0
AT5G02130.1	-0.0230832	0.00126783	0.971596	NO	1	0	Tetratricopeptide repeat (TPR)-like superfamily protein;mutant has Growth rate reduction, increased salt sensitivity; Putative Kinesin Light Chain	0.871909	1.51413	0
AT5G02740.1	0.192174	0.177286	0.673716	NO	1	0	Ribosomal protein S24e family protein;	2.6805	3.16466	3
AT5G03030.1	1.20218	0.795723	0.372375	NO	0.702717	0.153219	Chaperone DnaJ-domain superfamily protein;	0	0.0969467	0
AT5G03290.1	0.0409254	0.0366579	0.848163	YES	1	0	isocitrate dehydrogenase V;Encodes a catalytic subunit of the mitochondrially-localized NAD+- dependent isocitrate dehydrogenase.	33.5853	32.2495	1
AT5G03370.1	-1.49751	4.07822	0.0434394	NO	0.331814	0.479105	acylphosphatase family;	0.974563	0.566152	0
AT5G03905.1	-0.977721	2.50183	0.113714	NO	0.511309	0.291316	Iron-sulphur cluster biosynthesis family protein;	1.36481	0.997163	0
AT5G04130.1	0.976325	2.64008	0.104198	NO	0.509145	0.293158	DNA GYRASE B2;	2.88034	2.52875	0
AT5G05520.1	-0.0935852	0.0864701	0.768714	YES	1	0	Outer membrane OMP85 family protein;	8.33307	9.95374	0
AT5G05990.1	-0.808079	0.485937	0.485745	NO	0.831051	0.0803724	Mitochondrial glycoprotein family protein;	0.200424	0.168106	0
AT5G06210.1	1.19996	0.794707	0.372681	NO	0.702717	0.153219	RNA binding (RRM/RBD/RNP motifs) family protein;	0.165634	0.0886678	0
AT5G06410.1	3.33707	5.48196	0.0192137	NO	0.230416	0.637488	DNAJ heat shock N-terminal domain-containing protein;	0.879486	0.640416	0
AT5G06580.1	-0.761512	2.81337	0.0934817	YES	0.47225	0.325828	FAD-linked oxidases family protein;Encodes a protein with glycolate dehydrogenase activity, which was shown to complement various subunits of the E. coli glycolate oxidase complex. It has not been ruled out that the enzyme might be involved in other catalytic activities in vivo.	5.35628	3.00851	0
AT5G06620.1	0	0	1	NO	1	0	SET domain protein 38;	0.165634	0	0
AT5G07440.1	-0.0496511	0.0528442	0.818186	YES	1	0	glutamate dehydrogenase 2;Encodes the beta-subunit of the glutamate dehydrogenase. The enzyme is almost exclusively found in the mitochondria of stem and leaf companion cells.	53.9615	54.4291	0
AT5G08040.1	-0.926485	1.18423	0.276497	NO	0.702717	0.153219	mitochondrial import receptor subunit TOM5 homolog;	0.703021	0.429459	0
AT5G08060.1	-0.363864	2.18085	0.139737	YES	0.532093	0.274013	;	12.4743	9.921	0
AT5G08270.1	-1.86744	2.21098	0.137031	NO	0.528937	0.276596	;	0.100212	0	0
AT5G08300.1	-0.0305425	0.0166868	0.897217	YES	1	0	Succinyl-CoA ligase, alpha subunit;	49.1843	51.4693	1
AT5G08530.1	0.214536	0.728917	0.393235	YES	0.72474	0.139817	51 kDa subunit of complex I;	38.1675	38.1672	2
AT5G08670.1	-0.0415858	0.0569142	0.811441	YES	1	0	ATP synthase alpha/beta family protein;Encodes the mitochondrial ATP synthase beta-subunit. This subunit is encoded by a multigene family of three members (At5g08670, At5g08680, At5g08690) that shared 98% sequence identity at the amino acid level.	195.29	204.17	2
AT5G09420.1	2.62799	3.14186	0.0763067	NO	0.416052	0.380853	translocon at the outer membrane of chloroplasts 64-V;	0	0.36295	0
AT5G09450.1	0.0183147	0.00151122	0.968991	NO	1	0	Tetratricopeptide repeat (TPR)-like superfamily protein;	3.36332	3.23735	3
AT5G09590.1	-0.151159	1.48713	0.222663	YES	0.624638	0.204372	mitochondrial HSO70 2;heat shock protein 70 (Hsc70-5); nuclear	102.167	96.8027	0
AT5G09770.1	-0.245934	0.0626636	0.802334	NO	1	0	Ribosomal protein L17 family protein;	0.46627	0.46999	3
AT5G09840.1	3.07533	10.5927	0.00113533	NO	0.0738257	1.13179	Putative endonuclease or glycosyl hydrolase;	0.117155	1.97192	0
AT5G10730.1	-0.475402	1.16848	0.279713	YES	0.702717	0.153219	NAD(P)-binding Rossmann-fold superfamily protein;	5.76761	2.92315	0
AT5G10860.1	0.0357526	0.0274448	0.868421	YES	1	0	Cystathionine beta-synthase (CBS) family protein;	17.932	24.8986	0
AT5G11350.1	0	0	1	NO	1	0	DNAse I-like superfamily protein;	0.165634	0	0
AT5G11690.1	-0.809839	0.487581	0.485009	NO	0.831051	0.0803724	translocase inner membrane subunit 17-3;mitochondrial inner membrane translocase	0.227059	0.168106	0
AT5G11770.1	-0.241812	0.608537	0.435339	YES	0.777479	0.109311	NADH-ubiquinone oxidoreductase 20 kDa subunit, mitochondrial;	11.2076	11.684	2
AT5G12100.1	2.29241	2.36967	0.123713	NO	0.511309	0.291316	pentatricopeptide (PPR) repeat-containing protein;	0	0.283852	3
AT5G12290.1	-0.423794	0.509359	0.475417	NO	0.822974	0.0846141	dgd1 suppressor 1;Encodes a mitochondrial outer membrane protein, involved in galactoglycerolipid biosynthesis. The dgd1 mutant phenotype is suppressed in the dgs1 mutant background.	2.1625	1.36544	0
AT5G13430.1	-0.312953	1.18238	0.276872	YES	0.702717	0.153219	Ubiquinol-cytochrome C reductase iron-sulfur subunit;	17.2229	11.9036	0
AT5G13450.1	0.00329169	0.000197832	0.988778	YES	1	0	delta subunit of Mt ATP synthase;	29.1875	30.8752	2
AT5G13490.1	-0.523061	2.98364	0.0841101	YES	0.442538	0.35405	ADP/ATP carrier 2;Encodes mitochondrial ADP/ATP carrier	113.48	94.6615	0
AT5G13610.1	2.29263	2.36997	0.12369	NO	0.511309	0.291316	Protein of unknown function (DUF155);	0	0.241079	0
AT5G14040.1	-0.34826	1.78157	0.181957	YES	0.597175	0.223899	phosphate transporter 3;1;	58.5229	44.7448	0
AT5G14105.1	-0.274221	0.196477	0.65758	NO	0.990275	0.00424438	;	1.31308	1.34199	0
AT5G14220.1	0.904014	1.46143	0.226703	NO	0.627642	0.202288	Flavin containing amine oxidoreductase family;Encodes PPO2, a putative protoporphyrinogen oxidase based on sequence homology. Also known as MEE61 (maternal effect embryo arrest 61). mee61 mutant shows arrested endosperm development.	0.444426	1.41281	0
AT5G14580.1	1.54912	6.04895	0.0139146	YES	0.194958	0.710059	polyribonucleotide nucleotidyltransferase, putative;	1.08602	3.89052	0
AT5G14590.1	-0.419487	3.10854	0.0778828	YES	0.416701	0.380175	Isocitrate/isopropylmalate dehydrogenase family protein;	15.9208	11.8942	1
AT5G14780.1	-0.341205	3.22652	0.0724544	YES	0.416052	0.380853	formate dehydrogenase;Encodes a NAD-dependent formate dehydrogenase.	76.2397	60.5841	0
AT5G15090.1	1.17991	32.6106	1.12597e-08	YES	1.42773e-05	4.84535	voltage dependent anion channel 3;Encodes a voltage-dependent anion channel (VDAC: AT3G01280/VDAC1, AT5G67500/VDAC2, AT5G15090/VDAC3, AT5G57490/VDAC4, AT5G15090/VDAC5). VDACs are reported to be porin-type, beta-barrel diffusion pores. They are prominently localized in the outer mitochondrial membrane and are involved in metabolite exchange between the organelle and the cytosol.	55.4821	119.211	0
AT5G15320.1	0.718064	0.625215	0.429116	NO	0.76853	0.114339	;	0.630349	1.92571	0
AT5G15640.1	-1.33156	3.14493	0.0761631	NO	0.416052	0.380853	Mitochondrial substrate carrier family protein;	1.22883	0.585553	0
AT5G15910.1	0.272936	0.341778	0.558805	NO	0.902442	0.0445807	NAD(P)-binding Rossmann-fold superfamily protein;	2.34296	3.43841	0
AT5G15980.1	0.507171	1.88456	0.169817	YES	0.597175	0.223899	Pentatricopeptide repeat (PPR) superfamily protein;	4.29299	5.74473	3
AT5G16930.1	1.15554	8.47948	0.00359175	YES	0.111081	0.954359	AAA-type ATPase family protein;	3.39721	7.01444	0
AT5G16950.1	2.6339	3.15249	0.0758112	NO	0.416052	0.380853	;	0	0.373043	0
AT5G18170.1	-0.0323198	0.0231383	0.879098	YES	1	0	glutamate dehydrogenase 1;Encodes the 43 kDa alpha-subunit of the glutamate dehydrogenase with a putative mitochondrial transit polypeptide and NAD(H)- and alpha-ketoglutarate-binding domains. Mitochondrial localization confirmed by subcellular fractionation. Combines in several ratios with GDH2 protein (GDH-beta) to form seven isoenzymes. Catalyzes the cleavage of glycine residues. May be involv…	20.4678	21.048	0
AT5G18250.1	2.63431	3.15322	0.0757774	NO	0.416052	0.380853	;	0	0.371046	0
AT5G18800.1	-0.776873	1.10864	0.292378	NO	0.702717	0.153219	Cox19-like CHCH family protein;	0.754754	0.719854	2
AT5G19760.1	-0.325481	1.42368	0.232799	YES	0.640146	0.193721	Mitochondrial substrate carrier family protein;	52.4171	49.9831	0
AT5G20040.3	-1.86894	2.21238	0.136908	NO	0.528937	0.276596	isopentenyltransferase 9;Encodes tRNA isopentenyltransferase AtIPT9.	0.117155	0	0
AT5G20080.1	0.0340466	0.0200371	0.887433	YES	1	0	FAD/NAD(P)-binding oxidoreductase;	31.6373	34.9165	0
AT5G20090.1	-0.568611	3.09822	0.0783779	YES	0.416701	0.380175	Uncharacterised protein family (UPF0041);	6.96312	5.06867	0
AT5G22350.1	1.19996	0.794707	0.372681	NO	0.702717	0.153219	Protein of unknown function (DUF1022);	0	0.0886678	0
AT5G23140.1	-0.353108	1.06787	0.301428	YES	0.702717	0.153219	nuclear-encoded CLP protease P7;One of several nuclear-encoded ClpPs (caseinolytic protease). Contains a highly conserved catalytic triad of Ser-type proteases (Ser-His-Asp). The name reflects nomenclature described in Adam et. al (2001).	5.49354	4.89738	0
AT5G23200.1	1.41942	4.08794	0.0431903	NO	0.331804	0.479119	;	0.966986	2.15644	0
AT5G23250.1	0.148026	0.316924	0.573462	YES	0.918119	0.037101	Succinyl-CoA ligase, alpha subunit;	23.7878	30.3759	1
AT5G23300.1	-0.118672	0.187522	0.664987	YES	0.999648	0.000152821	pyrimidine d;dihydroorotate dehydrogenase, catalyses fourth step of pyrimidine biosynthesis	13.7272	14.0807	3
AT5G23535.1	-0.106307	0.020472	0.886227	YES	1	0	KOW domain-containing protein;	1.51195	2.41523	3
AT5G24165.1	-0.132257	0.160541	0.688659	YES	1	0	;	12.4619	10.7839	0
AT5G24970.2	-0.805238	0.483289	0.486937	NO	0.831051	0.0803724	Protein kinase superfamily protein;	0.210116	0.194923	0
AT5G25450.1	0.685693	1.6375	0.200669	NO	0.597175	0.223899	Cytochrome bd ubiquinol oxidase, 14kDa subunit;	0.981813	2.7253	2
AT5G25940.1	-0.852513	4.12563	0.0422382	NO	0.328577	0.483363	early nodulin-related;	3.90729	2.68251	0
AT5G26780.3	-0.246838	1.26039	0.261578	YES	0.693167	0.159162	serine hydroxymethyltransferase 2;Encodes a protein with serine hydroxymethyltransferase activity which is thought to be localized in the mitochondrial matrix. SHM2 expression fails to rescue the conditional lethal phenotype of the shm1-1 mutant, defective in SHM1.	68.2577	64.2642	0
AT5G26830.1	-3.16209	6.56785	0.0103837	NO	0.179524	0.745877	Threonyl-tRNA synthetase;Encodes a dual-targeted threonyl-tRNA synthetase found in both the chloroplast and mitochondrion.	0.327271	0	0
AT5G26860.1	-0.183212	0.53657	0.463858	YES	0.807928	0.0926274	lon protease 1;Encodes a member of the Lon protease-like proteins (Lon1/At5g26860, Lon2/At5g47040, Lon3/At3g05780, Lon4/At3g05790). Lon is a multifunctional ATP-dependent protease which exists in bacteria, archaea and within organelles in eukaryotic cells. Lon proteases are responsible for the degradation of abnormal, damaged and unstable proteins.	13.8231	11.0663	0
AT5G27395.1	0.768091	0.397994	0.528127	NO	0.868567	0.0611969	Mitochondrial inner membrane translocase complex, subunit Tim44-related protein;	0.100212	0.371569	3
AT5G27540.1	0.0037805	0.000486702	0.982399	YES	1	0	MIRO-related GTP-ase 1;Encodes a protein with similarity to GTPases that is localized to the mitochondrion. Involved in embryogenesis, pollen tube growth and required for mitochondrial development.	26.0764	26.5618	0
AT5G27660.1	3.11508	4.23062	0.0397009	NO	0.316441	0.499707	DegP protease 14; Trypsin family protein with PDZ domain;	0	0.504318	0
AT5G27760.1	0.287961	0.264615	0.606967	NO	0.954848	0.0200657	Hypoxia-responsive family protein;	1.72762	2.32318	0
AT5G27820.1	1.20155	0.795436	0.372462	NO	0.702717	0.153219	Ribosomal L18p/L5e family protein;	0.191292	0.0794381	3
AT5G37510.2	-0.188909	1.68705	0.19399	YES	0.597175	0.223899	NADH-ubiquinone dehydrogenase, mitochondrial, putative;Encodes a subunit of the 400 kDa subcomplex of the mitochondrial NADH dehydrogenase (complex I). The protein has been isolated in the male gametophyte.	56.9266	54.3146	2
AT5G39410.1	-0.30424	0.358099	0.549564	NO	0.89225	0.0495136	Saccharopine dehydrogenase ;	2.01366	2.06866	0
AT5G39600.1	3.33637	5.44138	0.0196651	NO	0.230416	0.637488	;	0	0.620325	3
AT5G39800.1	1.65651	4.62258	0.0315538	NO	0.292706	0.533569	Mitochondrial ribosomal protein L27;	1.39658	1.8865	3
AT5G39900.1	-0.0184782	0.000214325	0.98832	NO	1	0	Small GTP-binding protein;	0.109904	0.195184	0
AT5G40080.1	0.7646	0.719641	0.396262	NO	0.726623	0.138691	Mitochondrial ribosomal protein L27;	0.848367	0.982586	3
AT5G40610.1	0.123239	0.0834039	0.772736	NO	1	0	NAD-dependent glycerol-3-phosphate dehydrogenase family protein;	4.0287	3.61111	0
AT5G40650.1	-0.377713	1.50801	0.219443	YES	0.619725	0.207801	succinate dehydrogenase 2-2;One of three isoforms of the iron-sulfur component of the succinate dehydrogenase complex, a component of the mitochondrial respiratory chain complex II. The product of the nuclear encoded gene is imported into the mitochondrion. Expressed during germination and post-germinative growth.	19.7078	17.249	1 / 2
AT5G40660.1	0.481191	0.227358	0.63349	NO	0.966927	0.0146062	ATP12 protein-related;	0.366058	0.536926	0
AT5G40770.1	0.0533173	0.0553429	0.814014	YES	1	0	prohibitin 3;prohibitin 3	41.093	38.9424	3
AT5G40810.1	-0.130808	0.474753	0.490809	YES	0.833685	0.0789982	Cytochrome C1 family;	27.1361	30.4024	2
AT5G40930.1	-1.00148	5.41288	0.0199888	NO	0.230416	0.637488	translocase of outer membrane 20-4;Form of TOM20, which is a component of the TOM complex involved in transport of nuclear-encoded mitochondrial proteins	5.69422	2.8141	0
AT5G41480.1	-0.254908	0.0712989	0.789455	NO	1	0	Folylpolyglutamate synthetase family protein;Encodes a dihydrofolate synthetase based on yeast complementation experiments. This protein is involved in folate biosynthesis.	0.327271	0.459975	0
AT5G41670.1	0.382912	1.77809	0.182385	YES	0.597175	0.223899	6-phosphogluconate dehydrogenase family protein;	28.2691	31.9665	0
AT5G41685.1	0.010129	4.48897e-05	0.994654	NO	1	0	Mitochondrial outer membrane translocase complex, subunit Tom7;	1.12881	0.566937	0
AT5G41970.1	-2.46975	15.8257	6.94509e-05	NO	0.0125805	1.9003	Metal-dependent protein hydrolase;	2.59953	0.519417	0
AT5G42150.1	0.203138	0.40874	0.52261	YES	0.865595	0.0626853	Glutathione S-transferase family protein;	6.97014	7.44489	0
AT5G43430.1	-0.610563	2.16845	0.140868	NO	0.533197	0.273113	electron transfer flavoprotein beta;Encodes the electron transfer flavoprotein ETF beta, a putative subunit of the mitochondrial electron transfer flavoprotein complex (ETF alpha is At1g50940) in Arabidopsis. Mutations of the ETF beta gene result in accelerated senescence and early death compared to wild-type during extended darkness. Also involved in the catabolism of leucine and chlorophyll deg…	3.99886	3.03509	0
AT5G43970.1	-0.459539	1.61998	0.203095	YES	0.597175	0.223899	translocase of outer membrane 22-V;Subunit of the TOM complex, a translocase in the outer mitochondrial membrane that selectively allows proteins with a mitochondrial targeting sequence to enter the mitochondrion.	7.66435	5.84256	0
AT5G44140.1	-0.240964	0.309306	0.578106	NO	0.923805	0.0344199	prohibitin 7;	3.56412	3.33619	0
AT5G44710.1	-1.25348	2.18099	0.139725	NO	0.532093	0.274013	;	1.06508	0.767295	3
AT5G44730.2	0.405909	0.713343	0.398336	YES	0.728846	0.137364	Haloacid dehalogenase-like hydrolase (HAD) superfamily protein;	2.74592	3.35549	0
AT5G44780.1	1.01153	1.14909	0.28374	NO	0.702717	0.153219	;	0.55735	0.807231	0
AT5G46160.1	1.13381	1.36037	0.243474	NO	0.658262	0.181601	Ribosomal protein L14p/L23e family protein;	0.217367	0.848824	3
AT5G46180.1	-0.777359	9.33977	0.00224233	YES	0.105307	0.977545	ornithine-delta-aminotransferase;Encodes an ornithine delta-aminotransferase that is transcriptionally up-regulated in young seedlings and in response to salt stress. It is unlikely to play a role in salt-stress-induced proline accumulation, however, it appears to participate in arginine and ornithine catabolism.	17.6441	11.9312	0
AT5G46800.1	-0.568094	4.41426	0.0356398	YES	0.299089	0.5242	Mitochondrial substrate carrier family protein;Seedling lethal mutation; Mitochondrial Carnitine Acyl Carrier-Like Protein	25.6827	21.0018	0
AT5G47030.1	-0.019233	0.00459229	0.945972	YES	1	0	ATPase, F1 complex, delta/epsilon subunit;Encodes the mitochondrial ATP synthase subunit delta.	11.3661	11.1099	2
AT5G47320.1	-0.162496	0.0441021	0.833664	NO	1	0	ribosomal protein S19;Nuclear encoded mitochondrial ribosome subunit.	0.537387	0.826292	3
AT5G47435.2	-0.844958	1.78898	0.18105	NO	0.597175	0.223899	formyltetrahydrofolate deformylase, putative;encodes one of the two putative formyltetrahydrofolate deformylase. Located in the mitochondrion. Involved in photorespiratory tetrahydrofolate cycle.	1.09172	0.97818	0
AT5G47570.1	-0.253639	0.226966	0.633782	NO	0.966927	0.0146062	;	1.57493	2.05045	2
AT5G47630.1	-1.10743	2.99111	0.0837229	NO	0.442336	0.354247	mitochondrial acyl carrier protein 3;Encodes a member of the mitochondrial acyl carrier protein (ACP) family. Its role is currently obscure as it is weakly expressed and has not yet been identified by mitochondrial proteome analysis.	1.40741	0.940565	0
AT5G47890.1	-0.732437	6.44468	0.0111285	YES	0.181547	0.741011	NADH-ubiquinone oxidoreductase B8 subunit, putative;	8.0603	6.57762	2
AT5G48030.1	0.00993099	0.000522581	0.981762	NO	1	0	gametophytic factor 2;encodes a mitochondrially targeted DNAJ protein involved in female gametophyte development.	4.41951	3.26405	0
AT5G48970.1	-1.86894	2.21238	0.136908	NO	0.528937	0.276596	Mitochondrial substrate carrier family protein;	0.117155	0	0
AT5G49210.1	-1.15126	2.08434	0.148816	NO	0.551778	0.258236	;	0.757196	0.565123	3
AT5G49555.1	-0.303643	0.744313	0.388283	YES	0.718224	0.14374	FAD/NAD(P)-binding oxidoreductase family protein;	5.68011	4.64905	0
AT5G49840.1	0.479433	0.223098	0.63669	NO	0.968013	0.014119	ATP-dependent Clp protease;	0.219808	0.5151	0
AT5G50100.1	-0.0195341	0.000232102	0.987845	NO	1	0	Putative thiol-disulphide oxidoreductase DCC;	0.117155	0.194923	0
AT5G50370.1	0.459864	5.1289	0.0235307	YES	0.25073	0.600794	Adenylate kinase family protein;	15.4028	18.4847	0
AT5G50810.1	-1.20105	1.80249	0.179411	NO	0.597175	0.223899	translocase inner membrane subunit 8;Encodes a small zinc finger-like protein that is a component of the mitochondrial protein import apparatus.	0.537387	0.351312	0
AT5G50850.1	0.00269774	0.000222307	0.988104	YES	1	0	Transketolase family protein;	39.0767	38.9133	1
AT5G50950.1	-0.128201	0.579967	0.446325	YES	0.790995	0.101826	FUMARASE 2;Encodes a fumarase enzyme initially shown to be in the mitochondria through proteomic studies but later shown to be present in the cytosol using an RFP fluorescent protein tag. It appears to be important for the accumulation of fumarate from malate in leaves in the light, and helps to promote nitrogen assimilation under high nitrogen conditions. It does not appear to be necessary for l…	28.2351	23.3038	0
AT5G51040.3	-0.701885	1.17497	0.278383	NO	0.702717	0.153219	;	2.97468	0.951363	0
AT5G51050.1	0.510338	0.337884	0.561053	NO	0.905109	0.0432992	Mitochondrial substrate carrier family protein;	1.02418	0.864747	0
AT5G51220.1	0.150712	0.0821651	0.774385	NO	1	0	ubiquinol-cytochrome C chaperone family protein;	2.2443	2.26385	2
AT5G51440.1	2.19307	5.88943	0.015232	YES	0.205745	0.68667	HSP20-like chaperones superfamily protein;	0.626025	3.45756	0
AT5G51540.1	-0.0210437	0.000258742	0.987166	NO	1	0	Zincin-like metalloproteases family protein;	0.117155	0.161641	0
AT5G51740.1	-0.170437	0.117094	0.732208	YES	1	0	Peptidase family M48 family protein;	5.06794	3.20119	0
AT5G51960.1	1.03624	0.774348	0.378875	NO	0.707642	0.150186	;	0.117155	0.426694	0
AT5G52370.1	2.18785	4.5207	0.0334872	NO	0.294277	0.531244	;	0.282789	1.12618	3
AT5G52840.1	-0.11886	0.560331	0.454127	YES	0.797001	0.0985414	NADH-ubiquinone oxidoreductase-related;	22.9874	24.6142	2
AT5G53070.1	-0.125158	0.0629298	0.801924	NO	1	0	Ribosomal protein L9/RNase H1;	4.10193	2.59229	3
AT5G53140.1	3.5157	6.17831	0.0129326	NO	0.194958	0.710059	Protein phosphatase 2C family protein;	0.165634	0.746854	0
AT5G53170.1	0.348356	0.155448	0.693382	NO	1	0	FTSH protease 11;encodes an FtsH protease that is localized to the chloroplast and the mitochondrion	0.327271	0.726319	0
AT5G53350.1	0.06719	0.037395	0.846663	YES	1	0	CLP protease regulatory subunit X;CLP protease regulatory subunit CLPX mRNA, nuclear gene	4.79779	5.72756	0
AT5G53650.1	0.0663746	0.0198925	0.887838	NO	1	0	;	3.79485	2.90494	0
AT5G54100.1	0.801183	2.51983	0.112423	YES	0.511309	0.291316	SPFH/Band 7/PHB domain-containing membrane-associated protein family;	5.77812	8.50927	0
AT5G54580.1	3.93422	8.50812	0.00353565	NO	0.110696	0.955867	RNA-binding (RRM/RBD/RNP motifs) family protein;	0.356926	0.995428	3
AT5G55070.1	-0.279441	1.56543	0.210872	YES	0.603026	0.219664	Dihydrolipoamide succinyltransferase;	40.6376	32.3153	1
AT5G55125.1	-0.593488	1.33229	0.248397	NO	0.668722	0.174755	Ribosomal protein L31;	1.99328	1.8031	3
AT5G55140.1	2.31023	5.75453	0.0164462	NO	0.212793	0.672042	ribosomal protein L30 family protein;	0.531692	2.04531	3
AT5G55200.1	0.707056	2.47058	0.115995	YES	0.511309	0.291316	Co-chaperone GrpE family protein;	3.27362	5.56406	0
AT5G55610.1	0.504451	1.40548	0.235809	YES	0.643438	0.191493	;	5.58838	6.42975	0
AT5G56090.1	1.84631	1.58398	0.208188	NO	0.597175	0.223899	cytochrome c oxidase 15;Encodes a homolog of COX15. Microarray analysis show a 3.2 fold increase in transcription after treatment with rotenone, an electron transport chain inhibitor.	0	0.170871	0
AT5G56730.1	-0.626781	0.760083	0.383303	NO	0.71202	0.147508	Insulinase (Peptidase family M16) protein;	1.12862	0.824478	0
AT5G56940.1	0.538617	0.840149	0.359354	NO	0.702717	0.153219	Ribosomal protein S16 family protein;	1.90253	2.12059	3
AT5G57230.1	1.84789	1.58542	0.207982	NO	0.597175	0.223899	Thioredoxin superfamily protein;	0	0.161641	0
AT5G57300.1	-0.324293	0.166632	0.683123	NO	1	0	S-adenosyl-L-methionine-dependent methyltransferases superfamily protein;	1.19992	0.719776	0
AT5G57490.1	0.389135	1.47394	0.224725	YES	0.627142	0.202634	voltage dependent anion channel 4;Encodes a voltage-dependent anion channel (VDAC: AT3G01280/VDAC1, AT5G67500/VDAC2, AT5G15090/VDAC3, AT5G57490/VDAC4, AT5G15090/VDAC5). VDACs are reported to be porin-type, beta-barrel diffusion pores. They are prominently localized in the outer mitochondrial membrane and are involved in metabolite exchange between the organelle and the cytosol.	10.1748	7.97733	0
AT5G57590.1	-3.08927	9.91283	0.00164131	NO	0.087061	1.06018	adenosylmethionine-8-amino-7-oxononanoate transaminases;Mutant complemented by E coli Bio A gene encoding 7,8-diaminopelargonic acid aminotransferase.	1.81926	0.0886678	0
AT5G58210.3	1.84631	1.58398	0.208188	NO	0.597175	0.223899	hydroxyproline-rich glycoprotein family protein;	0	0.170871	0
AT5G58270.1	-0.846173	3.11533	0.0775589	YES	0.416701	0.380175	ABC transporter of the mitochondrion 3;Encodes a mitochondrial half-molecule ABC transporter, a member of ATM subfamily. Mutants are dwarfed, chlorotic plants with altered leaf morphology. ATM3 transcription is induced by Cd(II) or Pb(II). Involved in heavy metal resistance. Arabidopsis thaliana has three ATM genes, namely ATM1, ATM2 and ATM3. Only ATM3 has an important function for plant growth.…	4.10781	2.82998	0
AT5G58370.2	0.425804	0.11683	0.732498	NO	1	0	P-loop containing nucleoside triphosphate hydrolases superfamily protein;	0.100212	0.258588	0
AT5G60730.1	1.7223	5.05631	0.0245364	NO	0.258192	0.588057	Anion-transporting ATPase;	0.317579	1.91155	0
AT5G60870.1	-1.31424	1.48871	0.222416	NO	0.624638	0.204372	Regulator of chromosome condensation (RCC1) family protein;	0.327271	0.158876	0
AT5G60960.1	1.02248	5.54241	0.018561	YES	0.228499	0.641116	Pentatricopeptide repeat (PPR) superfamily protein;	2.86308	5.70314	3
AT5G61030.1	0.0839041	0.0358983	0.849726	YES	1	0	glycine-rich RNA-binding protein 3;encodes a glycine-rich RNA binding protein. Gene expression is induced by cold.	2.67504	3.44485	3
AT5G61220.1	-0.160908	0.160266	0.688912	NO	1	0	LYR family of Fe/S cluster biogenesis protein;	4.32687	3.61507	0
AT5G61310.1	2.2895	2.36573	0.124026	NO	0.511309	0.291316	Cytochrome c oxidase subunit Vc family protein;	0	0.259539	2
AT5G61510.1	1.20159	0.795453	0.372456	NO	0.702717	0.153219	GroES-like zinc-binding alcohol dehydrogenase family protein;	0	0.082203	0
AT5G61990.1	2.90658	3.91417	0.0478806	NO	0.339739	0.468855	Pentatricopeptide repeat (PPR) superfamily protein;	0	0.443679	0
AT5G62050.1	-0.666758	0.24575	0.620084	NO	0.95614	0.0194783	homolog of yeast oxidase assembly 1 (OXA1);essential factor for protein sorting and assembly into membranes	0.117155	0.0969467	0
AT5G62270.2	0.219232	0.326144	0.567939	YES	0.912733	0.0396563	;	3.31361	5.21623	3
AT5G62530.1	-0.0126008	0.00697977	0.933418	YES	1	0	aldehyde dehydrogenase 12A1;Encodes mitochondrial Delta-pyrroline-5- carboxylate dehydrogenase. Involved in the catabolism of proline to glutamate. Involved in protection from proline toxicity. Induced at pathogen infection sites. P5CDH and SRO5 (an overlapping gene in the sense orientation) generate 24-nt and 21-nt siRNAs, which together are components of a regulatory loop controlling reactive o…	40.5031	33.5262	0
AT5G62575.2	-0.232854	0.324002	0.569212	NO	0.913186	0.0394409	;	3.64446	3.43532	1 / 2
AT5G63000.1	0.768619	0.831084	0.361959	NO	0.702717	0.153219	Mitochondrial import inner membrane translocase subunit Tim17/Tim22/Tim23 family protein;	0.492905	0.953526	0
AT5G63400.1	0.082951	0.252521	0.615306	YES	0.95614	0.0194783	adenylate kinase 1;encodes a protein similar to adenylate kinase.	34.6033	40.4683	0
AT5G63510.2	-0.474288	5.646	0.0174953	YES	0.220736	0.656127	gamma carbonic anhydrase like 1;Encodes a mitochondrial gamma carbonic anhydrase-like protein. Component of the NADH dehydrogenase complex.	22.4211	14.9384	2
AT5G63620.1	-0.152557	0.376401	0.539536	YES	0.879911	0.0555611	GroES-like zinc-binding alcohol dehydrogenase family protein;	9.94695	10.9832	0
AT5G64050.1	-0.783134	1.12824	0.28815	NO	0.702717	0.153219	glutamate tRNA synthetase;Glutamate-tRNA ligase. Targeted to mitochondria and chloroplast. Its inactivation causes developmental arrest of chloroplasts and mitochondria in Nicotiana benthamiana.	0.764446	0.668724	3
AT5G64400.2	0.105038	0.0195719	0.888739	NO	1	0	;	0.544638	1.02923	0
AT5G64650.1	-0.0189222	0.000221709	0.98812	NO	1	0	Ribosomal protein L17 family protein;	0.100212	0.17915	3
AT5G64670.1	0.241444	0.135264	0.713035	YES	1	0	Ribosomal protein L18e/L15 superfamily protein;	2.10051	2.18469	3
AT5G65165.1	-1.86773	2.21125	0.137007	NO	0.528937	0.276596	succinate dehydrogenase 2-3;One of three isoforms of the iron-sulfur component of the succinate dehydrogenase complex, a component of the mitochondrial respiratory chain complex II. The product of the nuclear encoded gene is imported into the mitochondrion. Transcripts appear during seed maturation, persist through dessication, are abundant in dry seeds, and markedly decline during germination.	0.109904	0	1
AT5G65720.1	0.104292	0.367761	0.544227	YES	0.885854	0.0526379	nitrogen fixation S (NIFS)-like 1;cysteine desulfurase whose activity is dependent on AtSufE activation.	23.1652	28.8079	0
AT5G65750.1	-0.000594178	7.43758e-06	0.997824	YES	1	0	2-oxoglutarate dehydrogenase, E1 component;	59.4405	57.8704	1
AT5G65880.1	0	0	1	NO	1	0	;	0.165634	0	0
AT5G66510.2	-0.126018	0.369692	0.543172	YES	0.884704	0.053202	gamma carbonic anhydrase 3;Encodes mitochondrial gamma carbonic anhydrase. Component of the NADH dehydrogenase complex.	16.3254	16.0562	2
AT5G66760.1	-0.0364545	0.0642127	0.799957	YES	1	0	succinate dehydrogenase 1-1;One of two genes in Arabidopsis that encode a flavoprotein subunit of the mitochondrial succinate dehydrogenase complex.	66.9838	73.6184	1 / 2
AT5G66860.1	1.17462	6.60659	0.0101602	YES	0.179524	0.745877	Ribosomal protein L25/Gln-tRNA synthetase, anti-codon-binding domain;	3.77319	5.16068	3
AT5G67490.1	0.775161	0.849464	0.356704	NO	0.702717	0.153219	;	0.475962	0.997836	0
AT5G67500.2	0.152818	0.745707	0.387839	YES	0.718163	0.143777	voltage dependent anion channel 2;Encodes a voltage-dependent anion channel (VDAC: AT3G01280/VDAC1, AT5G67500/VDAC2, AT5G15090/VDAC3, AT5G57490/VDAC4, AT5G15090/VDAC5). VDACs are reported to be porin-type, beta-barrel diffusion pores. They are prominently localized in the outer mitochondrial membrane and are involved in metabolite exchange between the organelle and the cytosol.	71.3785	57.9028	0
AT5G67590.1	-0.311606	1.47339	0.224811	YES	0.627142	0.202634	NADH-ubiquinone oxidoreductase-related;Mutant leaves have a reduced capacity for cold acclimation, appear water-soaked, leak electrolytes, and accumulate reactive oxygen species constitutively. Encode a protein with high similarity to the 18-kD Fe-S subunit of complex I (NADH dehydrogenase, EC 1.6.5.3) in the mitochondrial electron transfer chain.	11.2576	8.96734	2
ATMG00060.1-ATMG00513.1-ATMG00665.1	0.175003	0.0377424	0.845961	NO	1	0	NADH dehydrogenase subunit 5C;Mitochondrial NADH dehydrogenase subunit 5. The gene is trans-spliced from the three different pre-cursors, NAD5a, NAD5b and NAD5c.	1.95544	0.640154	2
ATMG00070.1	-0.179802	0.323726	0.569377	YES	0.913186	0.0394409	NADH dehydrogenase subunit 9;NADH dehydrogenase subunit 9	11.5151	8.59373	2
ATMG00080.1	0.894656	1.14446	0.284712	NO	0.702717	0.153219	ribosomal protein L16;encodes a mitochondrial ribosomal protein L16, which is a constituent of the large ribosomal subunit	0.849831	1.07195	3
ATMG00090.1	-0.954587	1.59378	0.206786	NO	0.597175	0.223899	structural constituent of ribosome;protein binding;ribosomal protein S3	2.53938	0.568061	3
ATMG00160.1	-0.0671173	0.0237512	0.87752	NO	1	0	cytochrome oxidase 2;cytochrome c oxidase subunit 2	4.33182	3.12413	2
ATMG00270.1	1.84789	1.58542	0.207982	NO	0.597175	0.223899	NADH dehydrogenase 6;NADH dehydrogenase subunit 6	0	0.161641	2
ATMG00285.1-ATMG01320.1	0.488658	0.634574	0.425683	NO	0.76454	0.1166	NADH dehydrogenase 2A;encodes subunit of mitochondrial NAD(P)H dehydrogenase that is trans-spliced from two precursors, NAD2A and NAD2B.	3.04152	2.16955	2
ATMG00510.1	-0.302357	1.22653	0.268084	YES	0.702717	0.153219	NADH dehydrogenase subunit 7;NADH dehydrogenase subunit 7	11.6452	12.2153	2
ATMG00560.1	-0.223777	0.252693	0.615185	NO	0.95614	0.0194783	Nucleic acid-binding, OB-fold-like protein;encodes a mitochondrial ribosomal protein L2, a constituent of the large subunit of the ribosomal complex	4.53324	2.96578	3
ATMG00580.1	0	0	1	NO	1	0	NADH dehydrogenase subunit 4;NADH dehydrogenase subunit 4	0.165634	0	2
ATMG00640.1	0.533439	3.18353	0.0743841	YES	0.416052	0.380853	hydrogen ion transporting ATP synthases, rotational mechanism;zinc ion binding;encodes a plant b subunit of mitochondrial ATP synthase based on structural similarity and the presence in the F(0) complex.	10.3751	10.4457	2
ATMG01120.1-AT2G07785.1-ATMG00516.1-ATMG01275....	0.294497	0.110028	0.740112	NO	1	0	NADH dehydrogenase 1B;Encodes subunit of mitochondrial NAD(P)H dehydrogenase that is trans-spliced from three precursors, NAD1A, NAD1B, and NAD1C.	1.45214	1.63384	2
ATMG01360.1	2.90103	3.85467	0.0496077	NO	0.341862	0.46615	cytochrome oxidase;cytochrome c oxidase subunit 1	0	0.42118	2

## Sheet: 5-Col0 vs vdac3
AGI	LogFC	LR	p.value	filter	adjp	-log(adjp)	function	mean spectral count in Col0	mean spectral count in vdac3	class n°
AT3G47833.1	-0.756421	2.71433	0.0994507	NO	0.503407	0.29808	;	3.76276	1.85033	1 / 2
AT5G62575.2	-0.207635	0.271435	0.602371	NO	1	0	;	3.64446	3.48256	1 / 2
AT1G08480.1	0.0459197	0.0285174	0.865898	YES	1	0	;	8.9636	8.5694	1 / 2
AT5G66760.1	0.0894315	1.08007	0.298682	YES	0.825056	0.0835166	succinate dehydrogenase 1-1;One of two genes in Arabidopsis that encode a flavoprotein subunit of the mitochondrial succinate dehydrogenase complex.	66.9838	78.2643	1 / 2
AT1G47420.1	0.0929018	0.46941	0.493259	YES	0.978849	0.00928412	succinate dehydrogenase 5;	25.6513	31.3501	1 / 2
AT5G40650.1	0.17338	0.998821	0.317596	YES	0.825056	0.0835166	succinate dehydrogenase 2-2;One of three isoforms of the iron-sulfur component of the succinate dehydrogenase complex, a component of the mitochondrial respiratory chain complex II. The product of the nuclear encoded gene is imported into the mitochondrion. Expressed during germination and post-germinative growth.	19.7078	24.3609	1 / 2
AT3G27380.1	0.313384	4.42194	0.0354796	YES	0.298684	0.524789	succinate dehydrogenase 2-1;One of three isoforms of the iron-sulfur component of the succinate dehydrogenase complex, a component of the mitochondrial respiratory chain complex II. The product of the nuclear encoded gene is imported into the mitochondrion. Expressed during germination and post-germinative growth.	21.4309	32.7966	1 / 2
AT2G46505.1	1.30461	2.13928	0.143569	NO	0.553306	0.257034	succinate dehydrogenase subunit 4;Encodes succinate dehydrogenase ,a component of mitochondrial respiratory complex II. Nuclear encoded gene which is imported into the mitochondrion.	1.1138	0.942944	1 / 2
AT2G07675.1-ATMG00980.1	-1.51653	2.82166	0.0930004	NO	0.48331	0.315774	Ribosomal protein S12/S23 family protein;	0.875906	0.372082	3
ATMG00080.1	-1.29193	1.4792	0.2239	NO	0.696575	0.157032	ribosomal protein L16;encodes a mitochondrial ribosomal protein L16, which is a constituent of the large ribosomal subunit	0.849831	0.180612	3
AT2G07696.1-ATMG01270.1	-0.834805	2.03545	0.153669	NO	0.571414	0.243049	Ribosomal protein S7p/S5e family protein;	1.18468	1.10171	3
ATMG00090.1	-0.596672	0.742236	0.388946	NO	0.854737	0.0681677	structural constituent of ribosome;protein binding;ribosomal protein S3	2.53938	0.841649	3
ATMG00560.1	-0.58941	1.2479	0.263955	NO	0.763272	0.117321	Nucleic acid-binding, OB-fold-like protein;encodes a mitochondrial ribosomal protein L2, a constituent of the large subunit of the ribosomal complex	4.53324	2.31544	3
AT2G07734.1-ATMG00290.1	-0.393357	0.384394	0.535261	NO	1	0	Alpha-L RNA-binding motif/Ribosomal protein S4 family protein;	1.39545	1.09821	3
AT2G07725.1-ATMG00210.1	1.22101	2.50469	0.113508	NO	0.520103	0.283911	Ribosomal L5P family protein;	0.329713	1.32131	3
AT5G44710.1	-4.76918	21.8189	2.99632e-06	NO	0.000732959	3.13492	;	1.06508	0	3
AT3G51010.1	-4.62304	19.6356	9.37082e-06	NO	0.00198037	2.70325	;	0.972121	0	3
AT1G61980.1	-3.15066	6.58163	0.0103036	NO	0.15965	0.79683	Mitochondrial transcription termination factor family protein;	0.334522	0	3
AT5G40080.1	-3.15066	6.57805	0.0103244	NO	0.15965	0.79683	Mitochondrial ribosomal protein L27;	0.848367	0	3
AT4G31460.1	-2.64472	4.38998	0.0361507	NO	0.298684	0.524789	Ribosomal L28 family;	0.227059	0	3
AT1G50200.1	-2.15581	7.07407	0.00782076	NO	0.132495	0.8778	Alanyl-tRNA synthetase;	1.20464	0.278096	3
AT1G52370.1	-1.94062	2.89695	0.0887471	NO	0.468255	0.329517	Ribosomal protein L22p/L17e family protein;	0.327271	0.0939861	3
AT1G77750.1	-1.94062	2.89696	0.0887468	NO	0.468255	0.329517	Ribosomal protein S13/S18 family;	0.483213	0.0974841	3
AT2G16930.2	-1.94062	2.89695	0.0887471	NO	0.468255	0.329517	Ribosomal protein L27 family protein;	0.317579	0.0837764	3
AT5G09770.1	-1.94062	2.89575	0.0888134	NO	0.468255	0.329517	Ribosomal protein L17 family protein;	0.46627	0.0843396	3
AT1G70190.1	-1.66578	2.76271	0.0964848	NO	0.493643	0.306587	Ribosomal protein L7/L12, oligomerisation;Ribosomal protein L7/L12, C-terminal/adaptor protein ClpS-like;	0.600368	0.178326	3
AT3G17465.1	-1.55898	7.18071	0.00736914	NO	0.12713	0.895751	ribosomal protein L3 plastid;encodes a putative L3 ribosomal protein targeted to the plastid.	1.68483	0.811727	3
AT5G47320.1	-1.51653	2.82161	0.0930029	NO	0.48331	0.315774	ribosomal protein S19;Nuclear encoded mitochondrial ribosome subunit.	0.537387	0.252884	3
AT1G18630.1	-1.47238	4.40945	0.0357404	NO	0.298684	0.524789	glycine-rich RNA-binding protein 6;encodes a glycine-rich RNA binding protein.	1.82497	0.53466	3
AT4G39880.1	-1.43468	1.38354	0.239498	NO	0.722197	0.141344	Ribosomal protein L23/L15e family protein;	0.531692	0.0837764	3
AT5G64670.1	-1.41952	4.53104	0.0332854	NO	0.298684	0.524789	Ribosomal protein L18e/L15 superfamily protein;	2.10051	0.643183	3
AT3G13490.1	-1.38706	6.38393	0.0115158	NO	0.1635	0.786483	Lysyl-tRNA synthetase, class II;Encodes a dual targeted lysyl-tRNA ligase that is found both in the mitochondrion and the chloroplast. Plants mutated in this gene exhibit an ovule abortion phenotype.	2.32601	0.980491	3
AT5G49210.1	-1.35734	3.11065	0.077782	NO	0.441287	0.355279	;	0.757196	0.446641	3
AT3G01740.1	-1.34294	4.9457	0.0261557	NO	0.268841	0.570504	Mitochondrial ribosomal protein L37;	1.83164	0.80679	3
AT1G53645.1	-1.20948	5.44869	0.019583	YES	0.22077	0.656059	hydroxyproline-rich glycoprotein family protein;	6.25254	1.46173	3
AT5G64050.1	-1.12644	2.28581	0.130562	NO	0.543159	0.265073	glutamate tRNA synthetase;Glutamate-tRNA ligase. Targeted to mitochondria and chloroplast. Its inactivation causes developmental arrest of chloroplasts and mitochondria in Nicotiana benthamiana.	0.764446	0.511306	3
AT1G26750.1	-1.06351	3.82918	0.0503675	NO	0.350636	0.455144	;	1.51195	1.19873	3
AT3G49240.1	-0.947674	7.90834	0.00492073	YES	0.101455	0.993726	Pentatricopeptide repeat (PPR) superfamily protein;	5.66104	3.35553	3
AT1G73940.1	-0.846059	0.704456	0.40129	NO	0.872739	0.0591154	;	1.06678	0.275247	3
AT4G28360.1	-0.752599	1.13087	0.287589	NO	0.808565	0.0922853	Ribosomal protein L22p/L17e family protein;	0.920388	0.735129	3
AT5G55125.1	-0.713355	2.05447	0.15176	NO	0.56842	0.245331	Ribosomal protein L31;	1.99328	1.6497	3
AT3G49080.1	-0.67371	1.15822	0.281835	NO	0.795031	0.0996157	Ribosomal protein S5 domain 2-like superfamily protein;	2.41677	1.01033	3
AT1G14620.1	-0.651699	1.41504	0.234222	NO	0.717374	0.144254	decoy;	1.98905	1.35088	3
AT5G64650.1	-0.648689	0.235287	0.627631	NO	1	0	Ribosomal protein L17 family protein;	0.100212	0.0843396	3
AT4G30930.1	-0.646529	2.15382	0.142216	NO	0.553306	0.257034	Ribosomal protein L21;Encodes a ribosomal RPL21M protein that is localized to the mitochondrion and is involved in karyogamy during female gametophyte development and fertilization. Mutants display defects in both male and female gametophyte development (i.e.collapsed pollen and female gametophytes with unfused central cells).	3.67558	2.17969	3
AT1G60770.1	-0.512387	0.977044	0.32293	NO	0.825056	0.0835166	Tetratricopeptide repeat (TPR)-like superfamily protein;	2.44375	1.62938	3
AT5G56940.1	-0.511084	0.627295	0.428349	NO	0.899581	0.0459597	Ribosomal protein S16 family protein;	1.90253	0.956833	3
AT5G39800.1	-0.50594	0.273536	0.60097	NO	1	0	Mitochondrial ribosomal protein L27;	1.39658	0.34687	3
AT5G53070.1	-0.499351	1.05611	0.304105	NO	0.825056	0.0835166	Ribosomal protein L9/RNase H1;	4.10193	1.93157	3
AT1G15810.1	-0.403905	0.766276	0.381372	NO	0.841996	0.0746897	S15/NS1, RNA-binding protein;	3.13136	2.16589	3
AT5G23535.1	-0.402363	0.648758	0.420557	NO	0.886561	0.0522914	KOW domain-containing protein;	1.51195	1.90005	3
AT1G11870.2	-0.400326	0.576223	0.447797	NO	0.93083	0.0311297	Seryl-tRNA synthetase;Seryl-tRNA synthetase targeted to chloroplasts and mitochondria. Its inactivation causes developmental arrest of chloroplasts and mitochondria in Nicotiana benthamiana.	1.66601	1.63884	3
AT3G59650.2	-0.373841	0.192839	0.660564	NO	1	0	mitochondrial ribosomal protein L51/S25/CI-B8 family protein;	0.420232	0.540809	3
AT4G23620.2	-0.324406	0.533124	0.465296	NO	0.947594	0.0233775	Ribosomal protein L25/Gln-tRNA synthetase, anti-codon-binding domain;	2.50705	2.40117	3
AT3G06040.1	-0.284516	0.208093	0.648266	NO	1	0	Ribosomal protein L12/ ATP-dependent Clp protease adaptor protein ClpS family protein;	1.58576	1.16828	3
AT1G19520.1	-0.28396	0.842026	0.358818	YES	0.825056	0.0835166	pentatricopeptide (PPR) repeat-containing protein;	6.18215	5.32537	3
AT3G22330.1	-0.258536	0.475682	0.490385	YES	0.978849	0.00928412	putative mitochondrial RNA helicase 2;DEAD-box protein required for efficient group II intron splicing in mitochondria.	3.8536	3.62186	3
AT4G35490.1	-0.233565	0.222085	0.637456	NO	1	0	mitochondrial ribosomal protein L11;	1.40205	1.98017	3
AT5G62270.2	-0.22357	0.35713	0.550104	YES	1	0	;	3.31361	3.70725	3
AT4G35850.1	-0.182341	0.681424	0.409097	YES	0.875259	0.0578634	Pentatricopeptide repeat (PPR) superfamily protein;	10.2801	10.5049	3
AT5G02740.1	-0.148041	0.104665	0.746302	NO	1	0	Ribosomal protein S24e family protein;	2.6805	2.41466	3
AT3G12370.1	-0.117727	0.0289004	0.865009	NO	1	0	Ribosomal protein L10 family protein;	1.54274	0.950122	3
AT3G18240.1	-0.101203	0.0245145	0.875583	NO	1	0	Ribosomal protein S24/S35, mitochondrial;	1.09571	1.19687	3
AT1G80270.1	-0.090876	0.0425419	0.83659	NO	1	0	PENTATRICOPEPTIDE REPEAT 596;	2.93909	2.65951	3
AT5G23300.1	-0.0718079	0.127933	0.720585	YES	1	0	pyrimidine d;dihydroorotate dehydrogenase, catalyses fourth step of pyrimidine biosynthesis	13.7272	14.051	3
AT2G44065.1	-0.0549427	0.0070777	0.932954	NO	1	0	Ribosomal protein L2 family;	2.12315	2.34205	3
AT5G40770.1	-0.02492	0.0402062	0.841078	YES	1	0	prohibitin 3;prohibitin 3	41.093	35.7507	3
AT4G02930.1	0	0	1	YES	1	0	GTP binding Elongation factor Tu family protein;	53.4883	50.3578	3
AT4G11120.1	0.0144443	0.006679	0.934865	YES	1	0	translation elongation factor Ts (EF-Ts), putative;	15.0211	17.8706	3
AT3G02650.1	0.0367479	0.00819013	0.92789	YES	1	0	Tetratricopeptide repeat (TPR)-like superfamily protein;	4.2776	3.42397	3
AT1G64880.1	0.0387206	0.00899678	0.924433	NO	1	0	Ribosomal protein S5 family protein;	3.53033	3.33581	3
AT5G60960.1	0.0461534	0.0106071	0.91797	NO	1	0	Pentatricopeptide repeat (PPR) superfamily protein;	2.86308	2.82736	3
AT1G27435.1	0.0529268	0.0124599	0.911122	NO	1	0	;	2.6554	2.42042	3
AT3G03600.1	0.0571182	0.0134473	0.907682	NO	1	0	ribosomal protein S2;Structural component of the mitochondrial ribosome small subunit	2.35567	2.21892	3
AT3G01790.1	0.0678678	0.0147342	0.903386	NO	1	0	Ribosomal protein L13 family protein;	3.39647	1.96489	3
AT2G42710.1	0.0978222	0.0669643	0.795809	YES	1	0	Ribosomal protein L1p/L10e family;	4.56176	3.97989	3
AT3G16230.2	0.108841	0.0263679	0.871005	NO	1	0	Predicted eukaryotic LigT;	1.18582	1.1592	3
AT1G16870.1	0.112061	0.0526426	0.818527	NO	1	0	mitochondrial 28S ribosomal protein S29-related;	2.53825	2.33958	3
AT1G55890.1	0.135052	0.121377	0.727546	YES	1	0	Tetratricopeptide repeat (TPR)-like superfamily protein;	3.50802	3.87142	3
AT1G31817.1	0.141689	0.129982	0.71845	NO	1	0	Ribosomal L18p/L5e family protein;	3.32835	3.79531	3
AT1G61870.1	0.143141	0.100303	0.751467	NO	1	0	pentatricopeptide repeat 336;	3.71061	2.74885	3
AT2G20060.1	0.146137	0.0681474	0.794053	NO	1	0	Ribosomal protein L4/L1 family;	2.58387	1.84974	3
AT5G61030.1	0.149012	0.137505	0.710775	NO	1	0	glycine-rich RNA-binding protein 3;encodes a glycine-rich RNA binding protein. Gene expression is induced by cold.	2.67504	3.52396	3
AT1G26460.1	0.205997	0.805965	0.369316	YES	0.825499	0.0832836	Tetratricopeptide repeat (TPR)-like superfamily protein;	8.83827	11.3242	3
AT3G01800.1	0.211137	0.376141	0.539676	YES	1	0	Ribosome recycling factor;	3.3814	5.09766	3
AT4G15640.1	0.237543	0.16822	0.681698	NO	1	0	;	1.19593	1.69657	3
AT3G22300.1	0.275036	0.0730371	0.786965	NO	1	0	ribosomal protein S10;Nuclear-encoded gene for mitochondrial ribosomal small subunit protein S10	0.531692	0.443143	3
AT4G26310.2	0.275036	0.0730246	0.786983	NO	1	0	elongation factor P (EF-P) family protein;	0.366058	0.421428	3
AT4G13850.1	0.300557	0.964985	0.325934	YES	0.825056	0.0835166	glycine-rich RNA-binding protein 2;Encodes a glycine-rich RNA-binding protein. Gene expression is induced by cold.	5.62682	6.9197	3
AT5G15980.1	0.317012	0.781946	0.376547	YES	0.834722	0.078458	Pentatricopeptide repeat (PPR) superfamily protein;	4.29299	4.85788	3
AT1G45332.1	0.365297	2.02137	0.155099	YES	0.575045	0.240298	Translation elongation factor EFG/EF2 protein;	4.61179	9.83485	3
AT2G45030.1	0.390886	2.37767	0.123081	YES	0.523714	0.280906	Translation elongation factor EFG/EF2 protein;	9.27749	10.0263	3
AT1G74230.1	0.434533	0.801149	0.37075	NO	0.826206	0.0829117	glycine-rich RNA-binding protein 5;encodes a glycine-rich RNA binding protein.	1.53191	2.66473	3
AT5G27395.1	0.445875	0.131055	0.71734	NO	1	0	Mitochondrial inner membrane translocase complex, subunit Tim44-related protein;	0.100212	0.268069	3
AT5G09450.1	0.458359	1.34238	0.246614	NO	0.736648	0.13274	Tetratricopeptide repeat (TPR)-like superfamily protein;	3.36332	4.14438	3
AT4G11010.1	0.460092	13.2705	0.000269619	YES	0.0219424	1.65872	nucleoside diphosphate kinase 3;nucleoside diphosphate kinase 3 (ndpk3), located to the inter-membrane space in mitochondria	37.8559	41.7413	3
AT1G07210.1	0.50594	0.261665	0.608978	NO	1	0	Ribosomal protein S18;	0.574293	0.529989	3
AT3G54980.1	0.50594	0.261665	0.608978	NO	1	0	Pentatricopeptide repeat (PPR) superfamily protein;	0.583985	0.537129	3
AT1G15480.1	0.542555	0.51901	0.471264	NO	0.953051	0.0208837	Tetratricopeptide repeat (TPR)-like superfamily protein;	0.400848	1.07504	3
AT5G66860.1	0.646529	2.04367	0.152841	NO	0.570542	0.243712	Ribosomal protein L25/Gln-tRNA synthetase, anti-codon-binding domain;	3.77319	3.34195	3
AT4G31810.1	0.693907	2.96773	0.0849411	NO	0.464247	0.333251	ATP-dependent caseinolytic (Clp) protease/crotonase family protein;	3.73531	4.32192	3
AT5G46160.1	0.704936	0.533293	0.465226	NO	0.947594	0.0233775	Ribosomal protein L14p/L23e family protein;	0.217367	0.647892	3
AT3G13160.1	0.789855	6.51073	0.0107225	YES	0.161887	0.790788	Tetratricopeptide repeat (TPR)-like superfamily protein;	4.98443	7.75549	3
AT4G38150.1	0.879781	0.869737	0.351028	NO	0.825056	0.0835166	Pentatricopeptide repeat (PPR) superfamily protein;	0.37575	0.697666	3
AT4G36680.1	0.971332	9.12365	0.00252326	YES	0.0831037	1.08038	Tetratricopeptide repeat (TPR)-like superfamily protein;	5.36132	7.74968	3
AT1G07830.1	1.04241	5.03314	0.0248667	NO	0.261668	0.582249	ribosomal protein L29 family protein;	1.07477	3.70517	3
AT2G04842.1	1.21004	0.81065	0.367928	NO	0.825056	0.0835166	threonyl-tRNA synthetase, putative / threonine--tRNA ligase, putative;Encodes a dual localized threonyl-tRNA synthetase found both in the mitochondrion and the chloroplast. Plants mutated in this gene terminate as embryos in the globular stage.	0	0.0847679	3
AT2G18400.1	1.21004	0.81065	0.367928	NO	0.825056	0.0835166	ribosomal protein L6 family protein;	0	0.0903061	3
AT5G52370.1	1.29193	1.31616	0.251282	NO	0.747175	0.126578	;	0.282789	0.567051	3
AT5G55140.1	1.63238	3.64934	0.0560914	NO	0.380342	0.419826	ribosomal protein L30 family protein;	0.531692	1.29578	3
AT1G24240.1	1.85873	1.62074	0.202988	NO	0.645955	0.189798	Ribosomal protein L19 family protein;	0	0.180612	3
AT1G64100.1	1.85873	1.62074	0.202988	NO	0.645955	0.189798	pentatricopeptide (PPR) repeat-containing protein;	0	0.168544	3
AT2G18520.1	1.85873	1.62074	0.202988	NO	0.645955	0.189798	Tetratricopeptide repeat (TPR)-like superfamily protein;	0	0.169107	3
AT5G27820.1	1.85873	1.62074	0.202988	NO	0.645955	0.189798	Ribosomal L18p/L5e family protein;	0.191292	0.168116	3
AT1G16740.1	2.3046	2.43028	0.119012	NO	0.520103	0.283911	Ribosomal protein L20;	0	0.263094	3
AT1G11630.1	2.91976	4.04833	0.044215	NO	0.324382	0.488944	Tetratricopeptide repeat (TPR)-like superfamily protein;	0	0.450884	3
AT4G37660.1	3.5245	6.46461	0.0110044	NO	0.161887	0.790788	Ribosomal protein L12/ ATP-dependent Clp protease adaptor protein ClpS family protein;	0	0.69659	3
AT5G39600.1	3.5245	6.46754	0.0109863	NO	0.161887	0.790788	;	0	0.705808	3
AT3G23830.1	3.68043	7.25188	0.00708269	NO	0.123874	0.90702	glycine-rich RNA-binding protein 4;encodes a glycine-rich RNA binding protein. Gene expression is induced by cold and reduced by ionic (salt) and non-ionic (mannitol) osmotic stress. Lines overexpressing the gene are slightly more tolerant to osmotic stress during germination.	0	0.758223	3
AT5G54580.1	4.46042	12.9241	0.000324385	NO	0.0221411	1.6548	RNA-binding (RRM/RBD/RNP motifs) family protein;	0.356926	1.40697	3
AT1G02370.1	4.69796	15.3346	9.00524e-05	NO	0.00970882	2.01283	Tetratricopeptide repeat (TPR)-like superfamily protein;	0.165634	1.70124	3
ATMG01120.1-AT2G07785.1-ATMG00516.1-ATMG01275....	-0.210044	0.102538	0.748805	NO	1	0	NADH dehydrogenase 1B;Encodes subunit of mitochondrial NAD(P)H dehydrogenase that is trans-spliced from three precursors, NAD1A, NAD1B, and NAD1C.	1.45214	1.07585	2
ATMG00070.1	-0.206957	0.678746	0.410019	YES	0.875259	0.0578634	NADH dehydrogenase subunit 9;NADH dehydrogenase subunit 9	11.5151	8.05355	2
ATMG00510.1	-0.189153	0.882576	0.347497	YES	0.825056	0.0835166	NADH dehydrogenase subunit 7;NADH dehydrogenase subunit 7	11.6452	12.6087	2
AT2G07707.1-ATMG00480.1	-0.129758	0.407268	0.523359	YES	1	0	Plant mitochondrial ATPase, F0 complex, subunit 8 protein;	15.3273	13.2149	2
AT2G07698.1	-0.082705	1.91156	0.16679	YES	0.613015	0.212529	ATPase, F1 complex, alpha subunit protein;	155.501	153.744	2
AT2G07727.1-ATMG00220.1	-0.0499586	0.0232894	0.878707	YES	1	0	Di-haem cytochrome, transmembrane;Cytochrome b/b6, C-terminal;	6.25644	5.02209	2
AT2G07687.1-ATMG00730.1	0	0	1	NO	1	0	Cytochrome c oxidase, subunit III;	0.731268	0	2
AT2G07741.1-ATMG00410.1	0	0	1	NO	1	0	ATPase, F0 complex, subunit A protein;	0.731268	0	2
ATMG00580.1	0	0	1	NO	1	0	NADH dehydrogenase subunit 4;NADH dehydrogenase subunit 4	0.165634	0	2
ATMG00640.1	0.172444	0.3911	0.531722	YES	1	0	hydrogen ion transporting ATP synthases, rotational mechanism;zinc ion binding;encodes a plant b subunit of mitochondrial ATP synthase based on structural similarity and the presence in the F(0) complex.	10.3751	7.80997	2
ATMG00060.1-ATMG00513.1-ATMG00665.1	0.198996	0.0506855	0.821875	NO	1	0	NADH dehydrogenase subunit 5C;Mitochondrial NADH dehydrogenase subunit 5. The gene is trans-spliced from the three different pre-cursors, NAD5a, NAD5b and NAD5c.	1.95544	0.647892	2
ATMG00160.1	0.251467	0.406269	0.523869	NO	1	0	cytochrome oxidase 2;cytochrome c oxidase subunit 2	4.33182	3.7985	2
ATMG00285.1-ATMG01320.1	0.62007	1.28586	0.256813	NO	0.753794	0.122747	NADH dehydrogenase 2A;encodes subunit of mitochondrial NAD(P)H dehydrogenase that is trans-spliced from two precursors, NAD2A and NAD2B.	3.04152	2.25187	2
AT1G08220.1	-2.31446	4.58335	0.0322841	NO	0.295684	0.529172	;	1.82228	0.0903061	2
AT3G08950.1	-0.966856	3.72927	0.0534667	NO	0.367457	0.434794	electron transport SCO1/SenC family protein;Encodes HCC1, homologue of the copper chaperone SCO1 (synthesis of cytochrome c oxidase 1) from the yeast Saccharomyces cerevisiae. SCO1 encodes a mitochondrial protein that is essential for the correct assembly of complex IV in the respiratory chain. HCC1 is localized in the mitochondrion. A chimeric yeast Sco1-Arabidopsis HCC1 protein complements yeas…	3.51395	1.43479	2
AT4G20150.1	-0.895508	3.65032	0.0560586	NO	0.380342	0.419826	;	1.94668	1.69493	2
AT1G14450.1	-0.767565	8.70274	0.00317732	YES	0.0871998	1.05948	NADH dehydrogenase (ubiquinone)s;	10.2877	6.23141	2
AT2G02050.1	-0.757821	5.90909	0.015063	YES	0.196905	0.705742	NADH-ubiquinone oxidoreductase B18 subunit, putative;	4.38137	4.17473	2
AT4G21105.1	-0.725964	1.58659	0.207814	NO	0.656309	0.182892	cytochrome-c oxidases;electron carriers;	1.50625	1.19513	2
AT3G62790.1	-0.588813	2.08064	0.149177	YES	0.563806	0.248871	NADH-ubiquinone oxidoreductase-related;	3.31898	2.56781	2
AT2G42310.1	-0.578006	3.16979	0.0750122	YES	0.43522	0.361291	;	5.49338	4.71141	2
AT4G16450.1	-0.537466	6.33019	0.01187	YES	0.163599	0.786219	;	14.0658	9.86363	2
AT5G47890.1	-0.521036	4.28751	0.0383934	YES	0.311028	0.5072	NADH-ubiquinone oxidoreductase B8 subunit, putative;	8.0603	7.39229	2
AT1G15120.2	-0.469744	2.51682	0.112638	YES	0.520103	0.283911	Ubiquinol-cytochrome C reductase hinge protein;	4.75958	5.25677	2
AT3G57785.1	-0.425956	1.29436	0.255246	YES	0.750681	0.124545	;	2.95513	3.64256	2
AT3G18410.1	-0.402363	0.671203	0.412633	NO	0.877883	0.0565635	Complex I subunit NDUFS6;	1.66789	1.8345	2
AT4G32470.1	-0.387	4.62316	0.031543	YES	0.294092	0.531516	Cytochrome bd ubiquinol oxidase, 14kDa subunit;	14.1829	14.8085	2
AT3G47930.1	-0.378409	8.12095	0.00437566	YES	0.0965223	1.01537	L-galactono-1,4-lactone dehydrogenase;L-Galactono-1,4-lactone dehydrogenase, catalyzes the final step of ascorbate biosynthesis	34.0869	27.2412	2
AT4G29480.1	-0.373085	3.32557	0.0682103	YES	0.42425	0.372378	Mitochondrial ATP synthase subunit G protein;	14.3883	11.4647	2
AT4G26210.1	-0.352364	0.909616	0.340216	NO	0.825056	0.0835166	Mitochondrial ATP synthase subunit G protein;	2.72082	3.46187	2
AT1G67350.1	-0.345797	2.32847	0.127027	YES	0.535117	0.271551	;	10.0436	9.86639	2
AT1G51650.1	-0.338837	2.7647	0.0963649	YES	0.493643	0.306587	ATP synthase epsilon chain, mitochondrial;	14.1702	12.3601	2
AT2G20360.1	-0.266968	4.03593	0.044541	YES	0.324382	0.488944	NAD(P)-binding Rossmann-fold superfamily protein;	32.5807	28.4767	2
AT2G33040.1	-0.250705	1.5678	0.210527	YES	0.664049	0.1778	gamma subunit of Mt ATP synthase;	27.6366	18.9046	2
AT2G40765.1	-0.229718	0.32347	0.56953	NO	1	0	;	5.01221	2.98531	2
AT1G72170.1	-0.216041	0.205595	0.650242	NO	1	0	Domain of unknown function (DUF543);	3.31108	2.12899	2
AT1G04630.1	-0.188017	0.659336	0.416794	YES	0.885252	0.0529332	GRIM-19 protein;	6.66258	9.52885	2
AT4G30010.1	-0.161945	0.34071	0.55942	YES	1	0	;	9.4523	6.66219	2
AT2G33220.1	-0.153546	0.465917	0.494872	YES	0.980854	0.00839566	GRIM-19 protein;	9.47139	10.2413	2
AT5G13450.1	-0.144047	1.06864	0.301253	YES	0.825056	0.0835166	delta subunit of Mt ATP synthase;	29.1875	27.0601	2
AT3G10860.1	-0.118414	0.110477	0.739601	NO	1	0	Cytochrome b-c1 complex, subunit 8 protein;	4.64396	4.0936	2
AT1G68680.1	-0.072583	0.0339615	0.853789	NO	1	0	;	2.53067	3.40215	2
AT2G31490.1	-0.0594731	0.0141166	0.905423	NO	1	0	;	3.07677	2.05387	2
AT2G19680.1	-0.0579924	0.0270776	0.869296	NO	1	0	Mitochondrial ATP synthase subunit G protein;	4.32043	4.27382	2
AT5G11770.1	-0.0289977	0.0201858	0.887019	YES	1	0	NADH-ubiquinone oxidoreductase 20 kDa subunit, mitochondrial;	11.2076	13.0615	2
AT5G37510.2	-0.0064477	0.00443595	0.946898	YES	1	0	NADH-ubiquinone dehydrogenase, mitochondrial, putative;Encodes a subunit of the 400 kDa subcomplex of the mitochondrial NADH dehydrogenase (complex I). The protein has been isolated in the male gametophyte.	56.9266	59.3554	2
AT1G49140.1	-1.60171e-16	0	1	NO	1	0	Complex I subunit NDUFS6;	0.930985	1.62962	2
AT3G48680.1	0	0	1	YES	1	0	gamma carbonic anhydrase-like 2;Encodes a mitochondrial gamma carbonic anhydrase-like protein. Component of the NADH dehydrogenase complex.	22.1455	18.0703	2
AT5G18800.1	0	1.04361e-14	1	NO	1	0	Cox19-like CHCH family protein;	0.754754	1.23394	2
AT5G63510.2	0.00640455	0.00148006	0.969312	YES	1	0	gamma carbonic anhydrase like 1;Encodes a mitochondrial gamma carbonic anhydrase-like protein. Component of the NADH dehydrogenase complex.	22.4211	20.0348	2
AT3G02090.2	0.0324667	0.148238	0.700225	YES	1	0	Insulinase (Peptidase family M16) protein;	81.8222	80.0341	2
AT1G47260.1	0.0427749	0.0887203	0.76581	YES	1	0	gamma carbonic anhydrase 2;Encodes mitochondrial gamma carbonic anhydrase. Component of the NADH dehydrogenase complex.	37.2611	36.2544	2
AT5G47570.1	0.0529268	0.0124495	0.911158	NO	1	0	;	1.57493	2.40727	2
AT5G52840.1	0.072087	0.248771	0.617942	YES	1	0	NADH-ubiquinone oxidoreductase-related;	22.9874	27.2359	2
AT5G08670.1	0.0798903	2.33836	0.126223	YES	0.532614	0.273588	ATP synthase alpha/beta family protein;Encodes the mitochondrial ATP synthase beta-subunit. This subunit is encoded by a multigene family of three members (At5g08670, At5g08680, At5g08690) that shared 98% sequence identity at the amino acid level.	195.29	216.397	2
AT5G66510.2	0.0871276	0.215321	0.642628	YES	1	0	gamma carbonic anhydrase 3;Encodes mitochondrial gamma carbonic anhydrase. Component of the NADH dehydrogenase complex.	16.3254	18.0131	2
AT4G00860.1	0.101267	0.117656	0.731591	YES	1	0	Protein of unknown function (DUF1138);putative pathogenesis-related protein whose transcript level is induced in response to ozone and pathogenic Pseudomonas strains.	8.14796	6.51276	2
AT5G40810.1	0.10357	0.641538	0.423154	YES	0.891295	0.0499784	Cytochrome C1 family;	27.1361	34.5843	2
AT2G42210.2	0.114316	0.159179	0.689914	YES	1	0	Mitochondrial import inner membrane translocase subunit Tim17/Tim22/Tim23 family protein;Homologous to pea OEP16 and barley pPORA (OEP16), a member of Arabidopsis OEP16 family.	6.77297	6.95996	2
AT3G16480.1	0.1217	0.754072	0.38519	YES	0.84869	0.071251	mitochondrial processing peptidase alpha subunit;	29.4458	29.5536	2
AT5G67590.1	0.13455	0.364997	0.545744	YES	1	0	NADH-ubiquinone oxidoreductase-related;Mutant leaves have a reduced capacity for cold acclimation, appear water-soaked, leak electrolytes, and accumulate reactive oxygen species constitutively. Encode a protein with high similarity to the 18-kD Fe-S subunit of complex I (NADH dehydrogenase, EC 1.6.5.3) in the mitochondrial electron transfer chain.	11.2576	11.8428	2
AT1G19580.1	0.147702	0.340706	0.559422	YES	1	0	gamma carbonic anhydrase 1;Encodes mitochondrial gamma carbonic anhydrase. Component of the NADH dehydrogenase complex.	9.75541	9.04464	2
AT4G00585.1	0.16876	0.506058	0.47685	YES	0.962046	0.0168041	;	10.1697	10.4222	2
AT4G02580.1	0.169317	0.971883	0.324211	YES	0.825056	0.0835166	NADH-ubiquinone oxidoreductase 24 kDa subunit, putative;	18.0087	20.041	2
AT3G12260.1	0.181748	1.00166	0.316908	YES	0.825056	0.0835166	LYR family of Fe/S cluster biogenesis protein;	18.8169	17.9021	2
AT1G01170.1	0.189431	0.263453	0.607758	NO	1	0	Protein of unknown function (DUF1138);	5.84321	4.27029	2
AT3G27240.1	0.192283	2.31716	0.127953	YES	0.538125	0.269117	Cytochrome C1 family;	27.0956	38.2636	2
AT1G51980.1	0.195265	4.96199	0.0259104	YES	0.268199	0.571543	Insulinase (Peptidase family M16) protein;	67.4397	78.5941	2
AT4G05400.1	0.19589	0.441957	0.506179	YES	0.992996	0.00305237	copper ion binding;	6.24225	7.02616	2
AT2G16460.1	0.228642	0.369605	0.543219	NO	1	0	Protein of unknown function (DUF1640);	4.46399	4.20099	2
AT4G34700.1	0.259062	1.24911	0.263722	YES	0.763272	0.117321	LYR family of Fe/S cluster biogenesis protein;	14.4257	11.3232	2
AT3G03100.1	0.283913	1.17447	0.278484	YES	0.78909	0.102874	NADH:ubiquinone oxidoreductase, 17.2kDa subunit;	12.1295	8.85529	2
AT5G08530.1	0.290412	2.1482	0.142737	YES	0.553306	0.257034	51 kDa subunit of complex I;	38.1675	38.573	2
AT2G21870.1	0.354037	5.61141	0.0178439	YES	0.209501	0.678815	copper ion binding;cobalt ion binding;zinc ion binding;	72.646	109.557	2
AT2G27730.1	0.386396	7.4424	0.00637048	YES	0.122319	0.912505	copper ion binding;	28.6211	32.0319	2
AT5G47030.1	0.39801	3.53389	0.0601264	YES	0.399164	0.398849	ATPase, F1 complex, delta/epsilon subunit;Encodes the mitochondrial ATP synthase subunit delta.	11.3661	14.3138	2
AT5G25450.1	0.400326	0.558962	0.454679	NO	0.94051	0.0266367	Cytochrome bd ubiquinol oxidase, 14kDa subunit;	0.981813	2.13041	2
AT3G52730.1	0.42456	1.46497	0.226141	YES	0.699382	0.155286	ubiquinol-cytochrome C reductase UQCRX/QCR9-like family protein;	5.34673	5.43024	2
AT5G51220.1	0.434533	0.80336	0.370091	NO	0.825499	0.0832836	ubiquinol-cytochrome C chaperone family protein;	2.2443	2.67754	2
AT3G52300.1	0.465193	8.21174	0.00416201	YES	0.0965223	1.01537	ATP synthase D chain, mitochondrial;	51.3897	65.6706	2
AT4G37830.1	0.542555	0.522605	0.469733	NO	0.95167	0.0215135	cytochrome c oxidase-related;	1.31666	1.06932	2
AT1G79010.1	0.560065	5.15877	0.0231293	YES	0.246453	0.608266	Alpha-helical ferredoxin;	10.8862	12.0207	2
AT2G28430.1	0.675012	1.54699	0.21358	NO	0.672009	0.172625	;	1.76834	2.29729	2
AT1G16700.1	0.902601	12.3075	0.000451131	YES	0.024177	1.6166	Alpha-helical ferredoxin;	8.11203	12.2695	2
AT4G12340.1	1.08073	2.9312	0.0868829	NO	0.468001	0.329754	copper ion binding;	1.95638	1.96604	2
AT1G02410.1	1.09854	2.50217	0.11369	NO	0.520103	0.283911	cytochrome c oxidase assembly protein CtaG / Cox11 family;	0.576174	1.58205	2
AT2G47380.1	1.55598	5.73393	0.0166402	NO	0.208253	0.681409	Cytochrome c oxidase subunit Vc family protein;	1.29003	2.21556	2
AT1G76200.1	2.14998	16.0427	6.19308e-05	NO	0.00849008	2.07109	;	2.47071	4.20848	2
AT5G61310.1	2.3046	2.43028	0.119012	NO	0.520103	0.283911	Cytochrome c oxidase subunit Vc family protein;	0	0.258422	2
AT3G10110.1	3.5245	6.47096	0.0109651	NO	0.161887	0.790788	Mitochondrial import inner membrane translocase subunit Tim17/Tim22/Tim23 family protein;	0	0.705808	2
AT4G19540.1	4.1759	10.5087	0.00118814	NO	0.0463558	1.3339	IND1(iron-sulfur protein required for NADH dehydrogenase)-like;	0.739509	1.15366	2
AT5G65165.1	-1.85873	2.19611	0.13836	NO	0.543159	0.265073	succinate dehydrogenase 2-3;One of three isoforms of the iron-sulfur component of the succinate dehydrogenase complex, a component of the mitochondrial respiratory chain complex II. The product of the nuclear encoded gene is imported into the mitochondrion. Transcripts appear during seed maturation, persist through dessication, are abundant in dry seeds, and markedly decline during germination.	0.109904	0	1
AT1G48030.1	-0.285323	15.5411	8.0729e-05	YES	0.00970882	2.01283	mitochondrial lipoamide dehydrogenase 1;Encodes a mitochondrial lipoamide dehydrogenase whose expression is induced by light.	112.078	96.8066	1
AT2G13560.1	-0.247138	3.38974	0.0656033	YES	0.42425	0.372378	NAD-dependent malic enzyme 1;Encodes an NAD-dependent malic enzyme (NAD-ME) that does not act on oxaloacetate, indicating that it belongs to EC 1.1.1.39. It is a member of the alpha family of NAD-MEs in plants. It appears to function as a homodimer or as a heterodimer with the beta-type NAD-ME2 (At4g00570). NAD-ME1 transcript and protein levels are higher during the night than during the day.	25.5052	28.2137	1
AT5G55070.1	-0.21575	2.83694	0.0921194	YES	0.480689	0.318136	Dihydrolipoamide succinyltransferase;	40.6376	32.7288	1
AT5G14590.1	-0.173233	0.807393	0.368892	YES	0.825499	0.0832836	Isocitrate/isopropylmalate dehydrogenase family protein;	15.9208	13.9416	1
AT1G53240.1	-0.144338	2.42663	0.119289	YES	0.520103	0.283911	Lactate/malate dehydrogenase family protein;	71.2434	61.87	1
AT3G17240.1	-0.0884731	0.962958	0.326443	YES	0.825056	0.0835166	lipoamide dehydrogenase 2;lipoamide dehydrogenase precursor	90.7879	91.9934	1
AT3G15020.1	-0.0864206	0.676969	0.410633	YES	0.875832	0.0575792	Lactate/malate dehydrogenase family protein;	52.1026	48.9669	1
AT4G00570.1	-0.00701177	0.00482843	0.944602	YES	1	0	NAD-dependent malic enzyme 2;Encodes an NAD-dependent malic enzyme (NAD-ME) that does not act on oxaloacetate, indicating that it belongs to EC 1.1.1.39. It is a member of the beta family of NAD-MEs in plants. It appears to function as a homodimer or as a heterodimer with the alpha-type NAD-ME2 (At2g13560). NAD-ME2 transcript and protein levels are higher during the night than during the day.	48.6423	54.889	1
AT1G59900.1	0	0	1	YES	1	0	pyruvate dehydrogenase complex E1 alpha subunit;encodes the e1 alpha subunit of the pyruvate dehydrogenase complex (PDC)	36.6403	46.3883	1
AT5G65750.1	0.0250213	0.0347058	0.852213	YES	1	0	2-oxoglutarate dehydrogenase, E1 component;	59.4405	57.2422	1
AT2G47510.1	0.0487829	0.256737	0.612371	YES	1	0	fumarase 1;Encodes a mitochondrial-localized protein. The FUM1 gene appears to be essential, suggesting that FUM1 may play a crucial role as a fumarase in the tricarboxylic acid cycle.	59.906	61.5217	1
AT4G26910.1	0.0769024	0.218856	0.639913	YES	1	0	Dihydrolipoamide succinyltransferase;	32.9794	30.9546	1
AT3G55410.1	0.0857221	0.952905	0.328981	YES	0.825056	0.0835166	2-oxoglutarate dehydrogenase, E1 component;	97.9645	95.8079	1
AT5G50850.1	0.129838	1.18869	0.275595	YES	0.784409	0.105457	Transketolase family protein;	39.0767	41.2533	1
AT2G20420.1	0.16031	3.20754	0.0732995	YES	0.430295	0.366233	ATP citrate lyase (ACL) family protein;	72.1267	74.2508	1
AT2G05710.1	0.163275	4.36466	0.0366918	YES	0.302112	0.519832	aconitase 3;Encodes an aconitase that can catalyze the conversion of citrate to isocitrate through a cis-aconitate intermediate, indicating that it may participate in the TCA cycle and other primary metabolic pathways. The protein is believed to accumulate in the mitochondria and the cytosol. It affects CSD2 (At2g28190 - a superoxide dismutase) transcript levels and may play a role in the respons…	86.5827	97.9728	1
AT1G54220.1	0.193261	2.06959	0.150262	YES	0.565377	0.247662	Dihydrolipoamide acetyltransferase, long form protein;	44.5402	36.6168	1
AT3G13930.1	0.213785	5.72129	0.0167604	YES	0.208253	0.681409	Dihydrolipoamide acetyltransferase, long form protein;	75.5329	76.0188	1
AT1G24180.1	0.239078	4.24511	0.0393636	YES	0.313918	0.503183	Thiamin diphosphate-binding fold (THDP-binding) superfamily protein;Arabidopsis thaliana pyruvate dehydrogenase E1a-like subunit. 81% identical to a previously characterized Arabidopsis mitochondrial PDH E1a-subunit, At1g59900	35.4966	45.421	1
AT5G08300.1	0.242633	5.83914	0.0156735	YES	0.201767	0.69515	Succinyl-CoA ligase, alpha subunit;	49.1843	60.9333	1
AT4G26970.1	0.252436	8.39519	0.00376215	YES	0.0931335	1.03089	aconitase 2;Encodes an aconitase that can catalyze the conversion of citrate to isocitrate through a cis-aconitate intermediate, indicating that it may participate in the TCA cycle and other primary metabolic pathways. The protein is believed to accumulate in the mitochondria and the cytosol. It affects CSD2 (At2g28190 - a superoxide dismutase) transcript levels and may play a role in the respons…	81.5496	81.5181	1
AT5G03290.1	0.29046	5.02086	0.0250437	YES	0.262441	0.580968	isocitrate dehydrogenase V;Encodes a catalytic subunit of the mitochondrially-localized NAD+- dependent isocitrate dehydrogenase.	33.5853	36.9927	1
AT5G23250.1	0.325032	5.61308	0.0178269	YES	0.209501	0.678815	Succinyl-CoA ligase, alpha subunit;	23.7878	33.4813	1
AT4G35260.1	0.347833	5.63819	0.0175734	YES	0.208253	0.681409	isocitrate dehydrogenase 1;Encodes a regulatory subunit of the mitochondrially-localized NAD+- dependent isocitrate dehydrogenase.	27.8376	36.3548	1
AT2G44350.2	0.365376	8.12626	0.00436286	YES	0.0965223	1.01537	Citrate synthase family protein;encodes a mitochrondrion targeted citrate synthase, the first enzyme of the tricarboxylic acid cycle, catalyzing the condensation of acetyl-CoA and oxaloacetate, finally yielding citrate and CoA.	47.9466	48.726	1
AT3G09810.1	0.420676	6.67254	0.00979095	YES	0.157151	0.803683	isocitrate dehydrogenase VI;Encodes a catalytic subunit of the mitochondrially-localized NAD+- dependent isocitrate dehydrogenase	18.9068	24.5571	1
AT2G17130.1	0.567069	7.92273	0.00488175	YES	0.101455	0.993726	isocitrate dehydrogenase subunit 2;Encodes a regulatory subunit of the mitochondrially-localized NAD+- dependent isocitrate dehydrogenase.	15.7247	16.8447	1
AT5G15090.1	-9.57515	635.734	2.8302e-140	YES	7.17739e-137	136.144	voltage dependent anion channel 3;Encodes a voltage-dependent anion channel (VDAC: AT3G01280/VDAC1, AT5G67500/VDAC2, AT5G15090/VDAC3, AT5G57490/VDAC4, AT5G15090/VDAC5). VDACs are reported to be porin-type, beta-barrel diffusion pores. They are prominently localized in the outer mitochondrial membrane and are involved in metabolite exchange between the organelle and the cytosol.	55.4821	0	0
AT4G21020.1	-4.2771	15.3217	9.0667e-05	NO	0.00970882	2.01283	Late embryogenesis abundant protein (LEA) family protein;	0.913138	0	0
AT5G57590.1	-4.2771	15.2966	9.18816e-05	NO	0.00970882	2.01283	adenosylmethionine-8-amino-7-oxononanoate transaminases;Mutant complemented by E coli Bio A gene encoding 7,8-diaminopelargonic acid aminotransferase.	1.81926	0	0
AT3G15280.1	-3.82114	10.7705	0.00103128	NO	0.0425303	1.3713	;	0.537387	0	0
AT4G28070.2	-3.5245	8.77106	0.00306047	NO	0.0871998	1.05948	AFG1-like ATPase family protein;	0.437175	0	0
AT3G10160.1	-3.15066	6.58163	0.0103036	NO	0.15965	0.79683	DHFS-FPGS homolog C;Encodes a protein with tetrahydrofolylpolyglutamate synthase activity that is located in the mitochondrial matrix.	0.32002	0	0
AT3G51830.1	-3.15066	6.58163	0.0103036	NO	0.15965	0.79683	SAC domain-containing protein 8;putative transmembrane protein G5p (AtG5) mRNA, complete	0.334522	0	0
AT1G27000.1	-2.64472	4.38998	0.0361507	NO	0.298684	0.524789	Protein of unknown function (DUF1664);	0.227059	0	0
AT1G30960.1	-2.64472	4.38998	0.0361507	NO	0.298684	0.524789	GTP-binding family protein;	0.210116	0	0
AT1G66520.1	-2.64472	4.38998	0.0361507	NO	0.298684	0.524789	formyltransferase, putative;	0.200424	0	0
AT2G17650.1	-2.64472	4.38998	0.0361507	NO	0.298684	0.524789	AMP-dependent synthetase and ligase family protein;	0.210116	0	0
AT2G32230.1	-2.64472	4.38998	0.0361507	NO	0.298684	0.524789	proteinaceous RNase P 1;RNase P able to cleave tRNA-like structures involved in the maturation of plant mitochondrial mRNAs.	0.227059	0	0
AT2G40090.1	-2.64472	4.38998	0.0361507	NO	0.298684	0.524789	ABC2 homolog 9;member of ATH subfamily	0.200424	0	0
AT3G18160.3	-2.64472	4.38998	0.0361507	NO	0.298684	0.524789	peroxin 3-1;	0.217367	0	0
AT5G11690.1	-2.64472	4.38998	0.0361507	NO	0.298684	0.524789	translocase inner membrane subunit 17-3;mitochondrial inner membrane translocase	0.227059	0	0
AT5G24970.2	-2.64472	4.38998	0.0361507	NO	0.298684	0.524789	Protein kinase superfamily protein;	0.210116	0	0
AT2G22500.1	-2.6111	6.36838	0.0116172	NO	0.163599	0.786219	uncoupling protein 5;Encodes one of the mitochondrial dicarboxylate carriers (DIC): DIC1 (AT2G22500), DIC2 (AT4G24570), DIC3 (AT5G09470).	0.537387	0.0974841	0
AT2G04540.1	-2.41837	7.42986	0.00641502	NO	0.122319	0.912505	Beta-ketoacyl synthase;	1.09474	0.168116	0
AT1G29810.1	-2.31446	4.58133	0.032322	NO	0.295684	0.529172	Transcriptional coactivator/pterin dehydratase;	0.437175	0.0974841	0
AT1G30680.1	-2.31446	4.55169	0.0328863	NO	0.298684	0.524789	toprim domain-containing protein;	0.400848	0.0939861	0
AT1G05430.1	-1.94062	2.89695	0.0887471	NO	0.468255	0.329517	;	0.327271	0.0974841	0
AT5G26830.1	-1.94062	2.89695	0.0887471	NO	0.468255	0.329517	Threonyl-tRNA synthetase;Encodes a dual-targeted threonyl-tRNA synthetase found in both the chloroplast and mitochondrion.	0.327271	0.0939861	0
AT5G41970.1	-1.91304	12.2945	0.000454296	NO	0.024177	1.6166	Metal-dependent protein hydrolase;	2.59953	0.792216	0
AT1G27385.4	-1.85873	2.19611	0.13836	NO	0.543159	0.265073	;	0.117155	0	0
AT1G51610.1	-1.85873	2.19611	0.13836	NO	0.543159	0.265073	Cation efflux family protein;	0.265846	0	0
AT3G06320.1-AT5G18790.1	-1.85873	2.19611	0.13836	NO	0.543159	0.265073	Ribosomal protein L33 family protein;	0.117155	0	0
AT3G57810.2	-1.85873	2.19611	0.13836	NO	0.543159	0.265073	Cysteine proteinases superfamily protein;	0.117155	0	0
AT5G08270.1	-1.85873	2.19611	0.13836	NO	0.543159	0.265073	;	0.100212	0	0
AT5G48970.1	-1.85873	2.19611	0.13836	NO	0.543159	0.265073	Mitochondrial substrate carrier family protein;	0.117155	0	0
AT5G51540.1	-1.85873	2.19611	0.13836	NO	0.543159	0.265073	Zincin-like metalloproteases family protein;	0.117155	0	0
AT5G62050.1	-1.85873	2.19611	0.13836	NO	0.543159	0.265073	homolog of yeast oxidase assembly 1 (OXA1);essential factor for protein sorting and assembly into membranes	0.117155	0	0
AT4G00290.1	-1.54066	4.27986	0.0385665	NO	0.311028	0.5072	Mechanosensitive ion channel protein;	0.864658	0.469567	0
AT5G15640.1	-1.54066	4.27154	0.0387559	NO	0.311028	0.5072	Mitochondrial substrate carrier family protein;	1.22883	0.445001	0
AT5G47435.2	-1.41952	4.5765	0.0324133	NO	0.295684	0.529172	formyltetrahydrofolate deformylase, putative;encodes one of the two putative formyltetrahydrofolate deformylase. Located in the mitochondrion. Involved in photorespiratory tetrahydrofolate cycle.	1.09172	0.625148	0
AT3G21300.1	-1.35734	3.11557	0.0775475	NO	0.440943	0.355618	RNA methyltransferase family protein;	1.27731	0.459357	0
AT1G04280.1	-1.29193	1.47847	0.224014	NO	0.696575	0.157032	P-loop containing nucleoside triphosphate hydrolases superfamily protein;	0.651289	0.194968	0
AT4G21470.1	-1.29193	1.47885	0.223954	NO	0.696575	0.157032	riboflavin kinase/FMN hydrolase;Bifunctional enzyme that catalyzes hydrolysis of FMN to riboflavin, and phosphorylation of riboflavin to FMN.	0.641597	0.168544	0
AT5G41685.1	-1.29193	1.47468	0.224609	NO	0.697194	0.156646	Mitochondrial outer membrane translocase complex, subunit Tom7;	1.12881	0.180612	0
AT2G38670.1	-1.22206	10.6742	0.00108639	YES	0.0437313	1.35921	phosphorylethanolamine cytidylyltransferase 1;Encodes a mitochondrial ethanolamine-phosphate cytidylyltransferase, involved in phosphatidylethanolamine (PE) biosynthesis.	5.25776	2.45048	0
AT3G49320.1	-1.17641	1.85449	0.173262	NO	0.632518	0.198927	Metal-dependent protein hydrolase;	1.0246	0.365553	0
AT3G52950.1	-1.15714	7.71279	0.00548309	NO	0.107792	0.967415	CBS / octicosapeptide/Phox/Bemp1 (PB1) domains-containing protein;	3.64047	1.96028	0
AT1G14610.1	-1.1473	2.0644	0.150774	NO	0.566465	0.246827	valyl-tRNA synthetase / valine--tRNA ligase (VALRS);Required for proper proliferation of basal cells.	0.654542	0.444354	0
AT2G29720.1	-1.13305	5.44831	0.0195873	NO	0.22077	0.656059	FAD/NAD(P)-binding oxidoreductase family protein;Encodes CTF2B.	2.84458	1.40697	0
AT5G56730.1	-1.12644	2.28611	0.130537	NO	0.543159	0.265073	Insulinase (Peptidase family M16) protein;	1.12862	0.533449	0
AT5G14105.1	-1.09854	2.73089	0.0984242	NO	0.499208	0.301719	;	1.31308	0.725385	0
AT1G75200.1	-1.0556	4.27875	0.0385918	NO	0.311028	0.5072	flavodoxin family protein / radical SAM domain-containing protein;	2.0412	1.3548	0
[truncated: 420 more rows]

## Sheet: 6-Strongly affected proteins
differential analysis	AGI	LogFC	At least 3 spectra; and down / up in vdac line	LR	p.value	filter	adjp	-log(adjp)	moy spc norm col0	moy spc norm vdac3	TAIR function	class (1 TCA, 2 OXPHOS, 3 RNA&translation)	Complex or Function	Reference
[truncated: 80 more rows]

[truncated: 1 more sheets: 7-number of proteins]
